# Supplementary material for: Chapter 9: Analyses Using Disease Ontologies
Source: PLoS Comput Biol. 2012 Dec 27;8(12):e1002827. doi: 10.1371/journal.pcbi.1002827 (PMC3531278; doi:10.1371/journal.pcbi.1002827)
Supplement: Dataset S1 — Data file for Exercise 1 (TXT) [file pcbi.1002827.s001.txt]

O00327
O00555
O14746
O15120
O15217
O15243
O15297
O15379
O15516
O15530
O43524
O43684
O60381
O60566
O60674
O60934
O75360
O75376
O75844
O75907
O76070
O94761
O95622
O95831
O95985
O96017
P00390
P00395
P00441
P00519
P00533
P00749
P01023
P01100
P01106
P01112
P01116
P01127
P01133
P01137
P01138
P01241
P01286
P01308
P01344
P01375
P02545
P02649
P02656
P03372
P04040
P04150
P04179
P04271
P04626
P04637
P05019
P05067
P05231
P05412
P05549
P06213
P06400
P06493
P06746
P07203
P07900
P07949
P07992
P08047
P08069
P08107
P08138
P09211
P09429
P09619
P09629
P09874
P09884
P09936
P10275
P10415
P10599
P10636
P10809
P10909
P10912
P11142
P11362
P11387
P11388
P12004
P12956
P13010
P13232
P13639
P15336
P15502
P15692
P15923
P16104
P16220
P16871
P16885
P17252
P17535
P17676
P17936
P17948
P18031
P18074
P18146
P19235
P19447
P19838
P20226
P20248
P20382
P20700
P21675
P22061
P23025
P23560
P25445
P25874
P25963
P26583
P27169
P27361
P27694
P27695
P27986
P28069
P28340
P28715
P29279
P29353
P29590
P31749
P31785
P32745
P35222
P35226
P35249
P35354
P35558
P35568
P35638
P36969
P38398
P38646
P39748
P40692
P40763
P42229
P42338
P42345
P42771
P42858
P43351
P45983
P45984
P48047
P48357
P48506
P48507
P48637
P49715
P49768
P49841
P50402
P50539
P50542
P51587
P51692
P54098
P54132
P54274
P55072
P55851
P55916
P60484
P60568
P60953
P61244
P61278
P62136
P62979
P62987
P62993
P63104
P63165
P63279
P68104
P78406
P78527
P98164
P98177
Q00613
Q00653
Q00987
Q01094
Q02297
Q02643
Q02880
Q03468
Q04206
Q05195
Q05397
Q05655
Q06124
Q06609
Q06830
Q07812
Q07869
Q07960
Q08050
Q09472
Q12778
Q12805
Q13216
Q13219
Q13253
Q13315
Q13526
Q13535
Q13547
Q13888
Q14186
Q14191
Q14289
Q14526
Q15554
Q15648
Q15831
Q16539
Q16643
Q16665
Q7Z2E3
Q8N6T7
Q8N726
Q92769
Q92793
Q92889
Q96EB6
Q96G97
Q96ST3
Q99643
Q99683
Q99807
Q9GZV9
Q9H3D4
Q9NYJ7
Q9UBI1
Q9UBK2
Q9UBX0
Q9UEF7
Q9UJ68
Q9UNE7
Q9Y4H2
