# Supplementary material for: Chapter 9: Analyses Using Disease Ontologies
Source: PLoS Comput Biol. 2012 Dec 27;8(12):e1002827. doi: 10.1371/journal.pcbi.1002827 (PMC3531278; doi:10.1371/journal.pcbi.1002827)
Supplement: Dataset S2 — Data file for Exercise 1 (TXT) [file pcbi.1002827.s002.txt]

20100812	Q9UKV0	fibroepithelial neoplasm	DOID:153 CONTEXT: id: 42986/DOID:153, match:RELATED, from:47, to:53	PMID:10655483
20100812	Q9UKV0	fibroepithelial neoplasm	DOID:153 CONTEXT: id: 42986/DOID:153, match:RELATED, from:499, to:505	PMID:10655483
20100812	Q9UKV0	fibroepithelial neoplasm	DOID:153 CONTEXT: id: 42986/DOID:153, match:RELATED, from:47, to:53	PMID:10655483
20100812	Q9UKV0	fibroepithelial neoplasm	DOID:153 CONTEXT: id: 42986/DOID:153, match:RELATED, from:499, to:505	PMID:10655483
20100812	Q9UKV0	fibroepithelial neoplasm	DOID:153 CONTEXT: id: 42986/DOID:153, match:RELATED, from:47, to:53	PMID:10655483
20100812	Q9UKV0	fibroepithelial neoplasm	DOID:153 CONTEXT: id: 42986/DOID:153, match:RELATED, from:499, to:505	PMID:10655483
20100812	Q9UEF7	syndrome	DOID:225 CONTEXT: id: 42986/DOID:225, match:syndrome, from:116, to:123	PMID:11792841
20100812	Q9UEF7	syndrome	DOID:225 CONTEXT: id: 42986/DOID:225, match:syndrome, from:116, to:123	PMID:11792841
20100812	Q9UEF7	fibroepithelial neoplasm	DOID:153 CONTEXT: id: 42986/DOID:153, match:RELATED, from:1856, to:1862	PMID:11792841
20100812	Q9UEF7	carcinoma in situ	DOID:8719 CONTEXT: id: 42986/DOID:8719, match:CIS, from:1311, to:1313	PMID:11792841
20100812	Q9UEF7	syndrome	DOID:225 CONTEXT: id: 42986/DOID:225, match:syndrome, from:116, to:123	PMID:11792841
20100812	Q9UEF7	syndrome	DOID:225 CONTEXT: id: 42986/DOID:225, match:syndrome, from:116, to:123	PMID:11792841
20100812	Q9UEF7	fibroepithelial neoplasm	DOID:153 CONTEXT: id: 42986/DOID:153, match:RELATED, from:1856, to:1862	PMID:11792841
20100812	Q9UEF7	carcinoma in situ	DOID:8719 CONTEXT: id: 42986/DOID:8719, match:CIS, from:1311, to:1313	PMID:11792841
20100812	Q16514	DNA Damage	DOID:2953 CONTEXT: id: 42986/DOID:2953, match:DNA Damage, from:116, to:125	PMID:11564863
20100812	Q16514	DNA Damage	DOID:2953 CONTEXT: id: 42986/DOID:2953, match:DNA damage, from:116, to:125	PMID:11564863
20100812	Q16514	hereditary disease	DOID:630 CONTEXT: id: 42986/DOID:630, match:Hereditary disease, from:1520, to:1537	PMID:11564863
20100812	Q16514	hereditary disease	DOID:630 CONTEXT: id: 42986/DOID:630, match:hereditary disease, from:1520, to:1537	PMID:11564863
20100812	Q16514	fibroepithelial neoplasm	DOID:153 CONTEXT: id: 42986/DOID:153, match:RELATED, from:1233, to:1239	PMID:11564863
20100812	Q16514	DNA Damage	DOID:2953 CONTEXT: id: 42986/DOID:2953, match:DNA Damage, from:116, to:125	PMID:11564863
20100812	Q16514	DNA Damage	DOID:2953 CONTEXT: id: 42986/DOID:2953, match:DNA damage, from:116, to:125	PMID:11564863
20100812	Q16514	hereditary disease	DOID:630 CONTEXT: id: 42986/DOID:630, match:Hereditary disease, from:1520, to:1537	PMID:11564863
20100812	Q16514	hereditary disease	DOID:630 CONTEXT: id: 42986/DOID:630, match:hereditary disease, from:1520, to:1537	PMID:11564863
20100812	Q16514	fibroepithelial neoplasm	DOID:153 CONTEXT: id: 42986/DOID:153, match:RELATED, from:1233, to:1239	PMID:11564863
20100812	Q16514	DNA Damage	DOID:2953 CONTEXT: id: 42986/DOID:2953, match:DNA Damage, from:116, to:125	PMID:11564863
20100812	Q16514	DNA Damage	DOID:2953 CONTEXT: id: 42986/DOID:2953, match:DNA damage, from:116, to:125	PMID:11564863
20100812	Q16514	hereditary disease	DOID:630 CONTEXT: id: 42986/DOID:630, match:Hereditary disease, from:1520, to:1537	PMID:11564863
20100812	Q16514	hereditary disease	DOID:630 CONTEXT: id: 42986/DOID:630, match:hereditary disease, from:1520, to:1537	PMID:11564863
20100812	Q16514	fibroepithelial neoplasm	DOID:153 CONTEXT: id: 42986/DOID:153, match:RELATED, from:1233, to:1239	PMID:11564863
20100812	Q16514	DNA Damage	DOID:2953 CONTEXT: id: 42986/DOID:2953, match:DNA Damage, from:116, to:125	PMID:11564863
20100812	Q16514	DNA Damage	DOID:2953 CONTEXT: id: 42986/DOID:2953, match:DNA damage, from:116, to:125	PMID:11564863
20100812	Q16514	hereditary disease	DOID:630 CONTEXT: id: 42986/DOID:630, match:Hereditary disease, from:1520, to:1537	PMID:11564863
20100812	Q16514	hereditary disease	DOID:630 CONTEXT: id: 42986/DOID:630, match:hereditary disease, from:1520, to:1537	PMID:11564863
20100812	Q16514	fibroepithelial neoplasm	DOID:153 CONTEXT: id: 42986/DOID:153, match:RELATED, from:1233, to:1239	PMID:11564863
20100812	Q16514	DNA Damage	DOID:2953 CONTEXT: id: 42986/DOID:2953, match:DNA Damage, from:116, to:125	PMID:11564863
20100812	Q16514	DNA Damage	DOID:2953 CONTEXT: id: 42986/DOID:2953, match:DNA damage, from:116, to:125	PMID:11564863
20100812	Q16514	hereditary disease	DOID:630 CONTEXT: id: 42986/DOID:630, match:Hereditary disease, from:1520, to:1537	PMID:11564863
20100812	Q16514	hereditary disease	DOID:630 CONTEXT: id: 42986/DOID:630, match:hereditary disease, from:1520, to:1537	PMID:11564863
20100812	Q16514	fibroepithelial neoplasm	DOID:153 CONTEXT: id: 42986/DOID:153, match:RELATED, from:1233, to:1239	PMID:11564863
20100812	Q16514	DNA Damage	DOID:2953 CONTEXT: id: 42986/DOID:2953, match:DNA Damage, from:116, to:125	PMID:11564863
20100812	Q16514	DNA Damage	DOID:2953 CONTEXT: id: 42986/DOID:2953, match:DNA damage, from:116, to:125	PMID:11564863
20100812	Q16514	hereditary disease	DOID:630 CONTEXT: id: 42986/DOID:630, match:Hereditary disease, from:1520, to:1537	PMID:11564863
20100812	Q16514	hereditary disease	DOID:630 CONTEXT: id: 42986/DOID:630, match:hereditary disease, from:1520, to:1537	PMID:11564863
20100812	Q16514	fibroepithelial neoplasm	DOID:153 CONTEXT: id: 42986/DOID:153, match:RELATED, from:1233, to:1239	PMID:11564863
20100812	Q99697	fibroepithelial neoplasm	DOID:153 CONTEXT: id: 42986/DOID:153, match:RELATED, from:1516, to:1522	PMID:16449236
20100812	Q9H0Z9	DNA Damage	DOID:2953 CONTEXT: id: 42986/DOID:2953, match:DNA Damage, from:323, to:332	PMID:17050675
20100812	Q9H0Z9	DNA Damage	DOID:2953 CONTEXT: id: 42986/DOID:2953, match:DNA damage, from:323, to:332	PMID:17050675
20100812	Q9H0Z9	DNA Damage	DOID:2953 CONTEXT: id: 42986/DOID:2953, match:DNA damage, from:633, to:642	PMID:17050675
20100812	Q9H0Z9	DNA Damage	DOID:2953 CONTEXT: id: 42986/DOID:2953, match:DNA Damage, from:633, to:642	PMID:17050675
20100812	Q9H0Z9	DNA Damage	DOID:2953 CONTEXT: id: 42986/DOID:2953, match:DNA Damage, from:323, to:332	PMID:17050675
20100812	Q9H0Z9	DNA Damage	DOID:2953 CONTEXT: id: 42986/DOID:2953, match:DNA damage, from:323, to:332	PMID:17050675
20100812	Q9H0Z9	DNA Damage	DOID:2953 CONTEXT: id: 42986/DOID:2953, match:DNA damage, from:633, to:642	PMID:17050675
20100812	Q9H0Z9	DNA Damage	DOID:2953 CONTEXT: id: 42986/DOID:2953, match:DNA Damage, from:633, to:642	PMID:17050675
20100812	Q9H0Z9	DNA Damage	DOID:2953 CONTEXT: id: 42986/DOID:2953, match:DNA Damage, from:323, to:332	PMID:17050675
20100812	Q9H0Z9	DNA Damage	DOID:2953 CONTEXT: id: 42986/DOID:2953, match:DNA damage, from:323, to:332	PMID:17050675
20100812	Q9H0Z9	DNA Damage	DOID:2953 CONTEXT: id: 42986/DOID:2953, match:DNA damage, from:633, to:642	PMID:17050675
20100812	Q9H0Z9	DNA Damage	DOID:2953 CONTEXT: id: 42986/DOID:2953, match:DNA Damage, from:633, to:642	PMID:17050675
20100812	Q9H0Z9	DNA Damage	DOID:2953 CONTEXT: id: 42986/DOID:2953, match:DNA Damage, from:323, to:332	PMID:17050675
20100812	Q9H0Z9	DNA Damage	DOID:2953 CONTEXT: id: 42986/DOID:2953, match:DNA damage, from:323, to:332	PMID:17050675
20100812	Q9H0Z9	DNA Damage	DOID:2953 CONTEXT: id: 42986/DOID:2953, match:DNA damage, from:633, to:642	PMID:17050675
20100812	Q9H0Z9	DNA Damage	DOID:2953 CONTEXT: id: 42986/DOID:2953, match:DNA Damage, from:633, to:642	PMID:17050675
20100812	Q9H0Z9	DNA Damage	DOID:2953 CONTEXT: id: 42986/DOID:2953, match:DNA Damage, from:323, to:332	PMID:17050675
20100812	Q9H0Z9	DNA Damage	DOID:2953 CONTEXT: id: 42986/DOID:2953, match:DNA damage, from:323, to:332	PMID:17050675
20100812	Q9H0Z9	DNA Damage	DOID:2953 CONTEXT: id: 42986/DOID:2953, match:DNA damage, from:633, to:642	PMID:17050675
20100812	Q9H0Z9	DNA Damage	DOID:2953 CONTEXT: id: 42986/DOID:2953, match:DNA Damage, from:633, to:642	PMID:17050675
20100812	Q9H0Z9	DNA Damage	DOID:2953 CONTEXT: id: 42986/DOID:2953, match:DNA Damage, from:323, to:332	PMID:17050675
20100812	Q9H0Z9	DNA Damage	DOID:2953 CONTEXT: id: 42986/DOID:2953, match:DNA damage, from:323, to:332	PMID:17050675
20100812	Q9H0Z9	DNA Damage	DOID:2953 CONTEXT: id: 42986/DOID:2953, match:DNA damage, from:633, to:642	PMID:17050675
20100812	Q9H0Z9	DNA Damage	DOID:2953 CONTEXT: id: 42986/DOID:2953, match:DNA Damage, from:633, to:642	PMID:17050675
20100812	Q9H0Z9	DNA Damage	DOID:2953 CONTEXT: id: 42986/DOID:2953, match:DNA Damage, from:323, to:332	PMID:17050675
20100812	Q9H0Z9	DNA Damage	DOID:2953 CONTEXT: id: 42986/DOID:2953, match:DNA damage, from:323, to:332	PMID:17050675
20100812	Q9H0Z9	DNA Damage	DOID:2953 CONTEXT: id: 42986/DOID:2953, match:DNA damage, from:633, to:642	PMID:17050675
20100812	Q9H0Z9	DNA Damage	DOID:2953 CONTEXT: id: 42986/DOID:2953, match:DNA Damage, from:633, to:642	PMID:17050675
20100812	Q9H0Z9	DNA Damage	DOID:2953 CONTEXT: id: 42986/DOID:2953, match:DNA Damage, from:323, to:332	PMID:17050675
20100812	Q9H0Z9	DNA Damage	DOID:2953 CONTEXT: id: 42986/DOID:2953, match:DNA damage, from:323, to:332	PMID:17050675
20100812	Q9H0Z9	DNA Damage	DOID:2953 CONTEXT: id: 42986/DOID:2953, match:DNA damage, from:633, to:642	PMID:17050675
20100812	Q9H0Z9	DNA Damage	DOID:2953 CONTEXT: id: 42986/DOID:2953, match:DNA Damage, from:633, to:642	PMID:17050675
20100812	Q9H0Z9	DNA Damage	DOID:2953 CONTEXT: id: 42986/DOID:2953, match:DNA Damage, from:323, to:332	PMID:17050675
20100812	Q9H0Z9	DNA Damage	DOID:2953 CONTEXT: id: 42986/DOID:2953, match:DNA damage, from:323, to:332	PMID:17050675
20100812	Q9H0Z9	DNA Damage	DOID:2953 CONTEXT: id: 42986/DOID:2953, match:DNA damage, from:633, to:642	PMID:17050675
20100812	Q9H0Z9	DNA Damage	DOID:2953 CONTEXT: id: 42986/DOID:2953, match:DNA Damage, from:633, to:642	PMID:17050675
20100812	Q9H0Z9	DNA Damage	DOID:2953 CONTEXT: id: 42986/DOID:2953, match:DNA Damage, from:323, to:332	PMID:17050675
20100812	Q9H0Z9	DNA Damage	DOID:2953 CONTEXT: id: 42986/DOID:2953, match:DNA damage, from:323, to:332	PMID:17050675
20100812	Q9H0Z9	DNA Damage	DOID:2953 CONTEXT: id: 42986/DOID:2953, match:DNA damage, from:633, to:642	PMID:17050675
20100812	Q9H0Z9	DNA Damage	DOID:2953 CONTEXT: id: 42986/DOID:2953, match:DNA Damage, from:633, to:642	PMID:17050675
20100812	Q9H0Z9	DNA Damage	DOID:2953 CONTEXT: id: 42986/DOID:2953, match:DNA Damage, from:323, to:332	PMID:17050675
20100812	Q9H0Z9	DNA Damage	DOID:2953 CONTEXT: id: 42986/DOID:2953, match:DNA damage, from:323, to:332	PMID:17050675
20100812	Q9H0Z9	DNA Damage	DOID:2953 CONTEXT: id: 42986/DOID:2953, match:DNA damage, from:633, to:642	PMID:17050675
20100812	Q9H0Z9	DNA Damage	DOID:2953 CONTEXT: id: 42986/DOID:2953, match:DNA Damage, from:633, to:642	PMID:17050675
20100812	P23634	Recruitment	DOID:12659 CONTEXT: id: 42986/DOID:12659, match:Recruitment, from:1611, to:1621	PMID:11274188
20100812	P23634	fibroepithelial neoplasm	DOID:153 CONTEXT: id: 42986/DOID:153, match:RELATED, from:702, to:708	PMID:11274188
20100812	P23634	Recruitment	DOID:12659 CONTEXT: id: 42986/DOID:12659, match:Recruitment, from:1611, to:1621	PMID:11274188
20100812	P23634	fibroepithelial neoplasm	DOID:153 CONTEXT: id: 42986/DOID:153, match:RELATED, from:702, to:708	PMID:11274188
20100812	P23634	Recruitment	DOID:12659 CONTEXT: id: 42986/DOID:12659, match:Recruitment, from:1611, to:1621	PMID:11274188
20100812	P23634	fibroepithelial neoplasm	DOID:153 CONTEXT: id: 42986/DOID:153, match:RELATED, from:702, to:708	PMID:11274188
20100812	P23634	Recruitment	DOID:12659 CONTEXT: id: 42986/DOID:12659, match:Recruitment, from:1611, to:1621	PMID:11274188
20100812	P23634	fibroepithelial neoplasm	DOID:153 CONTEXT: id: 42986/DOID:153, match:RELATED, from:702, to:708	PMID:11274188
20100812	Q9Y237	carcinoma in situ	DOID:8719 CONTEXT: id: 42986/DOID:8719, match:CIS, from:182, to:184	PMID:17875217
20100812	Q9Y237	carcinoma in situ	DOID:8719 CONTEXT: id: 42986/DOID:8719, match:CIS, from:182, to:184	PMID:17875217
20100812	Q9Y237	carcinoma in situ	DOID:8719 CONTEXT: id: 42986/DOID:8719, match:CIS, from:227, to:229	PMID:12144781
20100812	Q9Y237	carcinoma in situ	DOID:8719 CONTEXT: id: 42986/DOID:8719, match:CIS, from:182, to:184	PMID:17875217
20100812	Q9Y237	carcinoma in situ	DOID:8719 CONTEXT: id: 42986/DOID:8719, match:CIS, from:227, to:229	PMID:12144781
20100812	Q9Y237	carcinoma in situ	DOID:8719 CONTEXT: id: 42986/DOID:8719, match:CIS, from:227, to:229	PMID:12144781
20100812	P49765	Retinal Neovascularization	DOID:11564 CONTEXT: id: 42986/DOID:11564, match:Retinal Neovascularization, from:1000, to:1025	PMID:18259607
20100812	P49765	fibroepithelial neoplasm	DOID:153 CONTEXT: id: 42986/DOID:153, match:RELATED, from:642, to:648	PMID:18259607
20100812	P49765	Cerebrovascular accident	DOID:3455 CONTEXT: id: 42986/DOID:3455, match:Stroke, from:888, to:893	PMID:18259607
20100812	P49765	Retinal Neovascularization	DOID:11564 CONTEXT: id: 42986/DOID:11564, match:Retinal Neovascularization, from:1000, to:1025	PMID:18259607
20100812	P49765	fibroepithelial neoplasm	DOID:153 CONTEXT: id: 42986/DOID:153, match:RELATED, from:642, to:648	PMID:18259607
20100812	P49765	Cerebrovascular accident	DOID:3455 CONTEXT: id: 42986/DOID:3455, match:Stroke, from:888, to:893	PMID:18259607
20100812	P49765	Retinal Neovascularization	DOID:11564 CONTEXT: id: 42986/DOID:11564, match:Retinal Neovascularization, from:1000, to:1025	PMID:18259607
20100812	P49765	fibroepithelial neoplasm	DOID:153 CONTEXT: id: 42986/DOID:153, match:RELATED, from:642, to:648	PMID:18259607
20100812	P49765	Cerebrovascular accident	DOID:3455 CONTEXT: id: 42986/DOID:3455, match:Stroke, from:888, to:893	PMID:18259607
20100812	P49765	Retinal Neovascularization	DOID:11564 CONTEXT: id: 42986/DOID:11564, match:Retinal Neovascularization, from:1000, to:1025	PMID:18259607
20100812	P49765	fibroepithelial neoplasm	DOID:153 CONTEXT: id: 42986/DOID:153, match:RELATED, from:642, to:648	PMID:18259607
20100812	P49765	Cerebrovascular accident	DOID:3455 CONTEXT: id: 42986/DOID:3455, match:Stroke, from:888, to:893	PMID:18259607
20100812	P49765	Retinal Neovascularization	DOID:11564 CONTEXT: id: 42986/DOID:11564, match:Retinal Neovascularization, from:1000, to:1025	PMID:18259607
20100812	P49765	fibroepithelial neoplasm	DOID:153 CONTEXT: id: 42986/DOID:153, match:RELATED, from:642, to:648	PMID:18259607
20100812	P49765	Cerebrovascular accident	DOID:3455 CONTEXT: id: 42986/DOID:3455, match:Stroke, from:888, to:893	PMID:18259607
20100812	P49765	fibroepithelial neoplasm	DOID:153 CONTEXT: id: 42986/DOID:153, match:RELATED, from:689, to:695	PMID:16109918
20100812	P49765	fibroepithelial neoplasm	DOID:153 CONTEXT: id: 42986/DOID:153, match:RELATED, from:689, to:695	PMID:16109918
20100812	P49765	fibroepithelial neoplasm	DOID:153 CONTEXT: id: 42986/DOID:153, match:RELATED, from:689, to:695	PMID:16109918
20100812	P49765	Retinal Neovascularization	DOID:11564 CONTEXT: id: 42986/DOID:11564, match:Retinal Neovascularization, from:1000, to:1025	PMID:18259607
20100812	P49765	fibroepithelial neoplasm	DOID:153 CONTEXT: id: 42986/DOID:153, match:RELATED, from:642, to:648	PMID:18259607
20100812	P49765	Cerebrovascular accident	DOID:3455 CONTEXT: id: 42986/DOID:3455, match:Stroke, from:888, to:893	PMID:18259607
20100812	Q9NS23	DNA Damage	DOID:2953 CONTEXT: id: 42986/DOID:2953, match:DNA Damage, from:168, to:177	PMID:18566590
20100812	Q9NS23	DNA Damage	DOID:2953 CONTEXT: id: 42986/DOID:2953, match:DNA damage, from:168, to:177	PMID:18566590
20100812	Q9NS23	DNA Damage	DOID:2953 CONTEXT: id: 42986/DOID:2953, match:DNA Damage, from:1029, to:1038	PMID:18566590
20100812	Q9NS23	DNA Damage	DOID:2953 CONTEXT: id: 42986/DOID:2953, match:DNA damage, from:1029, to:1038	PMID:18566590
20100812	Q9NS23	DNA Damage	DOID:2953 CONTEXT: id: 42986/DOID:2953, match:DNA Damage, from:168, to:177	PMID:18566590
20100812	Q9NS23	DNA Damage	DOID:2953 CONTEXT: id: 42986/DOID:2953, match:DNA damage, from:168, to:177	PMID:18566590
20100812	Q9NS23	DNA Damage	DOID:2953 CONTEXT: id: 42986/DOID:2953, match:DNA Damage, from:1029, to:1038	PMID:18566590
20100812	Q9NS23	DNA Damage	DOID:2953 CONTEXT: id: 42986/DOID:2953, match:DNA damage, from:1029, to:1038	PMID:18566590
20100812	Q9NS23	DNA Damage	DOID:2953 CONTEXT: id: 42986/DOID:2953, match:DNA Damage, from:168, to:177	PMID:18566590
20100812	Q9NS23	DNA Damage	DOID:2953 CONTEXT: id: 42986/DOID:2953, match:DNA damage, from:168, to:177	PMID:18566590
20100812	Q9NS23	DNA Damage	DOID:2953 CONTEXT: id: 42986/DOID:2953, match:DNA Damage, from:1029, to:1038	PMID:18566590
20100812	Q9NS23	DNA Damage	DOID:2953 CONTEXT: id: 42986/DOID:2953, match:DNA damage, from:1029, to:1038	PMID:18566590
20100812	Q9NS23	DNA Damage	DOID:2953 CONTEXT: id: 42986/DOID:2953, match:DNA Damage, from:168, to:177	PMID:18566590
20100812	Q9NS23	DNA Damage	DOID:2953 CONTEXT: id: 42986/DOID:2953, match:DNA damage, from:168, to:177	PMID:18566590
20100812	Q9NS23	DNA Damage	DOID:2953 CONTEXT: id: 42986/DOID:2953, match:DNA Damage, from:1029, to:1038	PMID:18566590
20100812	Q9NS23	DNA Damage	DOID:2953 CONTEXT: id: 42986/DOID:2953, match:DNA damage, from:1029, to:1038	PMID:18566590
20100812	Q9NS23	DNA Damage	DOID:2953 CONTEXT: id: 42986/DOID:2953, match:DNA Damage, from:168, to:177	PMID:18566590
20100812	Q9NS23	DNA Damage	DOID:2953 CONTEXT: id: 42986/DOID:2953, match:DNA damage, from:168, to:177	PMID:18566590
20100812	Q9NS23	DNA Damage	DOID:2953 CONTEXT: id: 42986/DOID:2953, match:DNA Damage, from:1029, to:1038	PMID:18566590
20100812	Q9NS23	DNA Damage	DOID:2953 CONTEXT: id: 42986/DOID:2953, match:DNA damage, from:1029, to:1038	PMID:18566590
20100812	Q9NS23	DNA Damage	DOID:2953 CONTEXT: id: 42986/DOID:2953, match:DNA Damage, from:168, to:177	PMID:18566590
20100812	Q9NS23	DNA Damage	DOID:2953 CONTEXT: id: 42986/DOID:2953, match:DNA damage, from:168, to:177	PMID:18566590
20100812	Q9NS23	DNA Damage	DOID:2953 CONTEXT: id: 42986/DOID:2953, match:DNA Damage, from:1029, to:1038	PMID:18566590
20100812	Q9NS23	DNA Damage	DOID:2953 CONTEXT: id: 42986/DOID:2953, match:DNA damage, from:1029, to:1038	PMID:18566590
20100812	Q9NS23	DNA Damage	DOID:2953 CONTEXT: id: 42986/DOID:2953, match:DNA Damage, from:168, to:177	PMID:18566590
20100812	Q9NS23	DNA Damage	DOID:2953 CONTEXT: id: 42986/DOID:2953, match:DNA damage, from:168, to:177	PMID:18566590
20100812	Q9NS23	DNA Damage	DOID:2953 CONTEXT: id: 42986/DOID:2953, match:DNA Damage, from:1029, to:1038	PMID:18566590
20100812	Q9NS23	DNA Damage	DOID:2953 CONTEXT: id: 42986/DOID:2953, match:DNA damage, from:1029, to:1038	PMID:18566590
20100812	Q06710	hereditary Wilms' cancer	DOID:5183 CONTEXT: id: 42986/DOID:5183, match:WT1, from:239, to:241	PMID:8861958
20100812	Q06710	hereditary Wilms' cancer	DOID:5183 CONTEXT: id: 42986/DOID:5183, match:WT1, from:927, to:929	PMID:8861958
20100812	Q06710	hereditary Wilms' cancer	DOID:5183 CONTEXT: id: 42986/DOID:5183, match:WT1, from:546, to:548	PMID:8861958
20100812	Q06710	hereditary Wilms' cancer	DOID:5183 CONTEXT: id: 42986/DOID:5183, match:WT1, from:667, to:669	PMID:8861958
20100812	Q06710	hereditary Wilms' cancer	DOID:5183 CONTEXT: id: 42986/DOID:5183, match:WT1, from:33, to:35	PMID:8861958
20100812	Q06710	hereditary Wilms' cancer	DOID:5183 CONTEXT: id: 42986/DOID:5183, match:WT1, from:437, to:439	PMID:8861958
20100812	Q06710	hereditary Wilms' cancer	DOID:5183 CONTEXT: id: 42986/DOID:5183, match:WT1, from:983, to:985	PMID:8861958
20100812	Q06710	hereditary Wilms' cancer	DOID:5183 CONTEXT: id: 42986/DOID:5183, match:WT1, from:239, to:241	PMID:8861958
20100812	Q06710	hereditary Wilms' cancer	DOID:5183 CONTEXT: id: 42986/DOID:5183, match:WT1, from:927, to:929	PMID:8861958
20100812	Q06710	hereditary Wilms' cancer	DOID:5183 CONTEXT: id: 42986/DOID:5183, match:WT1, from:546, to:548	PMID:8861958
20100812	Q06710	hereditary Wilms' cancer	DOID:5183 CONTEXT: id: 42986/DOID:5183, match:WT1, from:667, to:669	PMID:8861958
20100812	Q06710	hereditary Wilms' cancer	DOID:5183 CONTEXT: id: 42986/DOID:5183, match:WT1, from:33, to:35	PMID:8861958
20100812	Q06710	hereditary Wilms' cancer	DOID:5183 CONTEXT: id: 42986/DOID:5183, match:WT1, from:437, to:439	PMID:8861958
20100812	Q06710	hereditary Wilms' cancer	DOID:5183 CONTEXT: id: 42986/DOID:5183, match:WT1, from:983, to:985	PMID:8861958
20100812	Q06710	hereditary Wilms' cancer	DOID:5183 CONTEXT: id: 42986/DOID:5183, match:WT1, from:239, to:241	PMID:8861958
20100812	Q06710	hereditary Wilms' cancer	DOID:5183 CONTEXT: id: 42986/DOID:5183, match:WT1, from:927, to:929	PMID:8861958
20100812	Q06710	hereditary Wilms' cancer	DOID:5183 CONTEXT: id: 42986/DOID:5183, match:WT1, from:546, to:548	PMID:8861958
20100812	Q06710	hereditary Wilms' cancer	DOID:5183 CONTEXT: id: 42986/DOID:5183, match:WT1, from:667, to:669	PMID:8861958
20100812	Q06710	hereditary Wilms' cancer	DOID:5183 CONTEXT: id: 42986/DOID:5183, match:WT1, from:33, to:35	PMID:8861958
20100812	Q06710	hereditary Wilms' cancer	DOID:5183 CONTEXT: id: 42986/DOID:5183, match:WT1, from:437, to:439	PMID:8861958
20100812	Q06710	hereditary Wilms' cancer	DOID:5183 CONTEXT: id: 42986/DOID:5183, match:WT1, from:983, to:985	PMID:8861958
20100812	Q06710	hereditary Wilms' cancer	DOID:5183 CONTEXT: id: 42986/DOID:5183, match:WT1, from:239, to:241	PMID:8861958
20100812	Q06710	hereditary Wilms' cancer	DOID:5183 CONTEXT: id: 42986/DOID:5183, match:WT1, from:927, to:929	PMID:8861958
20100812	Q06710	hereditary Wilms' cancer	DOID:5183 CONTEXT: id: 42986/DOID:5183, match:WT1, from:546, to:548	PMID:8861958
20100812	Q06710	hereditary Wilms' cancer	DOID:5183 CONTEXT: id: 42986/DOID:5183, match:WT1, from:667, to:669	PMID:8861958
20100812	Q06710	hereditary Wilms' cancer	DOID:5183 CONTEXT: id: 42986/DOID:5183, match:WT1, from:33, to:35	PMID:8861958
20100812	Q06710	hereditary Wilms' cancer	DOID:5183 CONTEXT: id: 42986/DOID:5183, match:WT1, from:437, to:439	PMID:8861958
20100812	Q06710	hereditary Wilms' cancer	DOID:5183 CONTEXT: id: 42986/DOID:5183, match:WT1, from:983, to:985	PMID:8861958
20100812	Q06710	hereditary Wilms' cancer	DOID:5183 CONTEXT: id: 42986/DOID:5183, match:WT1, from:239, to:241	PMID:8861958
20100812	Q06710	hereditary Wilms' cancer	DOID:5183 CONTEXT: id: 42986/DOID:5183, match:WT1, from:927, to:929	PMID:8861958
20100812	Q06710	hereditary Wilms' cancer	DOID:5183 CONTEXT: id: 42986/DOID:5183, match:WT1, from:546, to:548	PMID:8861958
20100812	Q06710	hereditary Wilms' cancer	DOID:5183 CONTEXT: id: 42986/DOID:5183, match:WT1, from:667, to:669	PMID:8861958
20100812	Q06710	hereditary Wilms' cancer	DOID:5183 CONTEXT: id: 42986/DOID:5183, match:WT1, from:33, to:35	PMID:8861958
20100812	Q06710	hereditary Wilms' cancer	DOID:5183 CONTEXT: id: 42986/DOID:5183, match:WT1, from:437, to:439	PMID:8861958
20100812	Q06710	hereditary Wilms' cancer	DOID:5183 CONTEXT: id: 42986/DOID:5183, match:WT1, from:983, to:985	PMID:8861958
20100812	Q06710	hereditary Wilms' cancer	DOID:5183 CONTEXT: id: 42986/DOID:5183, match:WT1, from:239, to:241	PMID:8861958
20100812	Q06710	hereditary Wilms' cancer	DOID:5183 CONTEXT: id: 42986/DOID:5183, match:WT1, from:927, to:929	PMID:8861958
20100812	Q06710	hereditary Wilms' cancer	DOID:5183 CONTEXT: id: 42986/DOID:5183, match:WT1, from:546, to:548	PMID:8861958
20100812	Q06710	hereditary Wilms' cancer	DOID:5183 CONTEXT: id: 42986/DOID:5183, match:WT1, from:667, to:669	PMID:8861958
20100812	Q06710	hereditary Wilms' cancer	DOID:5183 CONTEXT: id: 42986/DOID:5183, match:WT1, from:33, to:35	PMID:8861958
20100812	Q06710	hereditary Wilms' cancer	DOID:5183 CONTEXT: id: 42986/DOID:5183, match:WT1, from:437, to:439	PMID:8861958
20100812	Q06710	hereditary Wilms' cancer	DOID:5183 CONTEXT: id: 42986/DOID:5183, match:WT1, from:983, to:985	PMID:8861958
20100812	Q96EY1	carcinoma	DOID:305 CONTEXT: id: 42986/DOID:305, match:carcinoma, from:1493, to:1501	PMID:15520177
20100812	Q96EY1	carcinoma	DOID:305 CONTEXT: id: 42986/DOID:305, match:carcinoma, from:1493, to:1501	PMID:15520177
20100812	Q96EY1	carcinoma	DOID:305 CONTEXT: id: 42986/DOID:305, match:carcinoma, from:1772, to:1780	PMID:15520177
20100812	Q96EY1	carcinoma	DOID:305 CONTEXT: id: 42986/DOID:305, match:carcinoma, from:105, to:113	PMID:15520177
20100812	Q96EY1	carcinoma	DOID:305 CONTEXT: id: 42986/DOID:305, match:carcinoma, from:105, to:113	PMID:15520177
20100812	Q96EY1	carcinoma	DOID:305 CONTEXT: id: 42986/DOID:305, match:carcinoma, from:1203, to:1211	PMID:15520177
20100812	Q96EY1	carcinoma	DOID:305 CONTEXT: id: 42986/DOID:305, match:carcinoma, from:1203, to:1211	PMID:15520177
20100812	Q96EY1	carcinoma	DOID:305 CONTEXT: id: 42986/DOID:305, match:carcinoma, from:1772, to:1780	PMID:15520177
20100812	Q96EY1	Alzheimer's disease	DOID:10652 CONTEXT: id: 42986/DOID:10652, match:AD, from:1116, to:1117	PMID:15601829
20100812	Q96EY1	Alzheimer's disease	DOID:10652 CONTEXT: id: 42986/DOID:10652, match:AD, from:1530, to:1531	PMID:15601829
20100812	Q96EY1	Alzheimer's disease	DOID:10652 CONTEXT: id: 42986/DOID:10652, match:AD, from:1180, to:1181	PMID:15601829
20100812	Q96EY1	Alzheimer's disease	DOID:10652 CONTEXT: id: 42986/DOID:10652, match:AD, from:987, to:988	PMID:15601829
20100812	Q96EY1	Alzheimer's disease	DOID:10652 CONTEXT: id: 42986/DOID:10652, match:AD, from:1405, to:1406	PMID:15601829
20100812	Q96EY1	Alzheimer's disease	DOID:10652 CONTEXT: id: 42986/DOID:10652, match:AD, from:1394, to:1395	PMID:15601829
20100812	Q96EY1	Alzheimer's disease	DOID:10652 CONTEXT: id: 42986/DOID:10652, match:AD, from:1191, to:1192	PMID:15601829
20100812	Q96EY1	osteosarcoma	DOID:3347 CONTEXT: id: 42986/DOID:3347, match:osteosarcoma, from:887, to:898	PMID:15601829
20100812	Q96EY1	melanoma	DOID:1909 CONTEXT: id: 42986/DOID:1909, match:melanoma, from:1378, to:1385	PMID:15601829
20100812	Q96EY1	osteosarcoma	DOID:3347 CONTEXT: id: 42986/DOID:3347, match:osteosarcoma, from:887, to:898	PMID:15601829
20100812	Q96EY1	melanoma	DOID:1909 CONTEXT: id: 42986/DOID:1909, match:melanoma, from:1378, to:1385	PMID:15601829
20100812	Q96EY1	adenovirus infectious disease	DOID:3124 CONTEXT: id: 42986/DOID:3124, match:Adenovirus, from:800, to:809	PMID:15601829
20100812	Q96EY1	Alzheimer's disease	DOID:10652 CONTEXT: id: 42986/DOID:10652, match:AD, from:1116, to:1117	PMID:15601829
20100812	Q96EY1	Alzheimer's disease	DOID:10652 CONTEXT: id: 42986/DOID:10652, match:AD, from:1530, to:1531	PMID:15601829
20100812	Q96EY1	Alzheimer's disease	DOID:10652 CONTEXT: id: 42986/DOID:10652, match:AD, from:1180, to:1181	PMID:15601829
20100812	Q96EY1	Alzheimer's disease	DOID:10652 CONTEXT: id: 42986/DOID:10652, match:AD, from:987, to:988	PMID:15601829
20100812	Q96EY1	Alzheimer's disease	DOID:10652 CONTEXT: id: 42986/DOID:10652, match:AD, from:1405, to:1406	PMID:15601829
20100812	Q96EY1	Alzheimer's disease	DOID:10652 CONTEXT: id: 42986/DOID:10652, match:AD, from:1394, to:1395	PMID:15601829
20100812	Q96EY1	Alzheimer's disease	DOID:10652 CONTEXT: id: 42986/DOID:10652, match:AD, from:1191, to:1192	PMID:15601829
20100812	Q96EY1	osteosarcoma	DOID:3347 CONTEXT: id: 42986/DOID:3347, match:osteosarcoma, from:887, to:898	PMID:15601829
20100812	Q96EY1	melanoma	DOID:1909 CONTEXT: id: 42986/DOID:1909, match:melanoma, from:1378, to:1385	PMID:15601829
20100812	Q96EY1	osteosarcoma	DOID:3347 CONTEXT: id: 42986/DOID:3347, match:osteosarcoma, from:887, to:898	PMID:15601829
20100812	Q96EY1	melanoma	DOID:1909 CONTEXT: id: 42986/DOID:1909, match:melanoma, from:1378, to:1385	PMID:15601829
20100812	Q96EY1	adenovirus infectious disease	DOID:3124 CONTEXT: id: 42986/DOID:3124, match:Adenovirus, from:800, to:809	PMID:15601829
20100812	Q96EY1	Alzheimer's disease	DOID:10652 CONTEXT: id: 42986/DOID:10652, match:AD, from:1116, to:1117	PMID:15601829
20100812	Q96EY1	Alzheimer's disease	DOID:10652 CONTEXT: id: 42986/DOID:10652, match:AD, from:1530, to:1531	PMID:15601829
20100812	Q96EY1	Alzheimer's disease	DOID:10652 CONTEXT: id: 42986/DOID:10652, match:AD, from:1180, to:1181	PMID:15601829
20100812	Q96EY1	Alzheimer's disease	DOID:10652 CONTEXT: id: 42986/DOID:10652, match:AD, from:987, to:988	PMID:15601829
20100812	Q96EY1	Alzheimer's disease	DOID:10652 CONTEXT: id: 42986/DOID:10652, match:AD, from:1405, to:1406	PMID:15601829
20100812	Q96EY1	Alzheimer's disease	DOID:10652 CONTEXT: id: 42986/DOID:10652, match:AD, from:1394, to:1395	PMID:15601829
20100812	Q96EY1	Alzheimer's disease	DOID:10652 CONTEXT: id: 42986/DOID:10652, match:AD, from:1191, to:1192	PMID:15601829
20100812	Q96EY1	osteosarcoma	DOID:3347 CONTEXT: id: 42986/DOID:3347, match:osteosarcoma, from:887, to:898	PMID:15601829
20100812	Q96EY1	melanoma	DOID:1909 CONTEXT: id: 42986/DOID:1909, match:melanoma, from:1378, to:1385	PMID:15601829
20100812	Q96EY1	osteosarcoma	DOID:3347 CONTEXT: id: 42986/DOID:3347, match:osteosarcoma, from:887, to:898	PMID:15601829
20100812	Q96EY1	melanoma	DOID:1909 CONTEXT: id: 42986/DOID:1909, match:melanoma, from:1378, to:1385	PMID:15601829
20100812	Q96EY1	adenovirus infectious disease	DOID:3124 CONTEXT: id: 42986/DOID:3124, match:Adenovirus, from:800, to:809	PMID:15601829
20100812	Q96EY1	Alzheimer's disease	DOID:10652 CONTEXT: id: 42986/DOID:10652, match:AD, from:1116, to:1117	PMID:15601829
20100812	Q96EY1	Alzheimer's disease	DOID:10652 CONTEXT: id: 42986/DOID:10652, match:AD, from:1530, to:1531	PMID:15601829
20100812	Q96EY1	Alzheimer's disease	DOID:10652 CONTEXT: id: 42986/DOID:10652, match:AD, from:1180, to:1181	PMID:15601829
20100812	Q96EY1	Alzheimer's disease	DOID:10652 CONTEXT: id: 42986/DOID:10652, match:AD, from:987, to:988	PMID:15601829
20100812	Q96EY1	Alzheimer's disease	DOID:10652 CONTEXT: id: 42986/DOID:10652, match:AD, from:1405, to:1406	PMID:15601829
20100812	Q96EY1	Alzheimer's disease	DOID:10652 CONTEXT: id: 42986/DOID:10652, match:AD, from:1394, to:1395	PMID:15601829
20100812	Q96EY1	Alzheimer's disease	DOID:10652 CONTEXT: id: 42986/DOID:10652, match:AD, from:1191, to:1192	PMID:15601829
20100812	Q96EY1	osteosarcoma	DOID:3347 CONTEXT: id: 42986/DOID:3347, match:osteosarcoma, from:887, to:898	PMID:15601829
20100812	Q96EY1	melanoma	DOID:1909 CONTEXT: id: 42986/DOID:1909, match:melanoma, from:1378, to:1385	PMID:15601829
20100812	Q96EY1	osteosarcoma	DOID:3347 CONTEXT: id: 42986/DOID:3347, match:osteosarcoma, from:887, to:898	PMID:15601829
20100812	Q96EY1	melanoma	DOID:1909 CONTEXT: id: 42986/DOID:1909, match:melanoma, from:1378, to:1385	PMID:15601829
20100812	Q96EY1	adenovirus infectious disease	DOID:3124 CONTEXT: id: 42986/DOID:3124, match:Adenovirus, from:800, to:809	PMID:15601829
20100812	Q96EY1	Alzheimer's disease	DOID:10652 CONTEXT: id: 42986/DOID:10652, match:AD, from:1116, to:1117	PMID:15601829
20100812	Q96EY1	Alzheimer's disease	DOID:10652 CONTEXT: id: 42986/DOID:10652, match:AD, from:1530, to:1531	PMID:15601829
20100812	Q96EY1	Alzheimer's disease	DOID:10652 CONTEXT: id: 42986/DOID:10652, match:AD, from:1180, to:1181	PMID:15601829
20100812	Q96EY1	Alzheimer's disease	DOID:10652 CONTEXT: id: 42986/DOID:10652, match:AD, from:987, to:988	PMID:15601829
20100812	Q96EY1	Alzheimer's disease	DOID:10652 CONTEXT: id: 42986/DOID:10652, match:AD, from:1405, to:1406	PMID:15601829
20100812	Q96EY1	Alzheimer's disease	DOID:10652 CONTEXT: id: 42986/DOID:10652, match:AD, from:1394, to:1395	PMID:15601829
20100812	Q96EY1	Alzheimer's disease	DOID:10652 CONTEXT: id: 42986/DOID:10652, match:AD, from:1191, to:1192	PMID:15601829
20100812	Q96EY1	osteosarcoma	DOID:3347 CONTEXT: id: 42986/DOID:3347, match:osteosarcoma, from:887, to:898	PMID:15601829
20100812	Q96EY1	melanoma	DOID:1909 CONTEXT: id: 42986/DOID:1909, match:melanoma, from:1378, to:1385	PMID:15601829
20100812	Q96EY1	osteosarcoma	DOID:3347 CONTEXT: id: 42986/DOID:3347, match:osteosarcoma, from:887, to:898	PMID:15601829
20100812	Q96EY1	melanoma	DOID:1909 CONTEXT: id: 42986/DOID:1909, match:melanoma, from:1378, to:1385	PMID:15601829
20100812	Q96EY1	adenovirus infectious disease	DOID:3124 CONTEXT: id: 42986/DOID:3124, match:Adenovirus, from:800, to:809	PMID:15601829
20100812	Q96EY1	Alzheimer's disease	DOID:10652 CONTEXT: id: 42986/DOID:10652, match:AD, from:1116, to:1117	PMID:15601829
20100812	Q96EY1	Alzheimer's disease	DOID:10652 CONTEXT: id: 42986/DOID:10652, match:AD, from:1530, to:1531	PMID:15601829
20100812	Q96EY1	Alzheimer's disease	DOID:10652 CONTEXT: id: 42986/DOID:10652, match:AD, from:1180, to:1181	PMID:15601829
20100812	Q96EY1	Alzheimer's disease	DOID:10652 CONTEXT: id: 42986/DOID:10652, match:AD, from:987, to:988	PMID:15601829
20100812	Q96EY1	Alzheimer's disease	DOID:10652 CONTEXT: id: 42986/DOID:10652, match:AD, from:1405, to:1406	PMID:15601829
20100812	Q96EY1	Alzheimer's disease	DOID:10652 CONTEXT: id: 42986/DOID:10652, match:AD, from:1394, to:1395	PMID:15601829
20100812	Q96EY1	Alzheimer's disease	DOID:10652 CONTEXT: id: 42986/DOID:10652, match:AD, from:1191, to:1192	PMID:15601829
20100812	Q96EY1	osteosarcoma	DOID:3347 CONTEXT: id: 42986/DOID:3347, match:osteosarcoma, from:887, to:898	PMID:15601829
20100812	Q96EY1	melanoma	DOID:1909 CONTEXT: id: 42986/DOID:1909, match:melanoma, from:1378, to:1385	PMID:15601829
20100812	Q96EY1	osteosarcoma	DOID:3347 CONTEXT: id: 42986/DOID:3347, match:osteosarcoma, from:887, to:898	PMID:15601829
20100812	Q96EY1	melanoma	DOID:1909 CONTEXT: id: 42986/DOID:1909, match:melanoma, from:1378, to:1385	PMID:15601829
20100812	Q96EY1	adenovirus infectious disease	DOID:3124 CONTEXT: id: 42986/DOID:3124, match:Adenovirus, from:800, to:809	PMID:15601829
20100812	Q96EY1	Alzheimer's disease	DOID:10652 CONTEXT: id: 42986/DOID:10652, match:AD, from:1116, to:1117	PMID:15601829
20100812	Q96EY1	Alzheimer's disease	DOID:10652 CONTEXT: id: 42986/DOID:10652, match:AD, from:1530, to:1531	PMID:15601829
20100812	Q96EY1	Alzheimer's disease	DOID:10652 CONTEXT: id: 42986/DOID:10652, match:AD, from:1180, to:1181	PMID:15601829
20100812	Q96EY1	Alzheimer's disease	DOID:10652 CONTEXT: id: 42986/DOID:10652, match:AD, from:987, to:988	PMID:15601829
20100812	Q96EY1	Alzheimer's disease	DOID:10652 CONTEXT: id: 42986/DOID:10652, match:AD, from:1405, to:1406	PMID:15601829
20100812	Q96EY1	Alzheimer's disease	DOID:10652 CONTEXT: id: 42986/DOID:10652, match:AD, from:1394, to:1395	PMID:15601829
20100812	Q96EY1	Alzheimer's disease	DOID:10652 CONTEXT: id: 42986/DOID:10652, match:AD, from:1191, to:1192	PMID:15601829
20100812	Q96EY1	osteosarcoma	DOID:3347 CONTEXT: id: 42986/DOID:3347, match:osteosarcoma, from:887, to:898	PMID:15601829
20100812	Q96EY1	melanoma	DOID:1909 CONTEXT: id: 42986/DOID:1909, match:melanoma, from:1378, to:1385	PMID:15601829
20100812	Q96EY1	osteosarcoma	DOID:3347 CONTEXT: id: 42986/DOID:3347, match:osteosarcoma, from:887, to:898	PMID:15601829
20100812	Q96EY1	melanoma	DOID:1909 CONTEXT: id: 42986/DOID:1909, match:melanoma, from:1378, to:1385	PMID:15601829
20100812	Q96EY1	adenovirus infectious disease	DOID:3124 CONTEXT: id: 42986/DOID:3124, match:Adenovirus, from:800, to:809	PMID:15601829
20100812	Q96EY1	carcinoma	DOID:305 CONTEXT: id: 42986/DOID:305, match:carcinoma, from:1493, to:1501	PMID:15520177
20100812	Q96EY1	carcinoma	DOID:305 CONTEXT: id: 42986/DOID:305, match:carcinoma, from:1493, to:1501	PMID:15520177
20100812	Q96EY1	carcinoma	DOID:305 CONTEXT: id: 42986/DOID:305, match:carcinoma, from:1772, to:1780	PMID:15520177
20100812	Q96EY1	carcinoma	DOID:305 CONTEXT: id: 42986/DOID:305, match:carcinoma, from:105, to:113	PMID:15520177
20100812	Q96EY1	carcinoma	DOID:305 CONTEXT: id: 42986/DOID:305, match:carcinoma, from:105, to:113	PMID:15520177
20100812	Q96EY1	carcinoma	DOID:305 CONTEXT: id: 42986/DOID:305, match:carcinoma, from:1203, to:1211	PMID:15520177
20100812	Q96EY1	carcinoma	DOID:305 CONTEXT: id: 42986/DOID:305, match:carcinoma, from:1203, to:1211	PMID:15520177
20100812	Q96EY1	carcinoma	DOID:305 CONTEXT: id: 42986/DOID:305, match:carcinoma, from:1772, to:1780	PMID:15520177
20100812	Q96EY1	Alzheimer's disease	DOID:10652 CONTEXT: id: 42986/DOID:10652, match:AD, from:1116, to:1117	PMID:15601829
20100812	Q96EY1	Alzheimer's disease	DOID:10652 CONTEXT: id: 42986/DOID:10652, match:AD, from:1530, to:1531	PMID:15601829
20100812	Q96EY1	Alzheimer's disease	DOID:10652 CONTEXT: id: 42986/DOID:10652, match:AD, from:1180, to:1181	PMID:15601829
20100812	Q96EY1	Alzheimer's disease	DOID:10652 CONTEXT: id: 42986/DOID:10652, match:AD, from:987, to:988	PMID:15601829
20100812	Q96EY1	Alzheimer's disease	DOID:10652 CONTEXT: id: 42986/DOID:10652, match:AD, from:1405, to:1406	PMID:15601829
20100812	Q96EY1	Alzheimer's disease	DOID:10652 CONTEXT: id: 42986/DOID:10652, match:AD, from:1394, to:1395	PMID:15601829
20100812	Q96EY1	Alzheimer's disease	DOID:10652 CONTEXT: id: 42986/DOID:10652, match:AD, from:1191, to:1192	PMID:15601829
20100812	Q96EY1	osteosarcoma	DOID:3347 CONTEXT: id: 42986/DOID:3347, match:osteosarcoma, from:887, to:898	PMID:15601829
20100812	Q96EY1	melanoma	DOID:1909 CONTEXT: id: 42986/DOID:1909, match:melanoma, from:1378, to:1385	PMID:15601829
20100812	Q96EY1	osteosarcoma	DOID:3347 CONTEXT: id: 42986/DOID:3347, match:osteosarcoma, from:887, to:898	PMID:15601829
20100812	Q96EY1	melanoma	DOID:1909 CONTEXT: id: 42986/DOID:1909, match:melanoma, from:1378, to:1385	PMID:15601829
20100812	Q96EY1	adenovirus infectious disease	DOID:3124 CONTEXT: id: 42986/DOID:3124, match:Adenovirus, from:800, to:809	PMID:15601829
20100812	Q96EY1	carcinoma	DOID:305 CONTEXT: id: 42986/DOID:305, match:carcinoma, from:1493, to:1501	PMID:15520177
20100812	Q96EY1	carcinoma	DOID:305 CONTEXT: id: 42986/DOID:305, match:carcinoma, from:1493, to:1501	PMID:15520177
20100812	Q96EY1	carcinoma	DOID:305 CONTEXT: id: 42986/DOID:305, match:carcinoma, from:1772, to:1780	PMID:15520177
20100812	Q96EY1	carcinoma	DOID:305 CONTEXT: id: 42986/DOID:305, match:carcinoma, from:105, to:113	PMID:15520177
20100812	Q96EY1	carcinoma	DOID:305 CONTEXT: id: 42986/DOID:305, match:carcinoma, from:105, to:113	PMID:15520177
20100812	Q96EY1	carcinoma	DOID:305 CONTEXT: id: 42986/DOID:305, match:carcinoma, from:1203, to:1211	PMID:15520177
20100812	Q96EY1	carcinoma	DOID:305 CONTEXT: id: 42986/DOID:305, match:carcinoma, from:1203, to:1211	PMID:15520177
20100812	Q96EY1	carcinoma	DOID:305 CONTEXT: id: 42986/DOID:305, match:carcinoma, from:1772, to:1780	PMID:15520177
20100812	Q96EY1	carcinoma	DOID:305 CONTEXT: id: 42986/DOID:305, match:carcinoma, from:1493, to:1501	PMID:15520177
20100812	Q96EY1	carcinoma	DOID:305 CONTEXT: id: 42986/DOID:305, match:carcinoma, from:1493, to:1501	PMID:15520177
20100812	Q96EY1	carcinoma	DOID:305 CONTEXT: id: 42986/DOID:305, match:carcinoma, from:1772, to:1780	PMID:15520177
20100812	Q96EY1	carcinoma	DOID:305 CONTEXT: id: 42986/DOID:305, match:carcinoma, from:105, to:113	PMID:15520177
20100812	Q96EY1	carcinoma	DOID:305 CONTEXT: id: 42986/DOID:305, match:carcinoma, from:105, to:113	PMID:15520177
20100812	Q96EY1	carcinoma	DOID:305 CONTEXT: id: 42986/DOID:305, match:carcinoma, from:1203, to:1211	PMID:15520177
20100812	Q96EY1	carcinoma	DOID:305 CONTEXT: id: 42986/DOID:305, match:carcinoma, from:1203, to:1211	PMID:15520177
20100812	Q96EY1	carcinoma	DOID:305 CONTEXT: id: 42986/DOID:305, match:carcinoma, from:1772, to:1780	PMID:15520177
20100812	Q96EY1	Alzheimer's disease	DOID:10652 CONTEXT: id: 42986/DOID:10652, match:AD, from:1116, to:1117	PMID:15601829
20100812	Q96EY1	Alzheimer's disease	DOID:10652 CONTEXT: id: 42986/DOID:10652, match:AD, from:1530, to:1531	PMID:15601829
20100812	Q96EY1	Alzheimer's disease	DOID:10652 CONTEXT: id: 42986/DOID:10652, match:AD, from:1180, to:1181	PMID:15601829
20100812	Q96EY1	Alzheimer's disease	DOID:10652 CONTEXT: id: 42986/DOID:10652, match:AD, from:987, to:988	PMID:15601829
20100812	Q96EY1	Alzheimer's disease	DOID:10652 CONTEXT: id: 42986/DOID:10652, match:AD, from:1405, to:1406	PMID:15601829
20100812	Q96EY1	Alzheimer's disease	DOID:10652 CONTEXT: id: 42986/DOID:10652, match:AD, from:1394, to:1395	PMID:15601829
20100812	Q96EY1	Alzheimer's disease	DOID:10652 CONTEXT: id: 42986/DOID:10652, match:AD, from:1191, to:1192	PMID:15601829
20100812	Q96EY1	osteosarcoma	DOID:3347 CONTEXT: id: 42986/DOID:3347, match:osteosarcoma, from:887, to:898	PMID:15601829
20100812	Q96EY1	melanoma	DOID:1909 CONTEXT: id: 42986/DOID:1909, match:melanoma, from:1378, to:1385	PMID:15601829
20100812	Q96EY1	osteosarcoma	DOID:3347 CONTEXT: id: 42986/DOID:3347, match:osteosarcoma, from:887, to:898	PMID:15601829
20100812	Q96EY1	melanoma	DOID:1909 CONTEXT: id: 42986/DOID:1909, match:melanoma, from:1378, to:1385	PMID:15601829
20100812	Q96EY1	adenovirus infectious disease	DOID:3124 CONTEXT: id: 42986/DOID:3124, match:Adenovirus, from:800, to:809	PMID:15601829
20100812	Q96EY1	Alzheimer's disease	DOID:10652 CONTEXT: id: 42986/DOID:10652, match:AD, from:1116, to:1117	PMID:15601829
20100812	Q96EY1	Alzheimer's disease	DOID:10652 CONTEXT: id: 42986/DOID:10652, match:AD, from:1530, to:1531	PMID:15601829
20100812	Q96EY1	Alzheimer's disease	DOID:10652 CONTEXT: id: 42986/DOID:10652, match:AD, from:1180, to:1181	PMID:15601829
20100812	Q96EY1	Alzheimer's disease	DOID:10652 CONTEXT: id: 42986/DOID:10652, match:AD, from:987, to:988	PMID:15601829
20100812	Q96EY1	Alzheimer's disease	DOID:10652 CONTEXT: id: 42986/DOID:10652, match:AD, from:1405, to:1406	PMID:15601829
20100812	Q96EY1	Alzheimer's disease	DOID:10652 CONTEXT: id: 42986/DOID:10652, match:AD, from:1394, to:1395	PMID:15601829
20100812	Q96EY1	Alzheimer's disease	DOID:10652 CONTEXT: id: 42986/DOID:10652, match:AD, from:1191, to:1192	PMID:15601829
20100812	Q96EY1	osteosarcoma	DOID:3347 CONTEXT: id: 42986/DOID:3347, match:osteosarcoma, from:887, to:898	PMID:15601829
20100812	Q96EY1	melanoma	DOID:1909 CONTEXT: id: 42986/DOID:1909, match:melanoma, from:1378, to:1385	PMID:15601829
20100812	Q96EY1	osteosarcoma	DOID:3347 CONTEXT: id: 42986/DOID:3347, match:osteosarcoma, from:887, to:898	PMID:15601829
20100812	Q96EY1	melanoma	DOID:1909 CONTEXT: id: 42986/DOID:1909, match:melanoma, from:1378, to:1385	PMID:15601829
20100812	Q96EY1	adenovirus infectious disease	DOID:3124 CONTEXT: id: 42986/DOID:3124, match:Adenovirus, from:800, to:809	PMID:15601829
20100812	Q96EY1	Alzheimer's disease	DOID:10652 CONTEXT: id: 42986/DOID:10652, match:AD, from:1116, to:1117	PMID:15601829
20100812	Q96EY1	Alzheimer's disease	DOID:10652 CONTEXT: id: 42986/DOID:10652, match:AD, from:1530, to:1531	PMID:15601829
20100812	Q96EY1	Alzheimer's disease	DOID:10652 CONTEXT: id: 42986/DOID:10652, match:AD, from:1180, to:1181	PMID:15601829
20100812	Q96EY1	Alzheimer's disease	DOID:10652 CONTEXT: id: 42986/DOID:10652, match:AD, from:987, to:988	PMID:15601829
20100812	Q96EY1	Alzheimer's disease	DOID:10652 CONTEXT: id: 42986/DOID:10652, match:AD, from:1405, to:1406	PMID:15601829
20100812	Q96EY1	Alzheimer's disease	DOID:10652 CONTEXT: id: 42986/DOID:10652, match:AD, from:1394, to:1395	PMID:15601829
20100812	Q96EY1	Alzheimer's disease	DOID:10652 CONTEXT: id: 42986/DOID:10652, match:AD, from:1191, to:1192	PMID:15601829
20100812	Q96EY1	osteosarcoma	DOID:3347 CONTEXT: id: 42986/DOID:3347, match:osteosarcoma, from:887, to:898	PMID:15601829
20100812	Q96EY1	melanoma	DOID:1909 CONTEXT: id: 42986/DOID:1909, match:melanoma, from:1378, to:1385	PMID:15601829
20100812	Q96EY1	osteosarcoma	DOID:3347 CONTEXT: id: 42986/DOID:3347, match:osteosarcoma, from:887, to:898	PMID:15601829
20100812	Q96EY1	melanoma	DOID:1909 CONTEXT: id: 42986/DOID:1909, match:melanoma, from:1378, to:1385	PMID:15601829
20100812	Q96EY1	adenovirus infectious disease	DOID:3124 CONTEXT: id: 42986/DOID:3124, match:Adenovirus, from:800, to:809	PMID:15601829
20100812	Q96EY1	carcinoma	DOID:305 CONTEXT: id: 42986/DOID:305, match:carcinoma, from:1493, to:1501	PMID:15520177
20100812	Q96EY1	carcinoma	DOID:305 CONTEXT: id: 42986/DOID:305, match:carcinoma, from:1493, to:1501	PMID:15520177
20100812	Q96EY1	carcinoma	DOID:305 CONTEXT: id: 42986/DOID:305, match:carcinoma, from:1772, to:1780	PMID:15520177
20100812	Q96EY1	carcinoma	DOID:305 CONTEXT: id: 42986/DOID:305, match:carcinoma, from:105, to:113	PMID:15520177
20100812	Q96EY1	carcinoma	DOID:305 CONTEXT: id: 42986/DOID:305, match:carcinoma, from:105, to:113	PMID:15520177
20100812	Q96EY1	carcinoma	DOID:305 CONTEXT: id: 42986/DOID:305, match:carcinoma, from:1203, to:1211	PMID:15520177
20100812	Q96EY1	carcinoma	DOID:305 CONTEXT: id: 42986/DOID:305, match:carcinoma, from:1203, to:1211	PMID:15520177
20100812	Q96EY1	carcinoma	DOID:305 CONTEXT: id: 42986/DOID:305, match:carcinoma, from:1772, to:1780	PMID:15520177
20100812	Q96EY1	Alzheimer's disease	DOID:10652 CONTEXT: id: 42986/DOID:10652, match:AD, from:1116, to:1117	PMID:15601829
20100812	Q96EY1	Alzheimer's disease	DOID:10652 CONTEXT: id: 42986/DOID:10652, match:AD, from:1530, to:1531	PMID:15601829
20100812	Q96EY1	Alzheimer's disease	DOID:10652 CONTEXT: id: 42986/DOID:10652, match:AD, from:1180, to:1181	PMID:15601829
20100812	Q96EY1	Alzheimer's disease	DOID:10652 CONTEXT: id: 42986/DOID:10652, match:AD, from:987, to:988	PMID:15601829
20100812	Q96EY1	Alzheimer's disease	DOID:10652 CONTEXT: id: 42986/DOID:10652, match:AD, from:1405, to:1406	PMID:15601829
20100812	Q96EY1	Alzheimer's disease	DOID:10652 CONTEXT: id: 42986/DOID:10652, match:AD, from:1394, to:1395	PMID:15601829
20100812	Q96EY1	Alzheimer's disease	DOID:10652 CONTEXT: id: 42986/DOID:10652, match:AD, from:1191, to:1192	PMID:15601829
20100812	Q96EY1	osteosarcoma	DOID:3347 CONTEXT: id: 42986/DOID:3347, match:osteosarcoma, from:887, to:898	PMID:15601829
20100812	Q96EY1	melanoma	DOID:1909 CONTEXT: id: 42986/DOID:1909, match:melanoma, from:1378, to:1385	PMID:15601829
20100812	Q96EY1	osteosarcoma	DOID:3347 CONTEXT: id: 42986/DOID:3347, match:osteosarcoma, from:887, to:898	PMID:15601829
20100812	Q96EY1	melanoma	DOID:1909 CONTEXT: id: 42986/DOID:1909, match:melanoma, from:1378, to:1385	PMID:15601829
20100812	Q96EY1	adenovirus infectious disease	DOID:3124 CONTEXT: id: 42986/DOID:3124, match:Adenovirus, from:800, to:809	PMID:15601829
20100812	Q96EY1	Alzheimer's disease	DOID:10652 CONTEXT: id: 42986/DOID:10652, match:AD, from:1116, to:1117	PMID:15601829
20100812	Q96EY1	Alzheimer's disease	DOID:10652 CONTEXT: id: 42986/DOID:10652, match:AD, from:1530, to:1531	PMID:15601829
20100812	Q96EY1	Alzheimer's disease	DOID:10652 CONTEXT: id: 42986/DOID:10652, match:AD, from:1180, to:1181	PMID:15601829
20100812	Q96EY1	Alzheimer's disease	DOID:10652 CONTEXT: id: 42986/DOID:10652, match:AD, from:987, to:988	PMID:15601829
20100812	Q96EY1	Alzheimer's disease	DOID:10652 CONTEXT: id: 42986/DOID:10652, match:AD, from:1405, to:1406	PMID:15601829
20100812	Q96EY1	Alzheimer's disease	DOID:10652 CONTEXT: id: 42986/DOID:10652, match:AD, from:1394, to:1395	PMID:15601829
20100812	Q96EY1	Alzheimer's disease	DOID:10652 CONTEXT: id: 42986/DOID:10652, match:AD, from:1191, to:1192	PMID:15601829
20100812	Q96EY1	osteosarcoma	DOID:3347 CONTEXT: id: 42986/DOID:3347, match:osteosarcoma, from:887, to:898	PMID:15601829
20100812	Q96EY1	melanoma	DOID:1909 CONTEXT: id: 42986/DOID:1909, match:melanoma, from:1378, to:1385	PMID:15601829
20100812	Q96EY1	osteosarcoma	DOID:3347 CONTEXT: id: 42986/DOID:3347, match:osteosarcoma, from:887, to:898	PMID:15601829
20100812	Q96EY1	melanoma	DOID:1909 CONTEXT: id: 42986/DOID:1909, match:melanoma, from:1378, to:1385	PMID:15601829
20100812	Q96EY1	adenovirus infectious disease	DOID:3124 CONTEXT: id: 42986/DOID:3124, match:Adenovirus, from:800, to:809	PMID:15601829
20100812	Q96EY1	Alzheimer's disease	DOID:10652 CONTEXT: id: 42986/DOID:10652, match:AD, from:1116, to:1117	PMID:15601829
20100812	Q96EY1	Alzheimer's disease	DOID:10652 CONTEXT: id: 42986/DOID:10652, match:AD, from:1530, to:1531	PMID:15601829
20100812	Q96EY1	Alzheimer's disease	DOID:10652 CONTEXT: id: 42986/DOID:10652, match:AD, from:1180, to:1181	PMID:15601829
20100812	Q96EY1	Alzheimer's disease	DOID:10652 CONTEXT: id: 42986/DOID:10652, match:AD, from:987, to:988	PMID:15601829
20100812	Q96EY1	Alzheimer's disease	DOID:10652 CONTEXT: id: 42986/DOID:10652, match:AD, from:1405, to:1406	PMID:15601829
20100812	Q96EY1	Alzheimer's disease	DOID:10652 CONTEXT: id: 42986/DOID:10652, match:AD, from:1394, to:1395	PMID:15601829
20100812	Q96EY1	Alzheimer's disease	DOID:10652 CONTEXT: id: 42986/DOID:10652, match:AD, from:1191, to:1192	PMID:15601829
20100812	Q96EY1	osteosarcoma	DOID:3347 CONTEXT: id: 42986/DOID:3347, match:osteosarcoma, from:887, to:898	PMID:15601829
20100812	Q96EY1	melanoma	DOID:1909 CONTEXT: id: 42986/DOID:1909, match:melanoma, from:1378, to:1385	PMID:15601829
20100812	Q96EY1	osteosarcoma	DOID:3347 CONTEXT: id: 42986/DOID:3347, match:osteosarcoma, from:887, to:898	PMID:15601829
20100812	Q96EY1	melanoma	DOID:1909 CONTEXT: id: 42986/DOID:1909, match:melanoma, from:1378, to:1385	PMID:15601829
20100812	Q96EY1	adenovirus infectious disease	DOID:3124 CONTEXT: id: 42986/DOID:3124, match:Adenovirus, from:800, to:809	PMID:15601829
20100812	Q7Z2E3	Hypoalbuminemia	DOID:4805 CONTEXT: id: 42986/DOID:4805, match:hypoalbuminemia, from:299, to:313	PMID:14755728
20100812	Q7Z2E3	Hypoalbuminemia	DOID:4805 CONTEXT: id: 42986/DOID:4805, match:Hypoalbuminemia, from:160, to:174	PMID:14755728
20100812	Q7Z2E3	Hypoalbuminemia	DOID:4805 CONTEXT: id: 42986/DOID:4805, match:hypoalbuminemia, from:160, to:174	PMID:14755728
20100812	Q7Z2E3	Hypoalbuminemia	DOID:4805 CONTEXT: id: 42986/DOID:4805, match:Hypoalbuminemia, from:299, to:313	PMID:14755728
20100812	Q7Z2E3	Ataxia	DOID:3235 CONTEXT: id: 42986/DOID:3235, match:Ataxia , from:123, to:129	PMID:14755728
20100812	Q7Z2E3	Ataxia	DOID:3235 CONTEXT: id: 42986/DOID:3235, match:Ataxia, from:265, to:270	PMID:14755728
20100812	Q7Z2E3	Ataxia	DOID:3235 CONTEXT: id: 42986/DOID:3235, match:ataxia, from:265, to:270	PMID:14755728
20100812	Q7Z2E3	neurodegenerative disorder	DOID:4874 CONTEXT: id: 42986/DOID:4874, match:neurodegenerative disorder, from:209, to:234	PMID:14755728
20100812	Q7Z2E3	Hypoalbuminemia	DOID:4805 CONTEXT: id: 42986/DOID:4805, match:hypoalbuminemia, from:232, to:246	PMID:17519253
20100812	Q7Z2E3	Hypoalbuminemia	DOID:4805 CONTEXT: id: 42986/DOID:4805, match:Hypoalbuminemia, from:232, to:246	PMID:17519253
20100812	Q7Z2E3	Ataxia	DOID:3235 CONTEXT: id: 42986/DOID:3235, match:Ataxia , from:248, to:254	PMID:17519253
20100812	Q7Z2E3	Ataxia	DOID:3235 CONTEXT: id: 42986/DOID:3235, match:Ataxia , from:195, to:201	PMID:17519253
20100812	Q7Z2E3	disease	DOID:4 CONTEXT: id: 42986/DOID:4, match:disease, from:1174, to:1180	PMID:17519253
20100812	Q7Z2E3	fibroepithelial neoplasm	DOID:153 CONTEXT: id: 42986/DOID:153, match:RELATED, from:406, to:412	PMID:17519253
20100812	Q7Z2E3	Hypoalbuminemia	DOID:4805 CONTEXT: id: 42986/DOID:4805, match:hypoalbuminemia, from:232, to:246	PMID:17519253
20100812	Q7Z2E3	Hypoalbuminemia	DOID:4805 CONTEXT: id: 42986/DOID:4805, match:Hypoalbuminemia, from:232, to:246	PMID:17519253
20100812	Q7Z2E3	Ataxia	DOID:3235 CONTEXT: id: 42986/DOID:3235, match:Ataxia , from:248, to:254	PMID:17519253
20100812	Q7Z2E3	Ataxia	DOID:3235 CONTEXT: id: 42986/DOID:3235, match:Ataxia , from:195, to:201	PMID:17519253
20100812	Q7Z2E3	disease	DOID:4 CONTEXT: id: 42986/DOID:4, match:disease, from:1174, to:1180	PMID:17519253
20100812	Q7Z2E3	fibroepithelial neoplasm	DOID:153 CONTEXT: id: 42986/DOID:153, match:RELATED, from:406, to:412	PMID:17519253
20100812	Q96QF0	obesity	DOID:9970 CONTEXT: id: 42986/DOID:9970, match:obesity, from:232, to:238	PMID:17574030
20100812	Q96QF0	obesity	DOID:9970 CONTEXT: id: 42986/DOID:9970, match:obesity, from:232, to:238	PMID:17574030
20100812	Q96QF0	genetic disorder	DOID:0050325 CONTEXT: id: 42986/DOID:0050325, match:genetic disorder, from:192, to:207	PMID:17574030
20100812	Q96QF0	Retinal degeneration	DOID:8466 CONTEXT: id: 42986/DOID:8466, match:Retinal degeneration, from:241, to:260	PMID:17574030
20100812	Q96QF0	Bardet-Biedl syndrome	DOID:1935 CONTEXT: id: 42986/DOID:1935, match:Bardet-Biedl syndrome, from:161, to:181	PMID:17574030
20100812	Q96QF0	obesity	DOID:9970 CONTEXT: id: 42986/DOID:9970, match:obesity, from:232, to:238	PMID:17574030
20100812	Q96QF0	obesity	DOID:9970 CONTEXT: id: 42986/DOID:9970, match:obesity, from:232, to:238	PMID:17574030
20100812	Q96QF0	genetic disorder	DOID:0050325 CONTEXT: id: 42986/DOID:0050325, match:genetic disorder, from:192, to:207	PMID:17574030
20100812	Q96QF0	Retinal degeneration	DOID:8466 CONTEXT: id: 42986/DOID:8466, match:Retinal degeneration, from:241, to:260	PMID:17574030
20100812	Q96QF0	Bardet-Biedl syndrome	DOID:1935 CONTEXT: id: 42986/DOID:1935, match:Bardet-Biedl syndrome, from:161, to:181	PMID:17574030
20100812	Q96QF0	obesity	DOID:9970 CONTEXT: id: 42986/DOID:9970, match:obesity, from:232, to:238	PMID:17574030
20100812	Q96QF0	obesity	DOID:9970 CONTEXT: id: 42986/DOID:9970, match:obesity, from:232, to:238	PMID:17574030
20100812	Q96QF0	genetic disorder	DOID:0050325 CONTEXT: id: 42986/DOID:0050325, match:genetic disorder, from:192, to:207	PMID:17574030
20100812	Q96QF0	Retinal degeneration	DOID:8466 CONTEXT: id: 42986/DOID:8466, match:Retinal degeneration, from:241, to:260	PMID:17574030
20100812	Q96QF0	Bardet-Biedl syndrome	DOID:1935 CONTEXT: id: 42986/DOID:1935, match:Bardet-Biedl syndrome, from:161, to:181	PMID:17574030
20100812	Q96QF0	obesity	DOID:9970 CONTEXT: id: 42986/DOID:9970, match:obesity, from:232, to:238	PMID:17574030
20100812	Q96QF0	obesity	DOID:9970 CONTEXT: id: 42986/DOID:9970, match:obesity, from:232, to:238	PMID:17574030
20100812	Q96QF0	genetic disorder	DOID:0050325 CONTEXT: id: 42986/DOID:0050325, match:genetic disorder, from:192, to:207	PMID:17574030
20100812	Q96QF0	Retinal degeneration	DOID:8466 CONTEXT: id: 42986/DOID:8466, match:Retinal degeneration, from:241, to:260	PMID:17574030
20100812	Q96QF0	Bardet-Biedl syndrome	DOID:1935 CONTEXT: id: 42986/DOID:1935, match:Bardet-Biedl syndrome, from:161, to:181	PMID:17574030
20100812	Q96QF0	obesity	DOID:9970 CONTEXT: id: 42986/DOID:9970, match:obesity, from:232, to:238	PMID:17574030
20100812	Q96QF0	obesity	DOID:9970 CONTEXT: id: 42986/DOID:9970, match:obesity, from:232, to:238	PMID:17574030
20100812	Q96QF0	genetic disorder	DOID:0050325 CONTEXT: id: 42986/DOID:0050325, match:genetic disorder, from:192, to:207	PMID:17574030
20100812	Q96QF0	Retinal degeneration	DOID:8466 CONTEXT: id: 42986/DOID:8466, match:Retinal degeneration, from:241, to:260	PMID:17574030
20100812	Q96QF0	Bardet-Biedl syndrome	DOID:1935 CONTEXT: id: 42986/DOID:1935, match:Bardet-Biedl syndrome, from:161, to:181	PMID:17574030
20100812	Q96QF0	obesity	DOID:9970 CONTEXT: id: 42986/DOID:9970, match:obesity, from:232, to:238	PMID:17574030
20100812	Q96QF0	obesity	DOID:9970 CONTEXT: id: 42986/DOID:9970, match:obesity, from:232, to:238	PMID:17574030
20100812	Q96QF0	genetic disorder	DOID:0050325 CONTEXT: id: 42986/DOID:0050325, match:genetic disorder, from:192, to:207	PMID:17574030
20100812	Q96QF0	Retinal degeneration	DOID:8466 CONTEXT: id: 42986/DOID:8466, match:Retinal degeneration, from:241, to:260	PMID:17574030
20100812	Q96QF0	Bardet-Biedl syndrome	DOID:1935 CONTEXT: id: 42986/DOID:1935, match:Bardet-Biedl syndrome, from:161, to:181	PMID:17574030
20100812	P40424	melanoma	DOID:1909 CONTEXT: id: 42986/DOID:1909, match:melanoma, from:496, to:503	PMID:15684392
20100812	P40424	melanoma	DOID:1909 CONTEXT: id: 42986/DOID:1909, match:melanoma, from:496, to:503	PMID:15684392
20100812	P40424	disorder	DOID:0060035 CONTEXT: id: 42986/DOID:0060035, match:disorder, from:168, to:175	PMID:15684392
20100812	P40424	Glaucoma	DOID:1686 CONTEXT: id: 42986/DOID:1686, match:Glaucoma, from:294, to:301	PMID:15684392
20100812	P40424	melanoma	DOID:1909 CONTEXT: id: 42986/DOID:1909, match:melanoma, from:496, to:503	PMID:15684392
20100812	P40424	melanoma	DOID:1909 CONTEXT: id: 42986/DOID:1909, match:melanoma, from:496, to:503	PMID:15684392
20100812	P40424	disorder	DOID:0060035 CONTEXT: id: 42986/DOID:0060035, match:disorder, from:168, to:175	PMID:15684392
20100812	P40424	Glaucoma	DOID:1686 CONTEXT: id: 42986/DOID:1686, match:Glaucoma, from:294, to:301	PMID:15684392
20100812	P40424	melanoma	DOID:1909 CONTEXT: id: 42986/DOID:1909, match:melanoma, from:496, to:503	PMID:15684392
20100812	P40424	melanoma	DOID:1909 CONTEXT: id: 42986/DOID:1909, match:melanoma, from:496, to:503	PMID:15684392
20100812	P40424	disorder	DOID:0060035 CONTEXT: id: 42986/DOID:0060035, match:disorder, from:168, to:175	PMID:15684392
20100812	P40424	Glaucoma	DOID:1686 CONTEXT: id: 42986/DOID:1686, match:Glaucoma, from:294, to:301	PMID:15684392
20100812	P23497	progressive multifocal leukoencephalopathy	DOID:643 CONTEXT: id: 42986/DOID:643, match:PML, from:609, to:611	PMID:16177824
20100812	P23497	progressive multifocal leukoencephalopathy	DOID:643 CONTEXT: id: 42986/DOID:643, match:PML, from:305, to:307	PMID:9636146
20100812	P23497	progressive multifocal leukoencephalopathy	DOID:643 CONTEXT: id: 42986/DOID:643, match:PML, from:912, to:914	PMID:9636146
20100812	P23497	progressive multifocal leukoencephalopathy	DOID:643 CONTEXT: id: 42986/DOID:643, match:PML, from:1222, to:1224	PMID:9636146
20100812	P23497	progressive multifocal leukoencephalopathy	DOID:643 CONTEXT: id: 42986/DOID:643, match:PML, from:144, to:146	PMID:9636146
20100812	P23497	progressive multifocal leukoencephalopathy	DOID:643 CONTEXT: id: 42986/DOID:643, match:PML, from:305, to:307	PMID:9636146
20100812	P23497	progressive multifocal leukoencephalopathy	DOID:643 CONTEXT: id: 42986/DOID:643, match:PML, from:912, to:914	PMID:9636146
20100812	P23497	progressive multifocal leukoencephalopathy	DOID:643 CONTEXT: id: 42986/DOID:643, match:PML, from:1222, to:1224	PMID:9636146
20100812	P23497	progressive multifocal leukoencephalopathy	DOID:643 CONTEXT: id: 42986/DOID:643, match:PML, from:144, to:146	PMID:9636146
20100812	P23497	progressive multifocal leukoencephalopathy	DOID:643 CONTEXT: id: 42986/DOID:643, match:PML, from:1163, to:1165	PMID:9412458
20100812	P23497	progressive multifocal leukoencephalopathy	DOID:643 CONTEXT: id: 42986/DOID:643, match:PML, from:1208, to:1210	PMID:9412458
20100812	P23497	progressive multifocal leukoencephalopathy	DOID:643 CONTEXT: id: 42986/DOID:643, match:PML, from:776, to:778	PMID:9412458
20100812	P23497	progressive multifocal leukoencephalopathy	DOID:643 CONTEXT: id: 42986/DOID:643, match:PML, from:105, to:107	PMID:9412458
20100812	P23497	progressive multifocal leukoencephalopathy	DOID:643 CONTEXT: id: 42986/DOID:643, match:PML, from:75, to:77	PMID:9412458
20100812	P23497	progressive multifocal leukoencephalopathy	DOID:643 CONTEXT: id: 42986/DOID:643, match:PML, from:1555, to:1557	PMID:9412458
20100812	P23497	progressive multifocal leukoencephalopathy	DOID:643 CONTEXT: id: 42986/DOID:643, match:PML, from:616, to:618	PMID:9412458
20100812	P23497	progressive multifocal leukoencephalopathy	DOID:643 CONTEXT: id: 42986/DOID:643, match:PML, from:663, to:665	PMID:9412458
20100812	P23497	primary biliary cirrhosis	DOID:12236 CONTEXT: id: 42986/DOID:12236, match:primary biliary cirrhosis, from:282, to:306	PMID:9412458
20100812	P23497	primary biliary cirrhosis	DOID:12236 CONTEXT: id: 42986/DOID:12236, match:primary biliary cirrhosis, from:282, to:306	PMID:9412458
20100812	P23497	progressive multifocal leukoencephalopathy	DOID:643 CONTEXT: id: 42986/DOID:643, match:PML, from:169, to:171	PMID:16873258
20100812	P23497	progressive multifocal leukoencephalopathy	DOID:643 CONTEXT: id: 42986/DOID:643, match:PML, from:455, to:457	PMID:16873258
20100812	P23497	progressive multifocal leukoencephalopathy	DOID:643 CONTEXT: id: 42986/DOID:643, match:PML, from:239, to:241	PMID:16873258
20100812	P23497	disease by infectious agent	DOID:0050117 CONTEXT: id: 42986/DOID:0050117, match:infection, from:1053, to:1061	PMID:16873258
20100812	P23497	disease by infectious agent	DOID:0050117 CONTEXT: id: 42986/DOID:0050117, match:infection, from:959, to:967	PMID:16873258
20100812	P23497	viral infectious disease	DOID:934 CONTEXT: id: 42986/DOID:934, match:Viral Infection, from:550, to:564	PMID:16873258
20100812	P23497	progressive multifocal leukoencephalopathy	DOID:643 CONTEXT: id: 42986/DOID:643, match:PML, from:169, to:171	PMID:16873258
20100812	P23497	progressive multifocal leukoencephalopathy	DOID:643 CONTEXT: id: 42986/DOID:643, match:PML, from:455, to:457	PMID:16873258
20100812	P23497	progressive multifocal leukoencephalopathy	DOID:643 CONTEXT: id: 42986/DOID:643, match:PML, from:239, to:241	PMID:16873258
20100812	P23497	disease by infectious agent	DOID:0050117 CONTEXT: id: 42986/DOID:0050117, match:infection, from:1053, to:1061	PMID:16873258
20100812	P23497	disease by infectious agent	DOID:0050117 CONTEXT: id: 42986/DOID:0050117, match:infection, from:959, to:967	PMID:16873258
20100812	P23497	viral infectious disease	DOID:934 CONTEXT: id: 42986/DOID:934, match:Viral Infection, from:550, to:564	PMID:16873258
20100812	P23497	progressive multifocal leukoencephalopathy	DOID:643 CONTEXT: id: 42986/DOID:643, match:PML, from:169, to:171	PMID:16873258
20100812	P23497	progressive multifocal leukoencephalopathy	DOID:643 CONTEXT: id: 42986/DOID:643, match:PML, from:455, to:457	PMID:16873258
20100812	P23497	progressive multifocal leukoencephalopathy	DOID:643 CONTEXT: id: 42986/DOID:643, match:PML, from:239, to:241	PMID:16873258
20100812	P23497	disease by infectious agent	DOID:0050117 CONTEXT: id: 42986/DOID:0050117, match:infection, from:1053, to:1061	PMID:16873258
20100812	P23497	disease by infectious agent	DOID:0050117 CONTEXT: id: 42986/DOID:0050117, match:infection, from:959, to:967	PMID:16873258
20100812	P23497	viral infectious disease	DOID:934 CONTEXT: id: 42986/DOID:934, match:Viral Infection, from:550, to:564	PMID:16873258
20100812	P23497	progressive multifocal leukoencephalopathy	DOID:643 CONTEXT: id: 42986/DOID:643, match:PML, from:169, to:171	PMID:16873258
20100812	P23497	progressive multifocal leukoencephalopathy	DOID:643 CONTEXT: id: 42986/DOID:643, match:PML, from:455, to:457	PMID:16873258
20100812	P23497	progressive multifocal leukoencephalopathy	DOID:643 CONTEXT: id: 42986/DOID:643, match:PML, from:239, to:241	PMID:16873258
20100812	P23497	disease by infectious agent	DOID:0050117 CONTEXT: id: 42986/DOID:0050117, match:infection, from:1053, to:1061	PMID:16873258
20100812	P23497	disease by infectious agent	DOID:0050117 CONTEXT: id: 42986/DOID:0050117, match:infection, from:959, to:967	PMID:16873258
20100812	P23497	viral infectious disease	DOID:934 CONTEXT: id: 42986/DOID:934, match:Viral Infection, from:550, to:564	PMID:16873258
20100812	P23497	progressive multifocal leukoencephalopathy	DOID:643 CONTEXT: id: 42986/DOID:643, match:PML, from:1246, to:1248	PMID:9973607
20100812	P23497	progressive multifocal leukoencephalopathy	DOID:643 CONTEXT: id: 42986/DOID:643, match:PML, from:145, to:147	PMID:9973607
20100812	P23497	progressive multifocal leukoencephalopathy	DOID:643 CONTEXT: id: 42986/DOID:643, match:PML, from:256, to:258	PMID:9973607
20100812	P23497	progressive multifocal leukoencephalopathy	DOID:643 CONTEXT: id: 42986/DOID:643, match:PML, from:346, to:348	PMID:9973607
20100812	P23497	progressive multifocal leukoencephalopathy	DOID:643 CONTEXT: id: 42986/DOID:643, match:PML, from:1176, to:1178	PMID:9973607
20100812	P23497	fibroepithelial neoplasm	DOID:153 CONTEXT: id: 42986/DOID:153, match:RELATED, from:725, to:731	PMID:9973607
20100812	P23497	progressive multifocal leukoencephalopathy	DOID:643 CONTEXT: id: 42986/DOID:643, match:PML, from:1246, to:1248	PMID:9973607
20100812	P23497	progressive multifocal leukoencephalopathy	DOID:643 CONTEXT: id: 42986/DOID:643, match:PML, from:145, to:147	PMID:9973607
20100812	P23497	progressive multifocal leukoencephalopathy	DOID:643 CONTEXT: id: 42986/DOID:643, match:PML, from:256, to:258	PMID:9973607
20100812	P23497	progressive multifocal leukoencephalopathy	DOID:643 CONTEXT: id: 42986/DOID:643, match:PML, from:346, to:348	PMID:9973607
20100812	P23497	progressive multifocal leukoencephalopathy	DOID:643 CONTEXT: id: 42986/DOID:643, match:PML, from:1176, to:1178	PMID:9973607
20100812	P23497	fibroepithelial neoplasm	DOID:153 CONTEXT: id: 42986/DOID:153, match:RELATED, from:725, to:731	PMID:9973607
20100812	P23497	cancer	DOID:162 CONTEXT: id: 42986/DOID:162, match:cancer, from:312, to:317	PMID:11909962
20100812	P23497	Recruitment	DOID:12659 CONTEXT: id: 42986/DOID:12659, match:Recruitment, from:800, to:810	PMID:11909962
20100812	P23497	viral infectious disease	DOID:934 CONTEXT: id: 42986/DOID:934, match:Viral Infection, from:323, to:337	PMID:11909962
20100812	P23497	progressive multifocal leukoencephalopathy	DOID:643 CONTEXT: id: 42986/DOID:643, match:PML, from:305, to:307	PMID:9636146
20100812	P23497	progressive multifocal leukoencephalopathy	DOID:643 CONTEXT: id: 42986/DOID:643, match:PML, from:912, to:914	PMID:9636146
20100812	P23497	progressive multifocal leukoencephalopathy	DOID:643 CONTEXT: id: 42986/DOID:643, match:PML, from:1222, to:1224	PMID:9636146
20100812	P23497	progressive multifocal leukoencephalopathy	DOID:643 CONTEXT: id: 42986/DOID:643, match:PML, from:144, to:146	PMID:9636146
20100812	P23497	progressive multifocal leukoencephalopathy	DOID:643 CONTEXT: id: 42986/DOID:643, match:PML, from:305, to:307	PMID:9636146
20100812	P23497	progressive multifocal leukoencephalopathy	DOID:643 CONTEXT: id: 42986/DOID:643, match:PML, from:912, to:914	PMID:9636146
20100812	P23497	progressive multifocal leukoencephalopathy	DOID:643 CONTEXT: id: 42986/DOID:643, match:PML, from:1222, to:1224	PMID:9636146
20100812	P23497	progressive multifocal leukoencephalopathy	DOID:643 CONTEXT: id: 42986/DOID:643, match:PML, from:144, to:146	PMID:9636146
20100812	P23497	progressive multifocal leukoencephalopathy	DOID:643 CONTEXT: id: 42986/DOID:643, match:PML, from:1163, to:1165	PMID:9412458
20100812	P23497	progressive multifocal leukoencephalopathy	DOID:643 CONTEXT: id: 42986/DOID:643, match:PML, from:1208, to:1210	PMID:9412458
20100812	P23497	progressive multifocal leukoencephalopathy	DOID:643 CONTEXT: id: 42986/DOID:643, match:PML, from:776, to:778	PMID:9412458
20100812	P23497	progressive multifocal leukoencephalopathy	DOID:643 CONTEXT: id: 42986/DOID:643, match:PML, from:105, to:107	PMID:9412458
20100812	P23497	progressive multifocal leukoencephalopathy	DOID:643 CONTEXT: id: 42986/DOID:643, match:PML, from:75, to:77	PMID:9412458
20100812	P23497	progressive multifocal leukoencephalopathy	DOID:643 CONTEXT: id: 42986/DOID:643, match:PML, from:1555, to:1557	PMID:9412458
20100812	P23497	progressive multifocal leukoencephalopathy	DOID:643 CONTEXT: id: 42986/DOID:643, match:PML, from:616, to:618	PMID:9412458
20100812	P23497	progressive multifocal leukoencephalopathy	DOID:643 CONTEXT: id: 42986/DOID:643, match:PML, from:663, to:665	PMID:9412458
20100812	P23497	primary biliary cirrhosis	DOID:12236 CONTEXT: id: 42986/DOID:12236, match:primary biliary cirrhosis, from:282, to:306	PMID:9412458
20100812	P23497	primary biliary cirrhosis	DOID:12236 CONTEXT: id: 42986/DOID:12236, match:primary biliary cirrhosis, from:282, to:306	PMID:9412458
20100812	P23497	progressive multifocal leukoencephalopathy	DOID:643 CONTEXT: id: 42986/DOID:643, match:PML, from:169, to:171	PMID:16873258
20100812	P23497	progressive multifocal leukoencephalopathy	DOID:643 CONTEXT: id: 42986/DOID:643, match:PML, from:455, to:457	PMID:16873258
20100812	P23497	progressive multifocal leukoencephalopathy	DOID:643 CONTEXT: id: 42986/DOID:643, match:PML, from:239, to:241	PMID:16873258
20100812	P23497	disease by infectious agent	DOID:0050117 CONTEXT: id: 42986/DOID:0050117, match:infection, from:1053, to:1061	PMID:16873258
20100812	P23497	disease by infectious agent	DOID:0050117 CONTEXT: id: 42986/DOID:0050117, match:infection, from:959, to:967	PMID:16873258
20100812	P23497	viral infectious disease	DOID:934 CONTEXT: id: 42986/DOID:934, match:Viral Infection, from:550, to:564	PMID:16873258
20100812	P23497	progressive multifocal leukoencephalopathy	DOID:643 CONTEXT: id: 42986/DOID:643, match:PML, from:534, to:536	PMID:11313457
20100812	P23497	progressive multifocal leukoencephalopathy	DOID:643 CONTEXT: id: 42986/DOID:643, match:PML, from:184, to:186	PMID:11313457
20100812	P23497	progressive multifocal leukoencephalopathy	DOID:643 CONTEXT: id: 42986/DOID:643, match:PML, from:1208, to:1210	PMID:11313457
20100812	P23497	progressive multifocal leukoencephalopathy	DOID:643 CONTEXT: id: 42986/DOID:643, match:PML, from:141, to:143	PMID:11313457
20100812	P23497	fibroepithelial neoplasm	DOID:153 CONTEXT: id: 42986/DOID:153, match:RELATED, from:589, to:595	PMID:11313457
20100812	P23497	progressive multifocal leukoencephalopathy	DOID:643 CONTEXT: id: 42986/DOID:643, match:PML, from:534, to:536	PMID:11313457
20100812	P23497	progressive multifocal leukoencephalopathy	DOID:643 CONTEXT: id: 42986/DOID:643, match:PML, from:184, to:186	PMID:11313457
20100812	P23497	progressive multifocal leukoencephalopathy	DOID:643 CONTEXT: id: 42986/DOID:643, match:PML, from:1208, to:1210	PMID:11313457
20100812	P23497	progressive multifocal leukoencephalopathy	DOID:643 CONTEXT: id: 42986/DOID:643, match:PML, from:141, to:143	PMID:11313457
20100812	P23497	fibroepithelial neoplasm	DOID:153 CONTEXT: id: 42986/DOID:153, match:RELATED, from:589, to:595	PMID:11313457
20100812	P23497	progressive multifocal leukoencephalopathy	DOID:643 CONTEXT: id: 42986/DOID:643, match:PML, from:534, to:536	PMID:11313457
20100812	P23497	progressive multifocal leukoencephalopathy	DOID:643 CONTEXT: id: 42986/DOID:643, match:PML, from:184, to:186	PMID:11313457
20100812	P23497	progressive multifocal leukoencephalopathy	DOID:643 CONTEXT: id: 42986/DOID:643, match:PML, from:1208, to:1210	PMID:11313457
20100812	P23497	progressive multifocal leukoencephalopathy	DOID:643 CONTEXT: id: 42986/DOID:643, match:PML, from:141, to:143	PMID:11313457
20100812	P23497	fibroepithelial neoplasm	DOID:153 CONTEXT: id: 42986/DOID:153, match:RELATED, from:589, to:595	PMID:11313457
20100812	P23497	progressive multifocal leukoencephalopathy	DOID:643 CONTEXT: id: 42986/DOID:643, match:PML, from:1246, to:1248	PMID:9973607
20100812	P23497	progressive multifocal leukoencephalopathy	DOID:643 CONTEXT: id: 42986/DOID:643, match:PML, from:145, to:147	PMID:9973607
20100812	P23497	progressive multifocal leukoencephalopathy	DOID:643 CONTEXT: id: 42986/DOID:643, match:PML, from:256, to:258	PMID:9973607
20100812	P23497	progressive multifocal leukoencephalopathy	DOID:643 CONTEXT: id: 42986/DOID:643, match:PML, from:346, to:348	PMID:9973607
20100812	P23497	progressive multifocal leukoencephalopathy	DOID:643 CONTEXT: id: 42986/DOID:643, match:PML, from:1176, to:1178	PMID:9973607
20100812	P23497	fibroepithelial neoplasm	DOID:153 CONTEXT: id: 42986/DOID:153, match:RELATED, from:725, to:731	PMID:9973607
20100812	P23497	progressive multifocal leukoencephalopathy	DOID:643 CONTEXT: id: 42986/DOID:643, match:PML, from:534, to:536	PMID:11313457
20100812	P23497	progressive multifocal leukoencephalopathy	DOID:643 CONTEXT: id: 42986/DOID:643, match:PML, from:184, to:186	PMID:11313457
20100812	P23497	progressive multifocal leukoencephalopathy	DOID:643 CONTEXT: id: 42986/DOID:643, match:PML, from:1208, to:1210	PMID:11313457
20100812	P23497	progressive multifocal leukoencephalopathy	DOID:643 CONTEXT: id: 42986/DOID:643, match:PML, from:141, to:143	PMID:11313457
20100812	P23497	fibroepithelial neoplasm	DOID:153 CONTEXT: id: 42986/DOID:153, match:RELATED, from:589, to:595	PMID:11313457
20100812	P23497	progressive multifocal leukoencephalopathy	DOID:643 CONTEXT: id: 42986/DOID:643, match:PML, from:1246, to:1248	PMID:9973607
20100812	P23497	progressive multifocal leukoencephalopathy	DOID:643 CONTEXT: id: 42986/DOID:643, match:PML, from:145, to:147	PMID:9973607
20100812	P23497	progressive multifocal leukoencephalopathy	DOID:643 CONTEXT: id: 42986/DOID:643, match:PML, from:256, to:258	PMID:9973607
20100812	P23497	progressive multifocal leukoencephalopathy	DOID:643 CONTEXT: id: 42986/DOID:643, match:PML, from:346, to:348	PMID:9973607
20100812	P23497	progressive multifocal leukoencephalopathy	DOID:643 CONTEXT: id: 42986/DOID:643, match:PML, from:1176, to:1178	PMID:9973607
20100812	P23497	fibroepithelial neoplasm	DOID:153 CONTEXT: id: 42986/DOID:153, match:RELATED, from:725, to:731	PMID:9973607
20100812	P23497	progressive multifocal leukoencephalopathy	DOID:643 CONTEXT: id: 42986/DOID:643, match:PML, from:305, to:307	PMID:9636146
20100812	P23497	progressive multifocal leukoencephalopathy	DOID:643 CONTEXT: id: 42986/DOID:643, match:PML, from:912, to:914	PMID:9636146
20100812	P23497	progressive multifocal leukoencephalopathy	DOID:643 CONTEXT: id: 42986/DOID:643, match:PML, from:1222, to:1224	PMID:9636146
20100812	P23497	progressive multifocal leukoencephalopathy	DOID:643 CONTEXT: id: 42986/DOID:643, match:PML, from:144, to:146	PMID:9636146
20100812	P23497	progressive multifocal leukoencephalopathy	DOID:643 CONTEXT: id: 42986/DOID:643, match:PML, from:169, to:171	PMID:16873258
20100812	P23497	progressive multifocal leukoencephalopathy	DOID:643 CONTEXT: id: 42986/DOID:643, match:PML, from:455, to:457	PMID:16873258
20100812	P23497	progressive multifocal leukoencephalopathy	DOID:643 CONTEXT: id: 42986/DOID:643, match:PML, from:239, to:241	PMID:16873258
20100812	P23497	disease by infectious agent	DOID:0050117 CONTEXT: id: 42986/DOID:0050117, match:infection, from:1053, to:1061	PMID:16873258
20100812	P23497	disease by infectious agent	DOID:0050117 CONTEXT: id: 42986/DOID:0050117, match:infection, from:959, to:967	PMID:16873258
20100812	P23497	viral infectious disease	DOID:934 CONTEXT: id: 42986/DOID:934, match:Viral Infection, from:550, to:564	PMID:16873258
20100812	P23497	progressive multifocal leukoencephalopathy	DOID:643 CONTEXT: id: 42986/DOID:643, match:PML, from:609, to:611	PMID:16177824
20100812	P23497	progressive multifocal leukoencephalopathy	DOID:643 CONTEXT: id: 42986/DOID:643, match:PML, from:534, to:536	PMID:11313457
20100812	P23497	progressive multifocal leukoencephalopathy	DOID:643 CONTEXT: id: 42986/DOID:643, match:PML, from:184, to:186	PMID:11313457
20100812	P23497	progressive multifocal leukoencephalopathy	DOID:643 CONTEXT: id: 42986/DOID:643, match:PML, from:1208, to:1210	PMID:11313457
20100812	P23497	progressive multifocal leukoencephalopathy	DOID:643 CONTEXT: id: 42986/DOID:643, match:PML, from:141, to:143	PMID:11313457
20100812	P23497	fibroepithelial neoplasm	DOID:153 CONTEXT: id: 42986/DOID:153, match:RELATED, from:589, to:595	PMID:11313457
20100812	P23497	progressive multifocal leukoencephalopathy	DOID:643 CONTEXT: id: 42986/DOID:643, match:PML, from:534, to:536	PMID:11313457
20100812	P23497	progressive multifocal leukoencephalopathy	DOID:643 CONTEXT: id: 42986/DOID:643, match:PML, from:184, to:186	PMID:11313457
20100812	P23497	progressive multifocal leukoencephalopathy	DOID:643 CONTEXT: id: 42986/DOID:643, match:PML, from:1208, to:1210	PMID:11313457
20100812	P23497	progressive multifocal leukoencephalopathy	DOID:643 CONTEXT: id: 42986/DOID:643, match:PML, from:141, to:143	PMID:11313457
20100812	P23497	fibroepithelial neoplasm	DOID:153 CONTEXT: id: 42986/DOID:153, match:RELATED, from:589, to:595	PMID:11313457
20100812	P23497	cancer	DOID:162 CONTEXT: id: 42986/DOID:162, match:cancer, from:312, to:317	PMID:11909962
20100812	P23497	Recruitment	DOID:12659 CONTEXT: id: 42986/DOID:12659, match:Recruitment, from:800, to:810	PMID:11909962
20100812	P23497	viral infectious disease	DOID:934 CONTEXT: id: 42986/DOID:934, match:Viral Infection, from:323, to:337	PMID:11909962
20100812	P23497	progressive multifocal leukoencephalopathy	DOID:643 CONTEXT: id: 42986/DOID:643, match:PML, from:1163, to:1165	PMID:9412458
20100812	P23497	progressive multifocal leukoencephalopathy	DOID:643 CONTEXT: id: 42986/DOID:643, match:PML, from:1208, to:1210	PMID:9412458
20100812	P23497	progressive multifocal leukoencephalopathy	DOID:643 CONTEXT: id: 42986/DOID:643, match:PML, from:776, to:778	PMID:9412458
20100812	P23497	progressive multifocal leukoencephalopathy	DOID:643 CONTEXT: id: 42986/DOID:643, match:PML, from:105, to:107	PMID:9412458
20100812	P23497	progressive multifocal leukoencephalopathy	DOID:643 CONTEXT: id: 42986/DOID:643, match:PML, from:75, to:77	PMID:9412458
20100812	P23497	progressive multifocal leukoencephalopathy	DOID:643 CONTEXT: id: 42986/DOID:643, match:PML, from:1555, to:1557	PMID:9412458
20100812	P23497	progressive multifocal leukoencephalopathy	DOID:643 CONTEXT: id: 42986/DOID:643, match:PML, from:616, to:618	PMID:9412458
20100812	P23497	progressive multifocal leukoencephalopathy	DOID:643 CONTEXT: id: 42986/DOID:643, match:PML, from:663, to:665	PMID:9412458
20100812	P23497	primary biliary cirrhosis	DOID:12236 CONTEXT: id: 42986/DOID:12236, match:primary biliary cirrhosis, from:282, to:306	PMID:9412458
20100812	P23497	primary biliary cirrhosis	DOID:12236 CONTEXT: id: 42986/DOID:12236, match:primary biliary cirrhosis, from:282, to:306	PMID:9412458
20100812	P23497	primary biliary cirrhosis	DOID:12236 CONTEXT: id: 42986/DOID:12236, match:primary biliary cirrhosis, from:135, to:159	PMID:2258622
20100812	P23497	primary biliary cirrhosis	DOID:12236 CONTEXT: id: 42986/DOID:12236, match:primary biliary cirrhosis, from:135, to:159	PMID:2258622
20100812	P23497	primary biliary cirrhosis	DOID:12236 CONTEXT: id: 42986/DOID:12236, match:primary biliary cirrhosis, from:762, to:786	PMID:2258622
20100812	P23497	primary biliary cirrhosis	DOID:12236 CONTEXT: id: 42986/DOID:12236, match:primary biliary cirrhosis, from:762, to:786	PMID:2258622
20100812	P23497	progressive multifocal leukoencephalopathy	DOID:643 CONTEXT: id: 42986/DOID:643, match:PML, from:534, to:536	PMID:11313457
20100812	P23497	progressive multifocal leukoencephalopathy	DOID:643 CONTEXT: id: 42986/DOID:643, match:PML, from:184, to:186	PMID:11313457
20100812	P23497	progressive multifocal leukoencephalopathy	DOID:643 CONTEXT: id: 42986/DOID:643, match:PML, from:1208, to:1210	PMID:11313457
20100812	P23497	progressive multifocal leukoencephalopathy	DOID:643 CONTEXT: id: 42986/DOID:643, match:PML, from:141, to:143	PMID:11313457
20100812	P23497	fibroepithelial neoplasm	DOID:153 CONTEXT: id: 42986/DOID:153, match:RELATED, from:589, to:595	PMID:11313457
20100812	P23497	cancer	DOID:162 CONTEXT: id: 42986/DOID:162, match:cancer, from:312, to:317	PMID:11909962
20100812	P23497	Recruitment	DOID:12659 CONTEXT: id: 42986/DOID:12659, match:Recruitment, from:800, to:810	PMID:11909962
20100812	P23497	viral infectious disease	DOID:934 CONTEXT: id: 42986/DOID:934, match:Viral Infection, from:323, to:337	PMID:11909962
20100812	P23497	progressive multifocal leukoencephalopathy	DOID:643 CONTEXT: id: 42986/DOID:643, match:PML, from:305, to:307	PMID:9636146
20100812	P23497	progressive multifocal leukoencephalopathy	DOID:643 CONTEXT: id: 42986/DOID:643, match:PML, from:912, to:914	PMID:9636146
20100812	P23497	progressive multifocal leukoencephalopathy	DOID:643 CONTEXT: id: 42986/DOID:643, match:PML, from:1222, to:1224	PMID:9636146
20100812	P23497	progressive multifocal leukoencephalopathy	DOID:643 CONTEXT: id: 42986/DOID:643, match:PML, from:144, to:146	PMID:9636146
20100812	P23497	progressive multifocal leukoencephalopathy	DOID:643 CONTEXT: id: 42986/DOID:643, match:PML, from:305, to:307	PMID:9636146
20100812	P23497	progressive multifocal leukoencephalopathy	DOID:643 CONTEXT: id: 42986/DOID:643, match:PML, from:912, to:914	PMID:9636146
20100812	P23497	progressive multifocal leukoencephalopathy	DOID:643 CONTEXT: id: 42986/DOID:643, match:PML, from:1222, to:1224	PMID:9636146
20100812	P23497	progressive multifocal leukoencephalopathy	DOID:643 CONTEXT: id: 42986/DOID:643, match:PML, from:144, to:146	PMID:9636146
20100812	P23497	progressive multifocal leukoencephalopathy	DOID:643 CONTEXT: id: 42986/DOID:643, match:PML, from:305, to:307	PMID:9636146
20100812	P23497	progressive multifocal leukoencephalopathy	DOID:643 CONTEXT: id: 42986/DOID:643, match:PML, from:912, to:914	PMID:9636146
20100812	P23497	progressive multifocal leukoencephalopathy	DOID:643 CONTEXT: id: 42986/DOID:643, match:PML, from:1222, to:1224	PMID:9636146
20100812	P23497	progressive multifocal leukoencephalopathy	DOID:643 CONTEXT: id: 42986/DOID:643, match:PML, from:144, to:146	PMID:9636146
20100812	P23497	progressive multifocal leukoencephalopathy	DOID:643 CONTEXT: id: 42986/DOID:643, match:PML, from:169, to:171	PMID:16873258
20100812	P23497	progressive multifocal leukoencephalopathy	DOID:643 CONTEXT: id: 42986/DOID:643, match:PML, from:455, to:457	PMID:16873258
20100812	P23497	progressive multifocal leukoencephalopathy	DOID:643 CONTEXT: id: 42986/DOID:643, match:PML, from:239, to:241	PMID:16873258
20100812	P23497	disease by infectious agent	DOID:0050117 CONTEXT: id: 42986/DOID:0050117, match:infection, from:1053, to:1061	PMID:16873258
20100812	P23497	disease by infectious agent	DOID:0050117 CONTEXT: id: 42986/DOID:0050117, match:infection, from:959, to:967	PMID:16873258
20100812	P23497	viral infectious disease	DOID:934 CONTEXT: id: 42986/DOID:934, match:Viral Infection, from:550, to:564	PMID:16873258
20100812	P23497	progressive multifocal leukoencephalopathy	DOID:643 CONTEXT: id: 42986/DOID:643, match:PML, from:534, to:536	PMID:11313457
20100812	P23497	progressive multifocal leukoencephalopathy	DOID:643 CONTEXT: id: 42986/DOID:643, match:PML, from:184, to:186	PMID:11313457
20100812	P23497	progressive multifocal leukoencephalopathy	DOID:643 CONTEXT: id: 42986/DOID:643, match:PML, from:1208, to:1210	PMID:11313457
20100812	P23497	progressive multifocal leukoencephalopathy	DOID:643 CONTEXT: id: 42986/DOID:643, match:PML, from:141, to:143	PMID:11313457
20100812	P23497	fibroepithelial neoplasm	DOID:153 CONTEXT: id: 42986/DOID:153, match:RELATED, from:589, to:595	PMID:11313457
20100812	P23497	progressive multifocal leukoencephalopathy	DOID:643 CONTEXT: id: 42986/DOID:643, match:PML, from:305, to:307	PMID:9636146
20100812	P23497	progressive multifocal leukoencephalopathy	DOID:643 CONTEXT: id: 42986/DOID:643, match:PML, from:912, to:914	PMID:9636146
20100812	P23497	progressive multifocal leukoencephalopathy	DOID:643 CONTEXT: id: 42986/DOID:643, match:PML, from:1222, to:1224	PMID:9636146
20100812	P23497	progressive multifocal leukoencephalopathy	DOID:643 CONTEXT: id: 42986/DOID:643, match:PML, from:144, to:146	PMID:9636146
20100812	P23497	progressive multifocal leukoencephalopathy	DOID:643 CONTEXT: id: 42986/DOID:643, match:PML, from:305, to:307	PMID:9636146
20100812	P23497	progressive multifocal leukoencephalopathy	DOID:643 CONTEXT: id: 42986/DOID:643, match:PML, from:912, to:914	PMID:9636146
20100812	P23497	progressive multifocal leukoencephalopathy	DOID:643 CONTEXT: id: 42986/DOID:643, match:PML, from:1222, to:1224	PMID:9636146
20100812	P23497	progressive multifocal leukoencephalopathy	DOID:643 CONTEXT: id: 42986/DOID:643, match:PML, from:144, to:146	PMID:9636146
20100812	P23497	progressive multifocal leukoencephalopathy	DOID:643 CONTEXT: id: 42986/DOID:643, match:PML, from:169, to:171	PMID:16873258
20100812	P23497	progressive multifocal leukoencephalopathy	DOID:643 CONTEXT: id: 42986/DOID:643, match:PML, from:455, to:457	PMID:16873258
20100812	P23497	progressive multifocal leukoencephalopathy	DOID:643 CONTEXT: id: 42986/DOID:643, match:PML, from:239, to:241	PMID:16873258
20100812	P23497	disease by infectious agent	DOID:0050117 CONTEXT: id: 42986/DOID:0050117, match:infection, from:1053, to:1061	PMID:16873258
20100812	P23497	disease by infectious agent	DOID:0050117 CONTEXT: id: 42986/DOID:0050117, match:infection, from:959, to:967	PMID:16873258
20100812	P23497	viral infectious disease	DOID:934 CONTEXT: id: 42986/DOID:934, match:Viral Infection, from:550, to:564	PMID:16873258
20100812	P23497	progressive multifocal leukoencephalopathy	DOID:643 CONTEXT: id: 42986/DOID:643, match:PML, from:169, to:171	PMID:16873258
20100812	P23497	progressive multifocal leukoencephalopathy	DOID:643 CONTEXT: id: 42986/DOID:643, match:PML, from:455, to:457	PMID:16873258
20100812	P23497	progressive multifocal leukoencephalopathy	DOID:643 CONTEXT: id: 42986/DOID:643, match:PML, from:239, to:241	PMID:16873258
20100812	P23497	disease by infectious agent	DOID:0050117 CONTEXT: id: 42986/DOID:0050117, match:infection, from:1053, to:1061	PMID:16873258
20100812	P23497	disease by infectious agent	DOID:0050117 CONTEXT: id: 42986/DOID:0050117, match:infection, from:959, to:967	PMID:16873258
20100812	P23497	viral infectious disease	DOID:934 CONTEXT: id: 42986/DOID:934, match:Viral Infection, from:550, to:564	PMID:16873258
20100812	P23497	progressive multifocal leukoencephalopathy	DOID:643 CONTEXT: id: 42986/DOID:643, match:PML, from:534, to:536	PMID:11313457
20100812	P23497	progressive multifocal leukoencephalopathy	DOID:643 CONTEXT: id: 42986/DOID:643, match:PML, from:184, to:186	PMID:11313457
20100812	P23497	progressive multifocal leukoencephalopathy	DOID:643 CONTEXT: id: 42986/DOID:643, match:PML, from:1208, to:1210	PMID:11313457
20100812	P23497	progressive multifocal leukoencephalopathy	DOID:643 CONTEXT: id: 42986/DOID:643, match:PML, from:141, to:143	PMID:11313457
20100812	P23497	fibroepithelial neoplasm	DOID:153 CONTEXT: id: 42986/DOID:153, match:RELATED, from:589, to:595	PMID:11313457
20100812	P23497	cancer	DOID:162 CONTEXT: id: 42986/DOID:162, match:cancer, from:312, to:317	PMID:11909962
20100812	P23497	Recruitment	DOID:12659 CONTEXT: id: 42986/DOID:12659, match:Recruitment, from:800, to:810	PMID:11909962
20100812	P23497	viral infectious disease	DOID:934 CONTEXT: id: 42986/DOID:934, match:Viral Infection, from:323, to:337	PMID:11909962
20100812	P23497	cancer	DOID:162 CONTEXT: id: 42986/DOID:162, match:cancer, from:312, to:317	PMID:11909962
20100812	P23497	Recruitment	DOID:12659 CONTEXT: id: 42986/DOID:12659, match:Recruitment, from:800, to:810	PMID:11909962
20100812	P23497	viral infectious disease	DOID:934 CONTEXT: id: 42986/DOID:934, match:Viral Infection, from:323, to:337	PMID:11909962
20100812	P23497	progressive multifocal leukoencephalopathy	DOID:643 CONTEXT: id: 42986/DOID:643, match:PML, from:305, to:307	PMID:9636146
20100812	P23497	progressive multifocal leukoencephalopathy	DOID:643 CONTEXT: id: 42986/DOID:643, match:PML, from:912, to:914	PMID:9636146
20100812	P23497	progressive multifocal leukoencephalopathy	DOID:643 CONTEXT: id: 42986/DOID:643, match:PML, from:1222, to:1224	PMID:9636146
20100812	P23497	progressive multifocal leukoencephalopathy	DOID:643 CONTEXT: id: 42986/DOID:643, match:PML, from:144, to:146	PMID:9636146
20100812	P23497	progressive multifocal leukoencephalopathy	DOID:643 CONTEXT: id: 42986/DOID:643, match:PML, from:169, to:171	PMID:16873258
20100812	P23497	progressive multifocal leukoencephalopathy	DOID:643 CONTEXT: id: 42986/DOID:643, match:PML, from:455, to:457	PMID:16873258
20100812	P23497	progressive multifocal leukoencephalopathy	DOID:643 CONTEXT: id: 42986/DOID:643, match:PML, from:239, to:241	PMID:16873258
20100812	P23497	disease by infectious agent	DOID:0050117 CONTEXT: id: 42986/DOID:0050117, match:infection, from:1053, to:1061	PMID:16873258
20100812	P23497	disease by infectious agent	DOID:0050117 CONTEXT: id: 42986/DOID:0050117, match:infection, from:959, to:967	PMID:16873258
20100812	P23497	viral infectious disease	DOID:934 CONTEXT: id: 42986/DOID:934, match:Viral Infection, from:550, to:564	PMID:16873258
20100812	P23497	progressive multifocal leukoencephalopathy	DOID:643 CONTEXT: id: 42986/DOID:643, match:PML, from:169, to:171	PMID:16873258
20100812	P23497	progressive multifocal leukoencephalopathy	DOID:643 CONTEXT: id: 42986/DOID:643, match:PML, from:455, to:457	PMID:16873258
20100812	P23497	progressive multifocal leukoencephalopathy	DOID:643 CONTEXT: id: 42986/DOID:643, match:PML, from:239, to:241	PMID:16873258
20100812	P23497	disease by infectious agent	DOID:0050117 CONTEXT: id: 42986/DOID:0050117, match:infection, from:1053, to:1061	PMID:16873258
20100812	P23497	disease by infectious agent	DOID:0050117 CONTEXT: id: 42986/DOID:0050117, match:infection, from:959, to:967	PMID:16873258
20100812	P23497	viral infectious disease	DOID:934 CONTEXT: id: 42986/DOID:934, match:Viral Infection, from:550, to:564	PMID:16873258
20100812	P23497	progressive multifocal leukoencephalopathy	DOID:643 CONTEXT: id: 42986/DOID:643, match:PML, from:609, to:611	PMID:16177824
20100812	P23497	cancer	DOID:162 CONTEXT: id: 42986/DOID:162, match:cancer, from:312, to:317	PMID:11909962
20100812	P23497	Recruitment	DOID:12659 CONTEXT: id: 42986/DOID:12659, match:Recruitment, from:800, to:810	PMID:11909962
20100812	P23497	viral infectious disease	DOID:934 CONTEXT: id: 42986/DOID:934, match:Viral Infection, from:323, to:337	PMID:11909962
20100812	P23497	cancer	DOID:162 CONTEXT: id: 42986/DOID:162, match:cancer, from:312, to:317	PMID:11909962
20100812	P23497	Recruitment	DOID:12659 CONTEXT: id: 42986/DOID:12659, match:Recruitment, from:800, to:810	PMID:11909962
20100812	P23497	viral infectious disease	DOID:934 CONTEXT: id: 42986/DOID:934, match:Viral Infection, from:323, to:337	PMID:11909962
20100812	P23497	progressive multifocal leukoencephalopathy	DOID:643 CONTEXT: id: 42986/DOID:643, match:PML, from:305, to:307	PMID:9636146
20100812	P23497	progressive multifocal leukoencephalopathy	DOID:643 CONTEXT: id: 42986/DOID:643, match:PML, from:912, to:914	PMID:9636146
20100812	P23497	progressive multifocal leukoencephalopathy	DOID:643 CONTEXT: id: 42986/DOID:643, match:PML, from:1222, to:1224	PMID:9636146
20100812	P23497	progressive multifocal leukoencephalopathy	DOID:643 CONTEXT: id: 42986/DOID:643, match:PML, from:144, to:146	PMID:9636146
20100812	P23497	progressive multifocal leukoencephalopathy	DOID:643 CONTEXT: id: 42986/DOID:643, match:PML, from:305, to:307	PMID:9636146
20100812	P23497	progressive multifocal leukoencephalopathy	DOID:643 CONTEXT: id: 42986/DOID:643, match:PML, from:912, to:914	PMID:9636146
20100812	P23497	progressive multifocal leukoencephalopathy	DOID:643 CONTEXT: id: 42986/DOID:643, match:PML, from:1222, to:1224	PMID:9636146
20100812	P23497	progressive multifocal leukoencephalopathy	DOID:643 CONTEXT: id: 42986/DOID:643, match:PML, from:144, to:146	PMID:9636146
20100812	P23497	progressive multifocal leukoencephalopathy	DOID:643 CONTEXT: id: 42986/DOID:643, match:PML, from:1163, to:1165	PMID:9412458
20100812	P23497	progressive multifocal leukoencephalopathy	DOID:643 CONTEXT: id: 42986/DOID:643, match:PML, from:1208, to:1210	PMID:9412458
20100812	P23497	progressive multifocal leukoencephalopathy	DOID:643 CONTEXT: id: 42986/DOID:643, match:PML, from:776, to:778	PMID:9412458
20100812	P23497	progressive multifocal leukoencephalopathy	DOID:643 CONTEXT: id: 42986/DOID:643, match:PML, from:105, to:107	PMID:9412458
20100812	P23497	progressive multifocal leukoencephalopathy	DOID:643 CONTEXT: id: 42986/DOID:643, match:PML, from:75, to:77	PMID:9412458
20100812	P23497	progressive multifocal leukoencephalopathy	DOID:643 CONTEXT: id: 42986/DOID:643, match:PML, from:1555, to:1557	PMID:9412458
20100812	P23497	progressive multifocal leukoencephalopathy	DOID:643 CONTEXT: id: 42986/DOID:643, match:PML, from:616, to:618	PMID:9412458
20100812	P23497	progressive multifocal leukoencephalopathy	DOID:643 CONTEXT: id: 42986/DOID:643, match:PML, from:663, to:665	PMID:9412458
20100812	P23497	primary biliary cirrhosis	DOID:12236 CONTEXT: id: 42986/DOID:12236, match:primary biliary cirrhosis, from:282, to:306	PMID:9412458
20100812	P23497	primary biliary cirrhosis	DOID:12236 CONTEXT: id: 42986/DOID:12236, match:primary biliary cirrhosis, from:282, to:306	PMID:9412458
20100812	P23497	progressive multifocal leukoencephalopathy	DOID:643 CONTEXT: id: 42986/DOID:643, match:PML, from:169, to:171	PMID:16873258
20100812	P23497	progressive multifocal leukoencephalopathy	DOID:643 CONTEXT: id: 42986/DOID:643, match:PML, from:455, to:457	PMID:16873258
20100812	P23497	progressive multifocal leukoencephalopathy	DOID:643 CONTEXT: id: 42986/DOID:643, match:PML, from:239, to:241	PMID:16873258
20100812	P23497	disease by infectious agent	DOID:0050117 CONTEXT: id: 42986/DOID:0050117, match:infection, from:1053, to:1061	PMID:16873258
20100812	P23497	disease by infectious agent	DOID:0050117 CONTEXT: id: 42986/DOID:0050117, match:infection, from:959, to:967	PMID:16873258
20100812	P23497	viral infectious disease	DOID:934 CONTEXT: id: 42986/DOID:934, match:Viral Infection, from:550, to:564	PMID:16873258
20100812	P23497	progressive multifocal leukoencephalopathy	DOID:643 CONTEXT: id: 42986/DOID:643, match:PML, from:169, to:171	PMID:16873258
20100812	P23497	progressive multifocal leukoencephalopathy	DOID:643 CONTEXT: id: 42986/DOID:643, match:PML, from:455, to:457	PMID:16873258
20100812	P23497	progressive multifocal leukoencephalopathy	DOID:643 CONTEXT: id: 42986/DOID:643, match:PML, from:239, to:241	PMID:16873258
20100812	P23497	disease by infectious agent	DOID:0050117 CONTEXT: id: 42986/DOID:0050117, match:infection, from:1053, to:1061	PMID:16873258
20100812	P23497	disease by infectious agent	DOID:0050117 CONTEXT: id: 42986/DOID:0050117, match:infection, from:959, to:967	PMID:16873258
20100812	P23497	viral infectious disease	DOID:934 CONTEXT: id: 42986/DOID:934, match:Viral Infection, from:550, to:564	PMID:16873258
20100812	P23497	progressive multifocal leukoencephalopathy	DOID:643 CONTEXT: id: 42986/DOID:643, match:PML, from:169, to:171	PMID:16873258
20100812	P23497	progressive multifocal leukoencephalopathy	DOID:643 CONTEXT: id: 42986/DOID:643, match:PML, from:455, to:457	PMID:16873258
20100812	P23497	progressive multifocal leukoencephalopathy	DOID:643 CONTEXT: id: 42986/DOID:643, match:PML, from:239, to:241	PMID:16873258
20100812	P23497	disease by infectious agent	DOID:0050117 CONTEXT: id: 42986/DOID:0050117, match:infection, from:1053, to:1061	PMID:16873258
20100812	P23497	disease by infectious agent	DOID:0050117 CONTEXT: id: 42986/DOID:0050117, match:infection, from:959, to:967	PMID:16873258
20100812	P23497	viral infectious disease	DOID:934 CONTEXT: id: 42986/DOID:934, match:Viral Infection, from:550, to:564	PMID:16873258
20100812	O15392	cancer	DOID:162 CONTEXT: id: 42986/DOID:162, match:cancer, from:601, to:606	PMID:10626797
20100812	O15392	cancer	DOID:162 CONTEXT: id: 42986/DOID:162, match:cancer, from:1724, to:1729	PMID:10626797
20100812	O15392	renal cell carcinoma	DOID:4450 CONTEXT: id: 42986/DOID:4450, match:RCC, from:829, to:831	PMID:10626797
20100812	O15392	cancer	DOID:162 CONTEXT: id: 42986/DOID:162, match:cancer, from:601, to:606	PMID:10626797
20100812	O15392	cancer	DOID:162 CONTEXT: id: 42986/DOID:162, match:cancer, from:1724, to:1729	PMID:10626797
20100812	O15392	renal cell carcinoma	DOID:4450 CONTEXT: id: 42986/DOID:4450, match:RCC, from:829, to:831	PMID:10626797
20100812	O15392	cancer	DOID:162 CONTEXT: id: 42986/DOID:162, match:cancer, from:1145, to:1150	PMID:9859993
20100812	O15392	lymphoma	DOID:353 CONTEXT: id: 42986/DOID:353, match:lymphoma, from:1394, to:1401	PMID:9256286
20100812	O15392	lymphoma	DOID:353 CONTEXT: id: 42986/DOID:353, match:lymphoma, from:1394, to:1401	PMID:9256286
20100812	O15392	lymphoma	DOID:353 CONTEXT: id: 42986/DOID:353, match:lymphoma, from:64, to:71	PMID:9256286
20100812	O15392	lymphoma	DOID:353 CONTEXT: id: 42986/DOID:353, match:lymphoma, from:64, to:71	PMID:9256286
20100812	O15392	cancer	DOID:162 CONTEXT: id: 42986/DOID:162, match:cancer, from:53, to:58	PMID:9256286
20100812	O15392	cancer	DOID:162 CONTEXT: id: 42986/DOID:162, match:cancer, from:177, to:182	PMID:9256286
20100812	O15392	cancer	DOID:162 CONTEXT: id: 42986/DOID:162, match:cancer, from:1383, to:1388	PMID:9256286
20100812	O15392	fibroepithelial neoplasm	DOID:153 CONTEXT: id: 42986/DOID:153, match:RELATED, from:331, to:337	PMID:9256286
20100812	O15392	Recruitment	DOID:12659 CONTEXT: id: 42986/DOID:12659, match:Recruitment, from:463, to:473	PMID:12773388
20100812	O15392	hepatitis B	DOID:2043 CONTEXT: id: 42986/DOID:2043, match:hepatitis B, from:215, to:225	PMID:12773388
20100812	O15392	cancer	DOID:162 CONTEXT: id: 42986/DOID:162, match:cancer, from:1145, to:1150	PMID:9859993
20100812	O15392	cancer	DOID:162 CONTEXT: id: 42986/DOID:162, match:cancer, from:1145, to:1150	PMID:9859993
20100812	O15392	cancer	DOID:162 CONTEXT: id: 42986/DOID:162, match:cancer, from:1145, to:1150	PMID:9859993
20100812	O15392	cancer	DOID:162 CONTEXT: id: 42986/DOID:162, match:cancer, from:1145, to:1150	PMID:9859993
20100812	O15392	cancer	DOID:162 CONTEXT: id: 42986/DOID:162, match:cancer, from:1145, to:1150	PMID:9859993
20100812	O15392	cancer	DOID:162 CONTEXT: id: 42986/DOID:162, match:cancer, from:1145, to:1150	PMID:9859993
20100812	O15392	Recruitment	DOID:12659 CONTEXT: id: 42986/DOID:12659, match:Recruitment, from:463, to:473	PMID:12773388
20100812	O15392	hepatitis B	DOID:2043 CONTEXT: id: 42986/DOID:2043, match:hepatitis B, from:215, to:225	PMID:12773388
20100812	O15392	Recruitment	DOID:12659 CONTEXT: id: 42986/DOID:12659, match:Recruitment, from:463, to:473	PMID:12773388
20100812	O15392	hepatitis B	DOID:2043 CONTEXT: id: 42986/DOID:2043, match:hepatitis B, from:215, to:225	PMID:12773388
20100812	O15392	cancer	DOID:162 CONTEXT: id: 42986/DOID:162, match:cancer, from:1145, to:1150	PMID:9859993
20100812	O15392	cancer	DOID:162 CONTEXT: id: 42986/DOID:162, match:cancer, from:1145, to:1150	PMID:9859993
20100812	O15392	cancer	DOID:162 CONTEXT: id: 42986/DOID:162, match:cancer, from:1145, to:1150	PMID:9859993
20100812	O15392	cancer	DOID:162 CONTEXT: id: 42986/DOID:162, match:cancer, from:1145, to:1150	PMID:9859993
20100812	O15392	Recruitment	DOID:12659 CONTEXT: id: 42986/DOID:12659, match:Recruitment, from:463, to:473	PMID:12773388
20100812	O15392	hepatitis B	DOID:2043 CONTEXT: id: 42986/DOID:2043, match:hepatitis B, from:215, to:225	PMID:12773388
20100812	O15392	cancer	DOID:162 CONTEXT: id: 42986/DOID:162, match:cancer, from:290, to:295	PMID:11069302
20100812	O15392	cancer	DOID:162 CONTEXT: id: 42986/DOID:162, match:cancer, from:901, to:906	PMID:11069302
20100812	O15392	cancer	DOID:162 CONTEXT: id: 42986/DOID:162, match:cancer, from:290, to:295	PMID:11069302
20100812	O15392	cancer	DOID:162 CONTEXT: id: 42986/DOID:162, match:cancer, from:901, to:906	PMID:11069302
20100812	O15392	cancer	DOID:162 CONTEXT: id: 42986/DOID:162, match:cancer, from:290, to:295	PMID:11069302
20100812	O15392	cancer	DOID:162 CONTEXT: id: 42986/DOID:162, match:cancer, from:901, to:906	PMID:11069302
20100812	O15392	cancer	DOID:162 CONTEXT: id: 42986/DOID:162, match:cancer, from:290, to:295	PMID:11069302
20100812	O15392	cancer	DOID:162 CONTEXT: id: 42986/DOID:162, match:cancer, from:901, to:906	PMID:11069302
20100812	O15392	lymphoma	DOID:353 CONTEXT: id: 42986/DOID:353, match:lymphoma, from:1394, to:1401	PMID:9256286
20100812	O15392	lymphoma	DOID:353 CONTEXT: id: 42986/DOID:353, match:lymphoma, from:1394, to:1401	PMID:9256286
20100812	O15392	lymphoma	DOID:353 CONTEXT: id: 42986/DOID:353, match:lymphoma, from:64, to:71	PMID:9256286
20100812	O15392	lymphoma	DOID:353 CONTEXT: id: 42986/DOID:353, match:lymphoma, from:64, to:71	PMID:9256286
20100812	O15392	cancer	DOID:162 CONTEXT: id: 42986/DOID:162, match:cancer, from:53, to:58	PMID:9256286
20100812	O15392	cancer	DOID:162 CONTEXT: id: 42986/DOID:162, match:cancer, from:177, to:182	PMID:9256286
20100812	O15392	cancer	DOID:162 CONTEXT: id: 42986/DOID:162, match:cancer, from:1383, to:1388	PMID:9256286
20100812	O15392	fibroepithelial neoplasm	DOID:153 CONTEXT: id: 42986/DOID:153, match:RELATED, from:331, to:337	PMID:9256286
20100812	O15392	Recruitment	DOID:12659 CONTEXT: id: 42986/DOID:12659, match:Recruitment, from:463, to:473	PMID:12773388
20100812	O15392	hepatitis B	DOID:2043 CONTEXT: id: 42986/DOID:2043, match:hepatitis B, from:215, to:225	PMID:12773388
20100812	Q9BRP0	Withdrawal	DOID:2028 CONTEXT: id: 42986/DOID:2028, match:Withdrawal, from:757, to:766	PMID:19700410
20100812	Q9BRP0	Withdrawal	DOID:2028 CONTEXT: id: 42986/DOID:2028, match:Withdrawal, from:757, to:766	PMID:19700410
20100812	Q9BRP0	Withdrawal	DOID:2028 CONTEXT: id: 42986/DOID:2028, match:Withdrawal, from:757, to:766	PMID:19700410
20100812	Q9BRP0	Withdrawal	DOID:2028 CONTEXT: id: 42986/DOID:2028, match:Withdrawal, from:757, to:766	PMID:19700410
20100812	Q9BRP0	Withdrawal	DOID:2028 CONTEXT: id: 42986/DOID:2028, match:Withdrawal, from:757, to:766	PMID:19700410
20100812	Q9BRP0	Withdrawal	DOID:2028 CONTEXT: id: 42986/DOID:2028, match:Withdrawal, from:757, to:766	PMID:19700410
20100812	Q9BRP0	Withdrawal	DOID:2028 CONTEXT: id: 42986/DOID:2028, match:Withdrawal, from:757, to:766	PMID:19700410
20100812	O60683	Zellweger syndrome	DOID:905 CONTEXT: id: 42986/DOID:905, match:Zellweger syndrome, from:629, to:646	PMID:10862081
20100812	O60683	Zellweger syndrome	DOID:905 CONTEXT: id: 42986/DOID:905, match:Zellweger syndrome, from:629, to:646	PMID:10862081
20100812	O60683	disorder	DOID:0060035 CONTEXT: id: 42986/DOID:0060035, match:disorder, from:75, to:82	PMID:10862081
20100812	O60683	severe mental retardation IQ 20-34	DOID:12518 CONTEXT: id: 42986/DOID:12518, match:Severe mental retardation, from:198, to:222	PMID:10862081
20100812	O60683	Zellweger syndrome	DOID:905 CONTEXT: id: 42986/DOID:905, match:Zellweger syndrome, from:629, to:646	PMID:10862081
20100812	O60683	Zellweger syndrome	DOID:905 CONTEXT: id: 42986/DOID:905, match:Zellweger syndrome, from:629, to:646	PMID:10862081
20100812	O60683	disorder	DOID:0060035 CONTEXT: id: 42986/DOID:0060035, match:disorder, from:75, to:82	PMID:10862081
20100812	O60683	severe mental retardation IQ 20-34	DOID:12518 CONTEXT: id: 42986/DOID:12518, match:Severe mental retardation, from:198, to:222	PMID:10862081
20100812	O60683	group B streptococcal pneumonia	DOID:12017 CONTEXT: id: 42986/DOID:12017, match:Group B, from:1579, to:1585	PMID:9700193
20100812	O60683	group B streptococcal pneumonia	DOID:12017 CONTEXT: id: 42986/DOID:12017, match:Group B, from:96, to:102	PMID:9700193
20100812	O60683	group B streptococcal pneumonia	DOID:12017 CONTEXT: id: 42986/DOID:12017, match:Group B, from:996, to:1002	PMID:9700193
20100812	O60683	Zellweger syndrome	DOID:905 CONTEXT: id: 42986/DOID:905, match:Zellweger syndrome, from:152, to:169	PMID:9700193
20100812	O60683	syndrome	DOID:225 CONTEXT: id: 42986/DOID:225, match:syndrome, from:68, to:75	PMID:9700193
20100812	O60683	syndrome	DOID:225 CONTEXT: id: 42986/DOID:225, match:syndrome, from:68, to:75	PMID:9700193
20100812	O60683	Zellweger syndrome	DOID:905 CONTEXT: id: 42986/DOID:905, match:Zellweger syndrome, from:152, to:169	PMID:9700193
20100812	O60683	Zellweger syndrome	DOID:905 CONTEXT: id: 42986/DOID:905, match:Zellweger syndrome, from:290, to:307	PMID:10562279
20100812	O60683	Zellweger syndrome	DOID:905 CONTEXT: id: 42986/DOID:905, match:Zellweger syndrome, from:290, to:307	PMID:10562279
20100812	O60683	Zellweger syndrome	DOID:905 CONTEXT: id: 42986/DOID:905, match:Zellweger syndrome, from:629, to:646	PMID:10862081
20100812	O60683	Zellweger syndrome	DOID:905 CONTEXT: id: 42986/DOID:905, match:Zellweger syndrome, from:629, to:646	PMID:10862081
20100812	O60683	disorder	DOID:0060035 CONTEXT: id: 42986/DOID:0060035, match:disorder, from:75, to:82	PMID:10862081
20100812	O60683	severe mental retardation IQ 20-34	DOID:12518 CONTEXT: id: 42986/DOID:12518, match:Severe mental retardation, from:198, to:222	PMID:10862081
20100812	O60683	Zellweger syndrome	DOID:905 CONTEXT: id: 42986/DOID:905, match:Zellweger syndrome, from:629, to:646	PMID:10862081
20100812	O60683	Zellweger syndrome	DOID:905 CONTEXT: id: 42986/DOID:905, match:Zellweger syndrome, from:629, to:646	PMID:10862081
20100812	O60683	disorder	DOID:0060035 CONTEXT: id: 42986/DOID:0060035, match:disorder, from:75, to:82	PMID:10862081
20100812	O60683	severe mental retardation IQ 20-34	DOID:12518 CONTEXT: id: 42986/DOID:12518, match:Severe mental retardation, from:198, to:222	PMID:10862081
20100812	P02545	Alzheimer's disease	DOID:10652 CONTEXT: id: 42986/DOID:10652, match:AD, from:440, to:441	PMID:10080180
20100812	P02545	Alzheimer's disease	DOID:10652 CONTEXT: id: 42986/DOID:10652, match:AD, from:417, to:418	PMID:10080180
20100812	P02545	Alzheimer's disease	DOID:10652 CONTEXT: id: 42986/DOID:10652, match:AD, from:622, to:623	PMID:10080180
20100812	P02545	Emery-Dreifuss muscular dystrophy	DOID:11726 CONTEXT: id: 42986/DOID:11726, match:Emery-Dreifuss muscular dystrophy, from:102, to:134	PMID:10080180
20100812	P02545	Emery-Dreifuss muscular dystrophy	DOID:11726 CONTEXT: id: 42986/DOID:11726, match:Emery-Dreifuss muscular dystrophy, from:102, to:134	PMID:10080180
20100812	P02545	disease	DOID:4 CONTEXT: id: 42986/DOID:4, match:disease, from:496, to:502	PMID:10080180
20100812	P02545	disease	DOID:4 CONTEXT: id: 42986/DOID:4, match:disease, from:1020, to:1026	PMID:10080180
20100812	P02545	cardiomyopathy	DOID:3978 CONTEXT: id: 42986/DOID:3978, match:cardiomyopathy, from:268, to:281	PMID:10080180
20100812	P02545	cutaneous mastocytosis	DOID:3663 CONTEXT: id: 42986/DOID:3663, match:CM, from:633, to:634	PMID:10080180
20100812	P02545	muscular atrophy	DOID:767 CONTEXT: id: 42986/DOID:767, match:Muscle wasting, from:233, to:246	PMID:10080180
20100812	P02545	Alzheimer's disease	DOID:10652 CONTEXT: id: 42986/DOID:10652, match:AD, from:440, to:441	PMID:10080180
20100812	P02545	Alzheimer's disease	DOID:10652 CONTEXT: id: 42986/DOID:10652, match:AD, from:417, to:418	PMID:10080180
20100812	P02545	Alzheimer's disease	DOID:10652 CONTEXT: id: 42986/DOID:10652, match:AD, from:622, to:623	PMID:10080180
20100812	P02545	Emery-Dreifuss muscular dystrophy	DOID:11726 CONTEXT: id: 42986/DOID:11726, match:Emery-Dreifuss muscular dystrophy, from:102, to:134	PMID:10080180
20100812	P02545	Emery-Dreifuss muscular dystrophy	DOID:11726 CONTEXT: id: 42986/DOID:11726, match:Emery-Dreifuss muscular dystrophy, from:102, to:134	PMID:10080180
20100812	P02545	disease	DOID:4 CONTEXT: id: 42986/DOID:4, match:disease, from:496, to:502	PMID:10080180
20100812	P02545	disease	DOID:4 CONTEXT: id: 42986/DOID:4, match:disease, from:1020, to:1026	PMID:10080180
20100812	P02545	cardiomyopathy	DOID:3978 CONTEXT: id: 42986/DOID:3978, match:cardiomyopathy, from:268, to:281	PMID:10080180
20100812	P02545	cutaneous mastocytosis	DOID:3663 CONTEXT: id: 42986/DOID:3663, match:CM, from:633, to:634	PMID:10080180
20100812	P02545	muscular atrophy	DOID:767 CONTEXT: id: 42986/DOID:767, match:Muscle wasting, from:233, to:246	PMID:10080180
20100812	P02545	Alzheimer's disease	DOID:10652 CONTEXT: id: 42986/DOID:10652, match:AD, from:440, to:441	PMID:10080180
20100812	P02545	Alzheimer's disease	DOID:10652 CONTEXT: id: 42986/DOID:10652, match:AD, from:417, to:418	PMID:10080180
20100812	P02545	Alzheimer's disease	DOID:10652 CONTEXT: id: 42986/DOID:10652, match:AD, from:622, to:623	PMID:10080180
20100812	P02545	Emery-Dreifuss muscular dystrophy	DOID:11726 CONTEXT: id: 42986/DOID:11726, match:Emery-Dreifuss muscular dystrophy, from:102, to:134	PMID:10080180
20100812	P02545	Emery-Dreifuss muscular dystrophy	DOID:11726 CONTEXT: id: 42986/DOID:11726, match:Emery-Dreifuss muscular dystrophy, from:102, to:134	PMID:10080180
20100812	P02545	disease	DOID:4 CONTEXT: id: 42986/DOID:4, match:disease, from:496, to:502	PMID:10080180
20100812	P02545	disease	DOID:4 CONTEXT: id: 42986/DOID:4, match:disease, from:1020, to:1026	PMID:10080180
20100812	P02545	cardiomyopathy	DOID:3978 CONTEXT: id: 42986/DOID:3978, match:cardiomyopathy, from:268, to:281	PMID:10080180
20100812	P02545	cutaneous mastocytosis	DOID:3663 CONTEXT: id: 42986/DOID:3663, match:CM, from:633, to:634	PMID:10080180
20100812	P02545	muscular atrophy	DOID:767 CONTEXT: id: 42986/DOID:767, match:Muscle wasting, from:233, to:246	PMID:10080180
20100812	P02545	Alzheimer's disease	DOID:10652 CONTEXT: id: 42986/DOID:10652, match:AD, from:440, to:441	PMID:10080180
20100812	P02545	Alzheimer's disease	DOID:10652 CONTEXT: id: 42986/DOID:10652, match:AD, from:417, to:418	PMID:10080180
20100812	P02545	Alzheimer's disease	DOID:10652 CONTEXT: id: 42986/DOID:10652, match:AD, from:622, to:623	PMID:10080180
20100812	P02545	Emery-Dreifuss muscular dystrophy	DOID:11726 CONTEXT: id: 42986/DOID:11726, match:Emery-Dreifuss muscular dystrophy, from:102, to:134	PMID:10080180
20100812	P02545	Emery-Dreifuss muscular dystrophy	DOID:11726 CONTEXT: id: 42986/DOID:11726, match:Emery-Dreifuss muscular dystrophy, from:102, to:134	PMID:10080180
20100812	P02545	disease	DOID:4 CONTEXT: id: 42986/DOID:4, match:disease, from:496, to:502	PMID:10080180
20100812	P02545	disease	DOID:4 CONTEXT: id: 42986/DOID:4, match:disease, from:1020, to:1026	PMID:10080180
20100812	P02545	cardiomyopathy	DOID:3978 CONTEXT: id: 42986/DOID:3978, match:cardiomyopathy, from:268, to:281	PMID:10080180
20100812	P02545	cutaneous mastocytosis	DOID:3663 CONTEXT: id: 42986/DOID:3663, match:CM, from:633, to:634	PMID:10080180
20100812	P02545	muscular atrophy	DOID:767 CONTEXT: id: 42986/DOID:767, match:Muscle wasting, from:233, to:246	PMID:10080180
20100812	P02545	adenovirus infectious disease	DOID:3124 CONTEXT: id: 42986/DOID:3124, match:Adenovirus, from:153, to:162	PMID:10381623
20100812	P02545	adenovirus infectious disease	DOID:3124 CONTEXT: id: 42986/DOID:3124, match:Adenovirus, from:153, to:162	PMID:10381623
20100812	P02545	adenovirus infectious disease	DOID:3124 CONTEXT: id: 42986/DOID:3124, match:Adenovirus, from:153, to:162	PMID:10381623
20100812	P02545	Alzheimer's disease	DOID:10652 CONTEXT: id: 42986/DOID:10652, match:AD, from:440, to:441	PMID:10080180
20100812	P02545	Alzheimer's disease	DOID:10652 CONTEXT: id: 42986/DOID:10652, match:AD, from:417, to:418	PMID:10080180
20100812	P02545	Alzheimer's disease	DOID:10652 CONTEXT: id: 42986/DOID:10652, match:AD, from:622, to:623	PMID:10080180
20100812	P02545	Emery-Dreifuss muscular dystrophy	DOID:11726 CONTEXT: id: 42986/DOID:11726, match:Emery-Dreifuss muscular dystrophy, from:102, to:134	PMID:10080180
20100812	P02545	Emery-Dreifuss muscular dystrophy	DOID:11726 CONTEXT: id: 42986/DOID:11726, match:Emery-Dreifuss muscular dystrophy, from:102, to:134	PMID:10080180
20100812	P02545	disease	DOID:4 CONTEXT: id: 42986/DOID:4, match:disease, from:496, to:502	PMID:10080180
20100812	P02545	disease	DOID:4 CONTEXT: id: 42986/DOID:4, match:disease, from:1020, to:1026	PMID:10080180
20100812	P02545	cardiomyopathy	DOID:3978 CONTEXT: id: 42986/DOID:3978, match:cardiomyopathy, from:268, to:281	PMID:10080180
20100812	P02545	cutaneous mastocytosis	DOID:3663 CONTEXT: id: 42986/DOID:3663, match:CM, from:633, to:634	PMID:10080180
20100812	P02545	muscular atrophy	DOID:767 CONTEXT: id: 42986/DOID:767, match:Muscle wasting, from:233, to:246	PMID:10080180
20100812	P02545	Alzheimer's disease	DOID:10652 CONTEXT: id: 42986/DOID:10652, match:AD, from:440, to:441	PMID:10080180
20100812	P02545	Alzheimer's disease	DOID:10652 CONTEXT: id: 42986/DOID:10652, match:AD, from:417, to:418	PMID:10080180
20100812	P02545	Alzheimer's disease	DOID:10652 CONTEXT: id: 42986/DOID:10652, match:AD, from:622, to:623	PMID:10080180
20100812	P02545	Emery-Dreifuss muscular dystrophy	DOID:11726 CONTEXT: id: 42986/DOID:11726, match:Emery-Dreifuss muscular dystrophy, from:102, to:134	PMID:10080180
20100812	P02545	Emery-Dreifuss muscular dystrophy	DOID:11726 CONTEXT: id: 42986/DOID:11726, match:Emery-Dreifuss muscular dystrophy, from:102, to:134	PMID:10080180
20100812	P02545	disease	DOID:4 CONTEXT: id: 42986/DOID:4, match:disease, from:496, to:502	PMID:10080180
20100812	P02545	disease	DOID:4 CONTEXT: id: 42986/DOID:4, match:disease, from:1020, to:1026	PMID:10080180
20100812	P02545	cardiomyopathy	DOID:3978 CONTEXT: id: 42986/DOID:3978, match:cardiomyopathy, from:268, to:281	PMID:10080180
20100812	P02545	cutaneous mastocytosis	DOID:3663 CONTEXT: id: 42986/DOID:3663, match:CM, from:633, to:634	PMID:10080180
20100812	P02545	muscular atrophy	DOID:767 CONTEXT: id: 42986/DOID:767, match:Muscle wasting, from:233, to:246	PMID:10080180
20100812	Q08050	Intestines	DOID:2110 CONTEXT: id: 42986/DOID:2110, match:intestine, from:1111, to:1119	PMID:9032290
20100812	Q08050	Intestines	DOID:2110 CONTEXT: id: 42986/DOID:2110, match:intestine, from:1324, to:1332	PMID:9032290
20100812	Q08050	Intestines	DOID:2110 CONTEXT: id: 42986/DOID:2110, match:Intestine, from:1111, to:1119	PMID:9032290
20100812	Q08050	Intestines	DOID:2110 CONTEXT: id: 42986/DOID:2110, match:Intestine, from:1324, to:1332	PMID:9032290
20100812	Q08050	colon carcinoma	DOID:1520 CONTEXT: id: 42986/DOID:1520, match:colon carcinoma, from:548, to:562	PMID:9032290
20100812	Q08050	Halo nevus	DOID:2423 CONTEXT: id: 42986/DOID:2423, match:HN, from:1305, to:1306	PMID:9032290
20100812	Q08050	Intestines	DOID:2110 CONTEXT: id: 42986/DOID:2110, match:intestine, from:1111, to:1119	PMID:9032290
20100812	Q08050	Intestines	DOID:2110 CONTEXT: id: 42986/DOID:2110, match:intestine, from:1324, to:1332	PMID:9032290
20100812	Q08050	Intestines	DOID:2110 CONTEXT: id: 42986/DOID:2110, match:Intestine, from:1111, to:1119	PMID:9032290
20100812	Q08050	Intestines	DOID:2110 CONTEXT: id: 42986/DOID:2110, match:Intestine, from:1324, to:1332	PMID:9032290
20100812	Q08050	colon carcinoma	DOID:1520 CONTEXT: id: 42986/DOID:1520, match:colon carcinoma, from:548, to:562	PMID:9032290
20100812	Q08050	Halo nevus	DOID:2423 CONTEXT: id: 42986/DOID:2423, match:HN, from:1305, to:1306	PMID:9032290
20100812	Q08050	Intestines	DOID:2110 CONTEXT: id: 42986/DOID:2110, match:intestine, from:1111, to:1119	PMID:9032290
20100812	Q08050	Intestines	DOID:2110 CONTEXT: id: 42986/DOID:2110, match:intestine, from:1324, to:1332	PMID:9032290
20100812	Q08050	Intestines	DOID:2110 CONTEXT: id: 42986/DOID:2110, match:Intestine, from:1111, to:1119	PMID:9032290
20100812	Q08050	Intestines	DOID:2110 CONTEXT: id: 42986/DOID:2110, match:Intestine, from:1324, to:1332	PMID:9032290
20100812	Q08050	colon carcinoma	DOID:1520 CONTEXT: id: 42986/DOID:1520, match:colon carcinoma, from:548, to:562	PMID:9032290
20100812	Q08050	Halo nevus	DOID:2423 CONTEXT: id: 42986/DOID:2423, match:HN, from:1305, to:1306	PMID:9032290
20100812	Q08050	Intestines	DOID:2110 CONTEXT: id: 42986/DOID:2110, match:intestine, from:1111, to:1119	PMID:9032290
20100812	Q08050	Intestines	DOID:2110 CONTEXT: id: 42986/DOID:2110, match:intestine, from:1324, to:1332	PMID:9032290
20100812	Q08050	Intestines	DOID:2110 CONTEXT: id: 42986/DOID:2110, match:Intestine, from:1111, to:1119	PMID:9032290
20100812	Q08050	Intestines	DOID:2110 CONTEXT: id: 42986/DOID:2110, match:Intestine, from:1324, to:1332	PMID:9032290
20100812	Q08050	colon carcinoma	DOID:1520 CONTEXT: id: 42986/DOID:1520, match:colon carcinoma, from:548, to:562	PMID:9032290
20100812	Q08050	Halo nevus	DOID:2423 CONTEXT: id: 42986/DOID:2423, match:HN, from:1305, to:1306	PMID:9032290
20100812	Q08050	Intestines	DOID:2110 CONTEXT: id: 42986/DOID:2110, match:intestine, from:1111, to:1119	PMID:9032290
20100812	Q08050	Intestines	DOID:2110 CONTEXT: id: 42986/DOID:2110, match:intestine, from:1324, to:1332	PMID:9032290
20100812	Q08050	Intestines	DOID:2110 CONTEXT: id: 42986/DOID:2110, match:Intestine, from:1111, to:1119	PMID:9032290
20100812	Q08050	Intestines	DOID:2110 CONTEXT: id: 42986/DOID:2110, match:Intestine, from:1324, to:1332	PMID:9032290
20100812	Q08050	colon carcinoma	DOID:1520 CONTEXT: id: 42986/DOID:1520, match:colon carcinoma, from:548, to:562	PMID:9032290
20100812	Q08050	Halo nevus	DOID:2423 CONTEXT: id: 42986/DOID:2423, match:HN, from:1305, to:1306	PMID:9032290
20100812	Q03112	Recruitment	DOID:12659 CONTEXT: id: 42986/DOID:12659, match:Recruitment, from:1345, to:1355	PMID:15897867
20100812	Q03112	Recruitment	DOID:12659 CONTEXT: id: 42986/DOID:12659, match:Recruitment, from:68, to:78	PMID:15897867
20100812	Q03112	leukemia	DOID:1240 CONTEXT: id: 42986/DOID:1240, match:leukemia, from:1493, to:1500	PMID:15897867
20100812	Q03112	acute myeloid leukemia	DOID:9119 CONTEXT: id: 42986/DOID:9119, match:AML, from:1459, to:1461	PMID:15897867
20100812	Q03112	Recruitment	DOID:12659 CONTEXT: id: 42986/DOID:12659, match:Recruitment, from:1345, to:1355	PMID:15897867
20100812	Q03112	Recruitment	DOID:12659 CONTEXT: id: 42986/DOID:12659, match:Recruitment, from:68, to:78	PMID:15897867
20100812	Q03112	leukemia	DOID:1240 CONTEXT: id: 42986/DOID:1240, match:leukemia, from:1493, to:1500	PMID:15897867
20100812	Q03112	acute myeloid leukemia	DOID:9119 CONTEXT: id: 42986/DOID:9119, match:AML, from:1459, to:1461	PMID:15897867
20100812	Q03112	Recruitment	DOID:12659 CONTEXT: id: 42986/DOID:12659, match:Recruitment, from:1345, to:1355	PMID:15897867
20100812	Q03112	Recruitment	DOID:12659 CONTEXT: id: 42986/DOID:12659, match:Recruitment, from:68, to:78	PMID:15897867
20100812	Q03112	leukemia	DOID:1240 CONTEXT: id: 42986/DOID:1240, match:leukemia, from:1493, to:1500	PMID:15897867
20100812	Q03112	acute myeloid leukemia	DOID:9119 CONTEXT: id: 42986/DOID:9119, match:AML, from:1459, to:1461	PMID:15897867
20100812	Q9P0K8	fibroepithelial neoplasm	DOID:153 CONTEXT: id: 42986/DOID:153, match:RELATED, from:169, to:175	PMID:10777590
20100812	Q9P0K8	fibroepithelial neoplasm	DOID:153 CONTEXT: id: 42986/DOID:153, match:RELATED, from:169, to:175	PMID:10777590
20100812	Q9P0K8	fibroepithelial neoplasm	DOID:153 CONTEXT: id: 42986/DOID:153, match:RELATED, from:169, to:175	PMID:10777590
20100812	Q9P0K8	fibroepithelial neoplasm	DOID:153 CONTEXT: id: 42986/DOID:153, match:RELATED, from:169, to:175	PMID:10777590
20100812	O95970	epilepsy	DOID:1826 CONTEXT: id: 42986/DOID:1826, match:epilepsy, from:5, to:12	PMID:17067999
20100812	O95970	disease	DOID:4 CONTEXT: id: 42986/DOID:4, match:disease, from:911, to:917	PMID:17067999
20100812	O95970	fibroepithelial neoplasm	DOID:153 CONTEXT: id: 42986/DOID:153, match:RELATED, from:576, to:582	PMID:17067999
20100812	O43521	Halo nevus	DOID:2423 CONTEXT: id: 42986/DOID:2423, match:HN, from:917, to:918	PMID:15661735
20100812	O43521	Halo nevus	DOID:2423 CONTEXT: id: 42986/DOID:2423, match:HN, from:828, to:829	PMID:15661735
20100812	O43521	Halo nevus	DOID:2423 CONTEXT: id: 42986/DOID:2423, match:HN, from:247, to:248	PMID:15661735
20100812	O43521	Halo nevus	DOID:2423 CONTEXT: id: 42986/DOID:2423, match:HN, from:1125, to:1126	PMID:15661735
20100812	O43521	Halo nevus	DOID:2423 CONTEXT: id: 42986/DOID:2423, match:HN, from:1323, to:1324	PMID:15661735
20100812	O43521	Halo nevus	DOID:2423 CONTEXT: id: 42986/DOID:2423, match:HN, from:1038, to:1039	PMID:15661735
20100812	O43521	Halo nevus	DOID:2423 CONTEXT: id: 42986/DOID:2423, match:HN, from:694, to:695	PMID:15661735
20100812	O43521	Halo nevus	DOID:2423 CONTEXT: id: 42986/DOID:2423, match:HN, from:585, to:586	PMID:15661735
20100812	O43521	Halo nevus	DOID:2423 CONTEXT: id: 42986/DOID:2423, match:HN, from:341, to:342	PMID:15661735
20100812	O43521	Halo nevus	DOID:2423 CONTEXT: id: 42986/DOID:2423, match:HN, from:105, to:106	PMID:15661735
20100812	O43521	Halo nevus	DOID:2423 CONTEXT: id: 42986/DOID:2423, match:HN, from:459, to:460	PMID:15661735
20100812	O43399	breast carcinoma	DOID:3459 CONTEXT: id: 42986/DOID:3459, match:breast carcinoma, from:246, to:261	PMID:9484778
20100812	O43399	breast carcinoma	DOID:3459 CONTEXT: id: 42986/DOID:3459, match:breast carcinoma, from:1059, to:1074	PMID:9484778
20100812	O43399	breast carcinoma	DOID:3459 CONTEXT: id: 42986/DOID:3459, match:breast carcinoma, from:77, to:92	PMID:9484778
20100812	O43399	breast carcinoma	DOID:3459 CONTEXT: id: 42986/DOID:3459, match:breast carcinoma, from:246, to:261	PMID:9484778
20100812	O43399	breast carcinoma	DOID:3459 CONTEXT: id: 42986/DOID:3459, match:breast carcinoma, from:1059, to:1074	PMID:9484778
20100812	O43399	breast carcinoma	DOID:3459 CONTEXT: id: 42986/DOID:3459, match:breast carcinoma, from:77, to:92	PMID:9484778
20100812	O43399	breast carcinoma	DOID:3459 CONTEXT: id: 42986/DOID:3459, match:breast carcinoma, from:246, to:261	PMID:9484778
20100812	O43399	breast carcinoma	DOID:3459 CONTEXT: id: 42986/DOID:3459, match:breast carcinoma, from:1059, to:1074	PMID:9484778
20100812	O43399	breast carcinoma	DOID:3459 CONTEXT: id: 42986/DOID:3459, match:breast carcinoma, from:77, to:92	PMID:9484778
20100812	O43399	breast carcinoma	DOID:3459 CONTEXT: id: 42986/DOID:3459, match:breast carcinoma, from:246, to:261	PMID:9484778
20100812	O43399	breast carcinoma	DOID:3459 CONTEXT: id: 42986/DOID:3459, match:breast carcinoma, from:1059, to:1074	PMID:9484778
20100812	O43399	breast carcinoma	DOID:3459 CONTEXT: id: 42986/DOID:3459, match:breast carcinoma, from:77, to:92	PMID:9484778
20100812	O43399	breast carcinoma	DOID:3459 CONTEXT: id: 42986/DOID:3459, match:breast carcinoma, from:1312, to:1327	PMID:16112108
20100812	O43399	fibroepithelial neoplasm	DOID:153 CONTEXT: id: 42986/DOID:153, match:RELATED, from:1237, to:1243	PMID:16112108
20100812	O43399	breast carcinoma	DOID:3459 CONTEXT: id: 42986/DOID:3459, match:breast carcinoma, from:246, to:261	PMID:9484778
20100812	O43399	breast carcinoma	DOID:3459 CONTEXT: id: 42986/DOID:3459, match:breast carcinoma, from:1059, to:1074	PMID:9484778
20100812	O43399	breast carcinoma	DOID:3459 CONTEXT: id: 42986/DOID:3459, match:breast carcinoma, from:77, to:92	PMID:9484778
20100812	O43399	breast carcinoma	DOID:3459 CONTEXT: id: 42986/DOID:3459, match:breast carcinoma, from:246, to:261	PMID:9484778
20100812	O43399	breast carcinoma	DOID:3459 CONTEXT: id: 42986/DOID:3459, match:breast carcinoma, from:1059, to:1074	PMID:9484778
20100812	O43399	breast carcinoma	DOID:3459 CONTEXT: id: 42986/DOID:3459, match:breast carcinoma, from:77, to:92	PMID:9484778
20100812	O43399	breast carcinoma	DOID:3459 CONTEXT: id: 42986/DOID:3459, match:breast carcinoma, from:246, to:261	PMID:9484778
20100812	O43399	breast carcinoma	DOID:3459 CONTEXT: id: 42986/DOID:3459, match:breast carcinoma, from:1059, to:1074	PMID:9484778
20100812	O43399	breast carcinoma	DOID:3459 CONTEXT: id: 42986/DOID:3459, match:breast carcinoma, from:77, to:92	PMID:9484778
20100812	O43399	breast carcinoma	DOID:3459 CONTEXT: id: 42986/DOID:3459, match:breast carcinoma, from:246, to:261	PMID:9484778
20100812	O43399	breast carcinoma	DOID:3459 CONTEXT: id: 42986/DOID:3459, match:breast carcinoma, from:1059, to:1074	PMID:9484778
20100812	O43399	breast carcinoma	DOID:3459 CONTEXT: id: 42986/DOID:3459, match:breast carcinoma, from:77, to:92	PMID:9484778
20100812	O43399	breast carcinoma	DOID:3459 CONTEXT: id: 42986/DOID:3459, match:breast carcinoma, from:246, to:261	PMID:9484778
20100812	O43399	breast carcinoma	DOID:3459 CONTEXT: id: 42986/DOID:3459, match:breast carcinoma, from:1059, to:1074	PMID:9484778
20100812	O43399	breast carcinoma	DOID:3459 CONTEXT: id: 42986/DOID:3459, match:breast carcinoma, from:77, to:92	PMID:9484778
20100812	O43399	breast carcinoma	DOID:3459 CONTEXT: id: 42986/DOID:3459, match:breast carcinoma, from:1312, to:1327	PMID:16112108
20100812	O43399	fibroepithelial neoplasm	DOID:153 CONTEXT: id: 42986/DOID:153, match:RELATED, from:1237, to:1243	PMID:16112108
20100812	O43399	breast carcinoma	DOID:3459 CONTEXT: id: 42986/DOID:3459, match:breast carcinoma, from:246, to:261	PMID:9484778
20100812	O43399	breast carcinoma	DOID:3459 CONTEXT: id: 42986/DOID:3459, match:breast carcinoma, from:1059, to:1074	PMID:9484778
20100812	O43399	breast carcinoma	DOID:3459 CONTEXT: id: 42986/DOID:3459, match:breast carcinoma, from:77, to:92	PMID:9484778
20100812	O43399	breast carcinoma	DOID:3459 CONTEXT: id: 42986/DOID:3459, match:breast carcinoma, from:246, to:261	PMID:9484778
20100812	O43399	breast carcinoma	DOID:3459 CONTEXT: id: 42986/DOID:3459, match:breast carcinoma, from:1059, to:1074	PMID:9484778
20100812	O43399	breast carcinoma	DOID:3459 CONTEXT: id: 42986/DOID:3459, match:breast carcinoma, from:77, to:92	PMID:9484778
20100812	O43399	breast carcinoma	DOID:3459 CONTEXT: id: 42986/DOID:3459, match:breast carcinoma, from:1312, to:1327	PMID:16112108
20100812	O43399	fibroepithelial neoplasm	DOID:153 CONTEXT: id: 42986/DOID:153, match:RELATED, from:1237, to:1243	PMID:16112108
20100812	O43399	breast carcinoma	DOID:3459 CONTEXT: id: 42986/DOID:3459, match:breast carcinoma, from:1312, to:1327	PMID:16112108
20100812	O43399	fibroepithelial neoplasm	DOID:153 CONTEXT: id: 42986/DOID:153, match:RELATED, from:1237, to:1243	PMID:16112108
20100812	P10912	primary carcinoma of the liver cells	DOID:684 CONTEXT: id: 42986/DOID:684, match:Hepatoma, from:456, to:463	PMID:12552091
20100812	P10912	primary carcinoma of the liver cells	DOID:684 CONTEXT: id: 42986/DOID:684, match:hepatoma, from:456, to:463	PMID:12552091
20100812	P10912	malignant neoplasm of breast	DOID:4241 CONTEXT: id: 42986/DOID:4241, match:breast cancer, from:477, to:489	PMID:12552091
20100812	P22626	carcinoma in situ	DOID:8719 CONTEXT: id: 42986/DOID:8719, match:CIS, from:261, to:263	PMID:15703215
20100812	P22626	carcinoma in situ	DOID:8719 CONTEXT: id: 42986/DOID:8719, match:CIS, from:261, to:263	PMID:15703215
20100812	P22626	carcinoma in situ	DOID:8719 CONTEXT: id: 42986/DOID:8719, match:CIS, from:261, to:263	PMID:15703215
20100812	P22626	carcinoma in situ	DOID:8719 CONTEXT: id: 42986/DOID:8719, match:CIS, from:261, to:263	PMID:15703215
20100812	P10070	contagious pustular dermatitis	DOID:8771 CONTEXT: id: 42986/DOID:8771, match:Orf, from:759, to:761	PMID:16553965
20100812	P10070	contagious pustular dermatitis	DOID:8771 CONTEXT: id: 42986/DOID:8771, match:Orf, from:1098, to:1100	PMID:16553965
20100812	P10070	basal cell carcinoma	DOID:2513 CONTEXT: id: 42986/DOID:2513, match:basal cell carcinoma, from:296, to:315	PMID:12165851
20100812	P10070	basal cell carcinoma	DOID:2513 CONTEXT: id: 42986/DOID:2513, match:basal cell carcinoma, from:66, to:85	PMID:12165851
20100812	P10070	basal cell carcinoma	DOID:2513 CONTEXT: id: 42986/DOID:2513, match:basal cell carcinoma, from:296, to:315	PMID:12165851
20100812	P10070	basal cell carcinoma	DOID:2513 CONTEXT: id: 42986/DOID:2513, match:basal cell carcinoma, from:66, to:85	PMID:12165851
20100812	P10070	contagious pustular dermatitis	DOID:8771 CONTEXT: id: 42986/DOID:8771, match:Orf, from:759, to:761	PMID:16553965
20100812	P10070	contagious pustular dermatitis	DOID:8771 CONTEXT: id: 42986/DOID:8771, match:Orf, from:1098, to:1100	PMID:16553965
20100812	P10070	basal cell carcinoma	DOID:2513 CONTEXT: id: 42986/DOID:2513, match:basal cell carcinoma, from:296, to:315	PMID:12165851
20100812	P10070	basal cell carcinoma	DOID:2513 CONTEXT: id: 42986/DOID:2513, match:basal cell carcinoma, from:66, to:85	PMID:12165851
20100812	P10070	basal cell carcinoma	DOID:2513 CONTEXT: id: 42986/DOID:2513, match:basal cell carcinoma, from:296, to:315	PMID:12165851
20100812	P10070	basal cell carcinoma	DOID:2513 CONTEXT: id: 42986/DOID:2513, match:basal cell carcinoma, from:66, to:85	PMID:12165851
20100812	P10070	basal cell carcinoma	DOID:2513 CONTEXT: id: 42986/DOID:2513, match:basal cell carcinoma, from:296, to:315	PMID:12165851
20100812	P10070	basal cell carcinoma	DOID:2513 CONTEXT: id: 42986/DOID:2513, match:basal cell carcinoma, from:66, to:85	PMID:12165851
20100812	P10070	basal cell carcinoma	DOID:2513 CONTEXT: id: 42986/DOID:2513, match:basal cell carcinoma, from:296, to:315	PMID:12165851
20100812	P10070	basal cell carcinoma	DOID:2513 CONTEXT: id: 42986/DOID:2513, match:basal cell carcinoma, from:66, to:85	PMID:12165851
20100812	P10070	basal cell carcinoma	DOID:2513 CONTEXT: id: 42986/DOID:2513, match:basal cell carcinoma, from:296, to:315	PMID:12165851
20100812	P10070	basal cell carcinoma	DOID:2513 CONTEXT: id: 42986/DOID:2513, match:basal cell carcinoma, from:66, to:85	PMID:12165851
20100812	P10070	basal cell carcinoma	DOID:2513 CONTEXT: id: 42986/DOID:2513, match:basal cell carcinoma, from:296, to:315	PMID:12165851
20100812	P10070	basal cell carcinoma	DOID:2513 CONTEXT: id: 42986/DOID:2513, match:basal cell carcinoma, from:66, to:85	PMID:12165851
20100812	O14983	disease	DOID:4 CONTEXT: id: 42986/DOID:4, match:disease, from:106, to:112	PMID:9405806
20100812	O14983	disease	DOID:4 CONTEXT: id: 42986/DOID:4, match:disease, from:771, to:777	PMID:10914677
20100812	O14983	disease	DOID:4 CONTEXT: id: 42986/DOID:4, match:disease, from:580, to:586	PMID:10914677
20100812	O14983	disease	DOID:4 CONTEXT: id: 42986/DOID:4, match:disease, from:1420, to:1426	PMID:10914677
20100812	O14983	disease	DOID:4 CONTEXT: id: 42986/DOID:4, match:disease, from:1692, to:1698	PMID:10914677
20100812	O14983	disease	DOID:4 CONTEXT: id: 42986/DOID:4, match:disease, from:166, to:172	PMID:10914677
20100812	O14983	disease	DOID:4 CONTEXT: id: 42986/DOID:4, match:disease, from:1486, to:1492	PMID:10914677
20100812	O14983	disease	DOID:4 CONTEXT: id: 42986/DOID:4, match:disease, from:181, to:187	PMID:10914677
20100812	O14983	disorder	DOID:0060035 CONTEXT: id: 42986/DOID:0060035, match:disorder, from:209, to:216	PMID:10914677
20100812	Q03135	disease by infectious agent	DOID:0050117 CONTEXT: id: 42986/DOID:0050117, match:infection, from:2272, to:2280	PMID:16904002
20100812	Q03135	disease by infectious agent	DOID:0050117 CONTEXT: id: 42986/DOID:0050117, match:infection, from:2272, to:2280	PMID:16904002
20100812	P54274	cancer	DOID:162 CONTEXT: id: 42986/DOID:162, match:cancer, from:1837, to:1842	PMID:9391075
20100812	P54274	fibroepithelial neoplasm	DOID:153 CONTEXT: id: 42986/DOID:153, match:RELATED, from:51, to:57	PMID:9391075
20100812	P54274	cancer	DOID:162 CONTEXT: id: 42986/DOID:162, match:cancer, from:1837, to:1842	PMID:9391075
20100812	P54274	fibroepithelial neoplasm	DOID:153 CONTEXT: id: 42986/DOID:153, match:RELATED, from:51, to:57	PMID:9391075
20100812	P54274	carcinoma in situ	DOID:8719 CONTEXT: id: 42986/DOID:8719, match:CIS, from:1373, to:1375	PMID:9034193
20100812	P54274	DNA Damage	DOID:2953 CONTEXT: id: 42986/DOID:2953, match:DNA damage, from:875, to:884	PMID:11375976
20100812	P54274	DNA Damage	DOID:2953 CONTEXT: id: 42986/DOID:2953, match:DNA Damage, from:875, to:884	PMID:11375976
20100812	P54274	DNA Damage	DOID:2953 CONTEXT: id: 42986/DOID:2953, match:DNA damage, from:1140, to:1149	PMID:11375976
20100812	P54274	DNA Damage	DOID:2953 CONTEXT: id: 42986/DOID:2953, match:DNA Damage, from:464, to:473	PMID:11375976
20100812	P54274	DNA Damage	DOID:2953 CONTEXT: id: 42986/DOID:2953, match:DNA Damage, from:1140, to:1149	PMID:11375976
20100812	P54274	DNA Damage	DOID:2953 CONTEXT: id: 42986/DOID:2953, match:DNA damage, from:464, to:473	PMID:11375976
20100812	P54274	hypersensitivity	DOID:1205 CONTEXT: id: 42986/DOID:1205, match:hypersensitivity, from:1819, to:1834	PMID:11375976
20100812	P54274	hypersensitivity	DOID:1205 CONTEXT: id: 42986/DOID:1205, match:hypersensitivity, from:1658, to:1673	PMID:11375976
20100812	P54274	cancer	DOID:162 CONTEXT: id: 42986/DOID:162, match:cancer, from:1705, to:1710	PMID:11313893
20100812	P54274	fibroepithelial neoplasm	DOID:153 CONTEXT: id: 42986/DOID:153, match:RELATED, from:1259, to:1265	PMID:11313893
20100812	P54274	malignant neoplasm of breast	DOID:4241 CONTEXT: id: 42986/DOID:4241, match:breast cancer, from:1346, to:1358	PMID:11313893
20100812	P54274	cancer	DOID:162 CONTEXT: id: 42986/DOID:162, match:cancer, from:1705, to:1710	PMID:11313893
20100812	P54274	fibroepithelial neoplasm	DOID:153 CONTEXT: id: 42986/DOID:153, match:RELATED, from:1259, to:1265	PMID:11313893
20100812	P54274	malignant neoplasm of breast	DOID:4241 CONTEXT: id: 42986/DOID:4241, match:breast cancer, from:1346, to:1358	PMID:11313893
20100812	P54274	cancer	DOID:162 CONTEXT: id: 42986/DOID:162, match:cancer, from:1837, to:1842	PMID:9391075
20100812	P54274	fibroepithelial neoplasm	DOID:153 CONTEXT: id: 42986/DOID:153, match:RELATED, from:51, to:57	PMID:9391075
20100812	P54274	cancer	DOID:162 CONTEXT: id: 42986/DOID:162, match:cancer, from:1837, to:1842	PMID:9391075
20100812	P54274	fibroepithelial neoplasm	DOID:153 CONTEXT: id: 42986/DOID:153, match:RELATED, from:51, to:57	PMID:9391075
20100812	P54274	cancer	DOID:162 CONTEXT: id: 42986/DOID:162, match:cancer, from:1837, to:1842	PMID:9391075
20100812	P54274	fibroepithelial neoplasm	DOID:153 CONTEXT: id: 42986/DOID:153, match:RELATED, from:51, to:57	PMID:9391075
20100812	P54274	cancer	DOID:162 CONTEXT: id: 42986/DOID:162, match:cancer, from:1837, to:1842	PMID:9391075
20100812	P54274	fibroepithelial neoplasm	DOID:153 CONTEXT: id: 42986/DOID:153, match:RELATED, from:51, to:57	PMID:9391075
20100812	P54274	carcinoma in situ	DOID:8719 CONTEXT: id: 42986/DOID:8719, match:CIS, from:1373, to:1375	PMID:9034193
20100812	P54274	DNA Damage	DOID:2953 CONTEXT: id: 42986/DOID:2953, match:DNA damage, from:875, to:884	PMID:11375976
20100812	P54274	DNA Damage	DOID:2953 CONTEXT: id: 42986/DOID:2953, match:DNA Damage, from:875, to:884	PMID:11375976
20100812	P54274	DNA Damage	DOID:2953 CONTEXT: id: 42986/DOID:2953, match:DNA damage, from:1140, to:1149	PMID:11375976
20100812	P54274	DNA Damage	DOID:2953 CONTEXT: id: 42986/DOID:2953, match:DNA Damage, from:464, to:473	PMID:11375976
20100812	P54274	DNA Damage	DOID:2953 CONTEXT: id: 42986/DOID:2953, match:DNA Damage, from:1140, to:1149	PMID:11375976
20100812	P54274	DNA Damage	DOID:2953 CONTEXT: id: 42986/DOID:2953, match:DNA damage, from:464, to:473	PMID:11375976
20100812	P54274	hypersensitivity	DOID:1205 CONTEXT: id: 42986/DOID:1205, match:hypersensitivity, from:1819, to:1834	PMID:11375976
20100812	P54274	hypersensitivity	DOID:1205 CONTEXT: id: 42986/DOID:1205, match:hypersensitivity, from:1658, to:1673	PMID:11375976
20100812	P54274	cancer	DOID:162 CONTEXT: id: 42986/DOID:162, match:cancer, from:1837, to:1842	PMID:9391075
20100812	P54274	fibroepithelial neoplasm	DOID:153 CONTEXT: id: 42986/DOID:153, match:RELATED, from:51, to:57	PMID:9391075
20100812	P54274	cancer	DOID:162 CONTEXT: id: 42986/DOID:162, match:cancer, from:1837, to:1842	PMID:9391075
20100812	P54274	fibroepithelial neoplasm	DOID:153 CONTEXT: id: 42986/DOID:153, match:RELATED, from:51, to:57	PMID:9391075
20100812	P54274	cancer	DOID:162 CONTEXT: id: 42986/DOID:162, match:cancer, from:1837, to:1842	PMID:9391075
20100812	P54274	fibroepithelial neoplasm	DOID:153 CONTEXT: id: 42986/DOID:153, match:RELATED, from:51, to:57	PMID:9391075
20100812	P54274	cancer	DOID:162 CONTEXT: id: 42986/DOID:162, match:cancer, from:1705, to:1710	PMID:11313893
20100812	P54274	fibroepithelial neoplasm	DOID:153 CONTEXT: id: 42986/DOID:153, match:RELATED, from:1259, to:1265	PMID:11313893
20100812	P54274	malignant neoplasm of breast	DOID:4241 CONTEXT: id: 42986/DOID:4241, match:breast cancer, from:1346, to:1358	PMID:11313893
20100812	P54274	cancer	DOID:162 CONTEXT: id: 42986/DOID:162, match:cancer, from:1837, to:1842	PMID:9391075
20100812	P54274	fibroepithelial neoplasm	DOID:153 CONTEXT: id: 42986/DOID:153, match:RELATED, from:51, to:57	PMID:9391075
20100812	P54274	cancer	DOID:162 CONTEXT: id: 42986/DOID:162, match:cancer, from:1837, to:1842	PMID:9391075
20100812	P54274	fibroepithelial neoplasm	DOID:153 CONTEXT: id: 42986/DOID:153, match:RELATED, from:51, to:57	PMID:9391075
20100812	P54274	carcinoma in situ	DOID:8719 CONTEXT: id: 42986/DOID:8719, match:CIS, from:1373, to:1375	PMID:9034193
20100812	P54274	cancer	DOID:162 CONTEXT: id: 42986/DOID:162, match:cancer, from:1837, to:1842	PMID:9391075
20100812	P54274	fibroepithelial neoplasm	DOID:153 CONTEXT: id: 42986/DOID:153, match:RELATED, from:51, to:57	PMID:9391075
20100812	P54274	carcinoma in situ	DOID:8719 CONTEXT: id: 42986/DOID:8719, match:CIS, from:1373, to:1375	PMID:9034193
20100812	P54274	cancer	DOID:162 CONTEXT: id: 42986/DOID:162, match:cancer, from:1705, to:1710	PMID:11313893
20100812	P54274	fibroepithelial neoplasm	DOID:153 CONTEXT: id: 42986/DOID:153, match:RELATED, from:1259, to:1265	PMID:11313893
20100812	P54274	malignant neoplasm of breast	DOID:4241 CONTEXT: id: 42986/DOID:4241, match:breast cancer, from:1346, to:1358	PMID:11313893
20100812	P54274	cancer	DOID:162 CONTEXT: id: 42986/DOID:162, match:cancer, from:1837, to:1842	PMID:9391075
20100812	P54274	fibroepithelial neoplasm	DOID:153 CONTEXT: id: 42986/DOID:153, match:RELATED, from:51, to:57	PMID:9391075
20100812	P54274	cancer	DOID:162 CONTEXT: id: 42986/DOID:162, match:cancer, from:1705, to:1710	PMID:11313893
20100812	P54274	fibroepithelial neoplasm	DOID:153 CONTEXT: id: 42986/DOID:153, match:RELATED, from:1259, to:1265	PMID:11313893
20100812	P54274	malignant neoplasm of breast	DOID:4241 CONTEXT: id: 42986/DOID:4241, match:breast cancer, from:1346, to:1358	PMID:11313893
20100812	P54274	cancer	DOID:162 CONTEXT: id: 42986/DOID:162, match:cancer, from:1705, to:1710	PMID:11313893
20100812	P54274	fibroepithelial neoplasm	DOID:153 CONTEXT: id: 42986/DOID:153, match:RELATED, from:1259, to:1265	PMID:11313893
20100812	P54274	malignant neoplasm of breast	DOID:4241 CONTEXT: id: 42986/DOID:4241, match:breast cancer, from:1346, to:1358	PMID:11313893
20100812	P54274	DNA Damage	DOID:2953 CONTEXT: id: 42986/DOID:2953, match:DNA damage, from:875, to:884	PMID:11375976
20100812	P54274	DNA Damage	DOID:2953 CONTEXT: id: 42986/DOID:2953, match:DNA Damage, from:875, to:884	PMID:11375976
20100812	P54274	DNA Damage	DOID:2953 CONTEXT: id: 42986/DOID:2953, match:DNA damage, from:1140, to:1149	PMID:11375976
20100812	P54274	DNA Damage	DOID:2953 CONTEXT: id: 42986/DOID:2953, match:DNA Damage, from:464, to:473	PMID:11375976
20100812	P54274	DNA Damage	DOID:2953 CONTEXT: id: 42986/DOID:2953, match:DNA Damage, from:1140, to:1149	PMID:11375976
20100812	P54274	DNA Damage	DOID:2953 CONTEXT: id: 42986/DOID:2953, match:DNA damage, from:464, to:473	PMID:11375976
20100812	P54274	hypersensitivity	DOID:1205 CONTEXT: id: 42986/DOID:1205, match:hypersensitivity, from:1819, to:1834	PMID:11375976
20100812	P54274	hypersensitivity	DOID:1205 CONTEXT: id: 42986/DOID:1205, match:hypersensitivity, from:1658, to:1673	PMID:11375976
20100812	Q9HAZ2	retinoblastoma	DOID:768 CONTEXT: id: 42986/DOID:768, match:retinoblastoma, from:1065, to:1078	PMID:14656887
20100812	Q9HAZ2	retinoblastoma	DOID:768 CONTEXT: id: 42986/DOID:768, match:retinoblastoma, from:1065, to:1078	PMID:14656887
20100812	Q9HAZ2	acute myeloid leukemia	DOID:9119 CONTEXT: id: 42986/DOID:9119, match:AML, from:690, to:692	PMID:12816872
20100812	Q9HAZ2	acute myeloid leukemia	DOID:9119 CONTEXT: id: 42986/DOID:9119, match:acute myeloid leukemia, from:310, to:331	PMID:12816872
20100812	Q9HAZ2	acute myeloid leukemia	DOID:9119 CONTEXT: id: 42986/DOID:9119, match:AML, from:334, to:336	PMID:12816872
20100812	Q9HAZ2	acute myeloid leukemia	DOID:9119 CONTEXT: id: 42986/DOID:9119, match:AML, from:109, to:111	PMID:12816872
20100812	Q9HAZ2	leukemia	DOID:1240 CONTEXT: id: 42986/DOID:1240, match:leukemia, from:1776, to:1783	PMID:12816872
20100812	Q9HAZ2	leukemia	DOID:1240 CONTEXT: id: 42986/DOID:1240, match:leukemia, from:422, to:429	PMID:12816872
20100812	Q9HAZ2	leukemia	DOID:1240 CONTEXT: id: 42986/DOID:1240, match:leukemia, from:803, to:810	PMID:12816872
20100812	Q9HAZ2	myeloid leukemia	DOID:8692 CONTEXT: id: 42986/DOID:8692, match:myeloid leukemia, from:1846, to:1861	PMID:12816872
20100812	Q9HAZ2	myeloid leukemia	DOID:8692 CONTEXT: id: 42986/DOID:8692, match:Myeloid leukemia, from:1846, to:1861	PMID:12816872
20100812	Q9HAZ2	acute myeloid leukemia	DOID:9119 CONTEXT: id: 42986/DOID:9119, match:AML, from:690, to:692	PMID:12816872
20100812	Q9HAZ2	acute myeloid leukemia	DOID:9119 CONTEXT: id: 42986/DOID:9119, match:acute myeloid leukemia, from:310, to:331	PMID:12816872
20100812	Q9HAZ2	acute myeloid leukemia	DOID:9119 CONTEXT: id: 42986/DOID:9119, match:AML, from:334, to:336	PMID:12816872
20100812	Q9HAZ2	acute myeloid leukemia	DOID:9119 CONTEXT: id: 42986/DOID:9119, match:AML, from:109, to:111	PMID:12816872
20100812	Q9HAZ2	leukemia	DOID:1240 CONTEXT: id: 42986/DOID:1240, match:leukemia, from:1776, to:1783	PMID:12816872
20100812	Q9HAZ2	leukemia	DOID:1240 CONTEXT: id: 42986/DOID:1240, match:leukemia, from:422, to:429	PMID:12816872
20100812	Q9HAZ2	leukemia	DOID:1240 CONTEXT: id: 42986/DOID:1240, match:leukemia, from:803, to:810	PMID:12816872
20100812	Q9HAZ2	myeloid leukemia	DOID:8692 CONTEXT: id: 42986/DOID:8692, match:myeloid leukemia, from:1846, to:1861	PMID:12816872
20100812	Q9HAZ2	myeloid leukemia	DOID:8692 CONTEXT: id: 42986/DOID:8692, match:Myeloid leukemia, from:1846, to:1861	PMID:12816872
20100812	Q9HAZ2	acute myeloid leukemia	DOID:9119 CONTEXT: id: 42986/DOID:9119, match:AML, from:690, to:692	PMID:12816872
20100812	Q9HAZ2	acute myeloid leukemia	DOID:9119 CONTEXT: id: 42986/DOID:9119, match:acute myeloid leukemia, from:310, to:331	PMID:12816872
20100812	Q9HAZ2	acute myeloid leukemia	DOID:9119 CONTEXT: id: 42986/DOID:9119, match:AML, from:334, to:336	PMID:12816872
20100812	Q9HAZ2	acute myeloid leukemia	DOID:9119 CONTEXT: id: 42986/DOID:9119, match:AML, from:109, to:111	PMID:12816872
20100812	Q9HAZ2	leukemia	DOID:1240 CONTEXT: id: 42986/DOID:1240, match:leukemia, from:1776, to:1783	PMID:12816872
20100812	Q9HAZ2	leukemia	DOID:1240 CONTEXT: id: 42986/DOID:1240, match:leukemia, from:422, to:429	PMID:12816872
20100812	Q9HAZ2	leukemia	DOID:1240 CONTEXT: id: 42986/DOID:1240, match:leukemia, from:803, to:810	PMID:12816872
20100812	Q9HAZ2	myeloid leukemia	DOID:8692 CONTEXT: id: 42986/DOID:8692, match:myeloid leukemia, from:1846, to:1861	PMID:12816872
20100812	Q9HAZ2	myeloid leukemia	DOID:8692 CONTEXT: id: 42986/DOID:8692, match:Myeloid leukemia, from:1846, to:1861	PMID:12816872
20100812	O60291	melanoma	DOID:1909 CONTEXT: id: 42986/DOID:1909, match:melanoma, from:823, to:830	PMID:19737927
20100812	O60291	melanoma	DOID:1909 CONTEXT: id: 42986/DOID:1909, match:melanoma, from:823, to:830	PMID:19737927
20100812	O60291	heart defects, congenital	DOID:1682 CONTEXT: id: 42986/DOID:1682, match:Congenital Heart Defects, from:275, to:298	PMID:19737927
20100812	O60291	melanoma	DOID:1909 CONTEXT: id: 42986/DOID:1909, match:melanoma, from:823, to:830	PMID:19737927
20100812	O60291	melanoma	DOID:1909 CONTEXT: id: 42986/DOID:1909, match:melanoma, from:823, to:830	PMID:19737927
20100812	O60291	heart defects, congenital	DOID:1682 CONTEXT: id: 42986/DOID:1682, match:Congenital Heart Defects, from:275, to:298	PMID:19737927
20100812	O60291	melanoma	DOID:1909 CONTEXT: id: 42986/DOID:1909, match:melanoma, from:823, to:830	PMID:19737927
20100812	O60291	melanoma	DOID:1909 CONTEXT: id: 42986/DOID:1909, match:melanoma, from:823, to:830	PMID:19737927
20100812	O60291	heart defects, congenital	DOID:1682 CONTEXT: id: 42986/DOID:1682, match:Congenital Heart Defects, from:275, to:298	PMID:19737927
20100812	O60291	melanoma	DOID:1909 CONTEXT: id: 42986/DOID:1909, match:melanoma, from:823, to:830	PMID:19737927
20100812	O60291	melanoma	DOID:1909 CONTEXT: id: 42986/DOID:1909, match:melanoma, from:823, to:830	PMID:19737927
20100812	O60291	heart defects, congenital	DOID:1682 CONTEXT: id: 42986/DOID:1682, match:Congenital Heart Defects, from:275, to:298	PMID:19737927
20100812	P42771	retinoblastoma	DOID:768 CONTEXT: id: 42986/DOID:768, match:RB, from:960, to:961	PMID:9529249
20100812	P42771	retinoblastoma	DOID:768 CONTEXT: id: 42986/DOID:768, match:RB, from:93, to:94	PMID:9529249
20100812	Q02297	locally Advanced malignant neoplasm	DOID:8351 CONTEXT: id: 42986/DOID:8351, match:locally, from:1656, to:1662	PMID:9553078
20100812	Q02297	breast carcinoma	DOID:3459 CONTEXT: id: 42986/DOID:3459, match:breast carcinoma, from:674, to:689	PMID:11389077
20100812	Q02297	breast carcinoma	DOID:3459 CONTEXT: id: 42986/DOID:3459, match:breast carcinoma, from:801, to:816	PMID:11389077
20100812	Q02297	cancer	DOID:162 CONTEXT: id: 42986/DOID:162, match:cancer, from:203, to:208	PMID:7556068
20100812	Q02297	breast carcinoma	DOID:3459 CONTEXT: id: 42986/DOID:3459, match:Mammary carcinoma, from:939, to:955	PMID:7556068
20100812	Q02297	cancer	DOID:162 CONTEXT: id: 42986/DOID:162, match:cancer, from:203, to:208	PMID:7556068
20100812	Q02297	breast carcinoma	DOID:3459 CONTEXT: id: 42986/DOID:3459, match:Mammary carcinoma, from:939, to:955	PMID:7556068
20100812	Q02297	fibroepithelial neoplasm	DOID:153 CONTEXT: id: 42986/DOID:153, match:RELATED, from:508, to:514	PMID:7514177
20100812	Q02297	locally Advanced malignant neoplasm	DOID:8351 CONTEXT: id: 42986/DOID:8351, match:locally, from:1656, to:1662	PMID:9553078
20100812	Q02297	breast carcinoma	DOID:3459 CONTEXT: id: 42986/DOID:3459, match:breast carcinoma, from:674, to:689	PMID:11389077
20100812	Q02297	breast carcinoma	DOID:3459 CONTEXT: id: 42986/DOID:3459, match:breast carcinoma, from:801, to:816	PMID:11389077
20100812	Q02297	breast carcinoma	DOID:3459 CONTEXT: id: 42986/DOID:3459, match:breast carcinoma, from:674, to:689	PMID:11389077
20100812	Q02297	breast carcinoma	DOID:3459 CONTEXT: id: 42986/DOID:3459, match:breast carcinoma, from:801, to:816	PMID:11389077
20100812	Q02297	breast carcinoma	DOID:3459 CONTEXT: id: 42986/DOID:3459, match:breast carcinoma, from:674, to:689	PMID:11389077
20100812	Q02297	breast carcinoma	DOID:3459 CONTEXT: id: 42986/DOID:3459, match:breast carcinoma, from:801, to:816	PMID:11389077
20100812	Q02297	locally Advanced malignant neoplasm	DOID:8351 CONTEXT: id: 42986/DOID:8351, match:locally, from:1656, to:1662	PMID:9553078
20100812	Q02297	locally Advanced malignant neoplasm	DOID:8351 CONTEXT: id: 42986/DOID:8351, match:locally, from:1656, to:1662	PMID:9553078
20100812	Q02297	locally Advanced malignant neoplasm	DOID:8351 CONTEXT: id: 42986/DOID:8351, match:locally, from:1656, to:1662	PMID:9553078
20100812	Q02297	fibroepithelial neoplasm	DOID:153 CONTEXT: id: 42986/DOID:153, match:RELATED, from:508, to:514	PMID:7514177
20100812	Q02297	locally Advanced malignant neoplasm	DOID:8351 CONTEXT: id: 42986/DOID:8351, match:locally, from:1656, to:1662	PMID:9553078
20100812	Q02297	locally Advanced malignant neoplasm	DOID:8351 CONTEXT: id: 42986/DOID:8351, match:locally, from:1656, to:1662	PMID:9553078
20100812	Q02297	breast carcinoma	DOID:3459 CONTEXT: id: 42986/DOID:3459, match:breast carcinoma, from:674, to:689	PMID:11389077
20100812	Q02297	breast carcinoma	DOID:3459 CONTEXT: id: 42986/DOID:3459, match:breast carcinoma, from:801, to:816	PMID:11389077
20100812	Q02297	cancer	DOID:162 CONTEXT: id: 42986/DOID:162, match:cancer, from:203, to:208	PMID:7556068
20100812	Q02297	breast carcinoma	DOID:3459 CONTEXT: id: 42986/DOID:3459, match:Mammary carcinoma, from:939, to:955	PMID:7556068
20100812	P19544	hereditary Wilms' cancer	DOID:5183 CONTEXT: id: 42986/DOID:5183, match:WT1, from:1, to:3	PMID:7588596
20100812	P19544	hereditary Wilms' cancer	DOID:5183 CONTEXT: id: 42986/DOID:5183, match:WT1, from:509, to:511	PMID:7588596
20100812	P19544	hereditary Wilms' cancer	DOID:5183 CONTEXT: id: 42986/DOID:5183, match:WT1, from:121, to:123	PMID:7588596
20100812	P19544	hereditary Wilms' cancer	DOID:5183 CONTEXT: id: 42986/DOID:5183, match:WT1, from:675, to:677	PMID:7588596
20100812	P19544	hereditary Wilms' cancer	DOID:5183 CONTEXT: id: 42986/DOID:5183, match:WT1, from:314, to:316	PMID:7588596
20100812	P19544	hereditary Wilms' cancer	DOID:5183 CONTEXT: id: 42986/DOID:5183, match:WT1, from:383, to:385	PMID:7588596
20100812	P19544	hereditary Wilms' cancer	DOID:5183 CONTEXT: id: 42986/DOID:5183, match:WT1, from:538, to:540	PMID:7588596
20100812	P19544	hereditary Wilms' cancer	DOID:5183 CONTEXT: id: 42986/DOID:5183, match:WT1, from:750, to:752	PMID:7588596
20100812	P19544	hereditary Wilms' cancer	DOID:5183 CONTEXT: id: 42986/DOID:5183, match:WT1, from:937, to:939	PMID:7588596
20100812	P19544	hereditary Wilms' cancer	DOID:5183 CONTEXT: id: 42986/DOID:5183, match:WT1, from:1141, to:1143	PMID:7588596
20100812	P19544	hereditary Wilms' cancer	DOID:5183 CONTEXT: id: 42986/DOID:5183, match:WT1, from:1, to:3	PMID:7588596
20100812	P19544	hereditary Wilms' cancer	DOID:5183 CONTEXT: id: 42986/DOID:5183, match:WT1, from:509, to:511	PMID:7588596
20100812	P19544	hereditary Wilms' cancer	DOID:5183 CONTEXT: id: 42986/DOID:5183, match:WT1, from:121, to:123	PMID:7588596
20100812	P19544	hereditary Wilms' cancer	DOID:5183 CONTEXT: id: 42986/DOID:5183, match:WT1, from:675, to:677	PMID:7588596
20100812	P19544	hereditary Wilms' cancer	DOID:5183 CONTEXT: id: 42986/DOID:5183, match:WT1, from:314, to:316	PMID:7588596
20100812	P19544	hereditary Wilms' cancer	DOID:5183 CONTEXT: id: 42986/DOID:5183, match:WT1, from:383, to:385	PMID:7588596
20100812	P19544	hereditary Wilms' cancer	DOID:5183 CONTEXT: id: 42986/DOID:5183, match:WT1, from:538, to:540	PMID:7588596
20100812	P19544	hereditary Wilms' cancer	DOID:5183 CONTEXT: id: 42986/DOID:5183, match:WT1, from:750, to:752	PMID:7588596
20100812	P19544	hereditary Wilms' cancer	DOID:5183 CONTEXT: id: 42986/DOID:5183, match:WT1, from:937, to:939	PMID:7588596
20100812	P19544	hereditary Wilms' cancer	DOID:5183 CONTEXT: id: 42986/DOID:5183, match:WT1, from:1141, to:1143	PMID:7588596
20100812	P19544	hereditary Wilms' cancer	DOID:5183 CONTEXT: id: 42986/DOID:5183, match:WT1, from:715, to:717	PMID:9815658
20100812	P19544	hereditary Wilms' cancer	DOID:5183 CONTEXT: id: 42986/DOID:5183, match:WT1, from:1730, to:1732	PMID:9815658
20100812	P19544	hereditary Wilms' cancer	DOID:5183 CONTEXT: id: 42986/DOID:5183, match:WT1, from:441, to:443	PMID:9815658
20100812	P19544	hereditary Wilms' cancer	DOID:5183 CONTEXT: id: 42986/DOID:5183, match:WT1, from:1230, to:1232	PMID:9815658
20100812	P19544	hereditary Wilms' cancer	DOID:5183 CONTEXT: id: 42986/DOID:5183, match:WT1, from:356, to:358	PMID:9815658
20100812	P19544	hereditary Wilms' cancer	DOID:5183 CONTEXT: id: 42986/DOID:5183, match:WT1, from:1631, to:1633	PMID:9815658
20100812	P19544	hereditary Wilms' cancer	DOID:5183 CONTEXT: id: 42986/DOID:5183, match:WT1, from:515, to:517	PMID:9815658
20100812	P19544	hereditary Wilms' cancer	DOID:5183 CONTEXT: id: 42986/DOID:5183, match:WT1, from:756, to:758	PMID:9815658
20100812	P19544	hereditary Wilms' cancer	DOID:5183 CONTEXT: id: 42986/DOID:5183, match:WT1, from:1053, to:1055	PMID:9815658
20100812	P19544	hereditary Wilms' cancer	DOID:5183 CONTEXT: id: 42986/DOID:5183, match:WT1, from:315, to:317	PMID:9815658
20100812	P19544	hereditary Wilms' cancer	DOID:5183 CONTEXT: id: 42986/DOID:5183, match:WT1, from:23, to:25	PMID:9815658
20100812	P19544	hereditary Wilms' cancer	DOID:5183 CONTEXT: id: 42986/DOID:5183, match:WT1, from:796, to:798	PMID:9815658
20100812	P19544	hereditary Wilms' cancer	DOID:5183 CONTEXT: id: 42986/DOID:5183, match:WT1, from:1521, to:1523	PMID:9815658
20100812	P19544	hereditary Wilms' cancer	DOID:5183 CONTEXT: id: 42986/DOID:5183, match:WT1, from:1428, to:1430	PMID:9815658
20100812	P19544	hereditary Wilms' cancer	DOID:5183 CONTEXT: id: 42986/DOID:5183, match:WT1, from:1309, to:1311	PMID:9815658
20100812	P19544	hereditary Wilms' cancer	DOID:5183 CONTEXT: id: 42986/DOID:5183, match:WT1, from:1478, to:1480	PMID:9815658
20100812	P19544	hereditary Wilms' cancer	DOID:5183 CONTEXT: id: 42986/DOID:5183, match:WT1, from:1105, to:1107	PMID:9815658
20100812	P19544	hereditary Wilms' cancer	DOID:5183 CONTEXT: id: 42986/DOID:5183, match:WT1, from:834, to:836	PMID:9815658
20100812	P19544	aortic valve insufficiency	DOID:57 CONTEXT: id: 42986/DOID:57, match:AR, from:1187, to:1188	PMID:9815658
20100812	P19544	hereditary Wilms' cancer	DOID:5183 CONTEXT: id: 42986/DOID:5183, match:WT1, from:270, to:272	PMID:15520190
20100812	P19544	hereditary Wilms' cancer	DOID:5183 CONTEXT: id: 42986/DOID:5183, match:WT1, from:728, to:730	PMID:15520190
20100812	P19544	hereditary Wilms' cancer	DOID:5183 CONTEXT: id: 42986/DOID:5183, match:WT1, from:181, to:183	PMID:15520190
20100812	P19544	hereditary Wilms' cancer	DOID:5183 CONTEXT: id: 42986/DOID:5183, match:WT1, from:910, to:912	PMID:15520190
20100812	P19544	hereditary Wilms' cancer	DOID:5183 CONTEXT: id: 42986/DOID:5183, match:WT1, from:1102, to:1104	PMID:15520190
20100812	P19544	hereditary Wilms' cancer	DOID:5183 CONTEXT: id: 42986/DOID:5183, match:WT1, from:1173, to:1175	PMID:15520190
20100812	P19544	hereditary Wilms' cancer	DOID:5183 CONTEXT: id: 42986/DOID:5183, match:WT1, from:396, to:398	PMID:15520190
20100812	P19544	hereditary Wilms' cancer	DOID:5183 CONTEXT: id: 42986/DOID:5183, match:WT1, from:52, to:54	PMID:15520190
20100812	P19544	hereditary Wilms' cancer	DOID:5183 CONTEXT: id: 42986/DOID:5183, match:WT1, from:700, to:702	PMID:15520190
20100812	P19544	hereditary Wilms' cancer	DOID:5183 CONTEXT: id: 42986/DOID:5183, match:WT1, from:869, to:871	PMID:15520190
20100812	P19544	hereditary Wilms' cancer	DOID:5183 CONTEXT: id: 42986/DOID:5183, match:WT1, from:1007, to:1009	PMID:15520190
20100812	P19544	hereditary Wilms' cancer	DOID:5183 CONTEXT: id: 42986/DOID:5183, match:WT1, from:626, to:628	PMID:15520190
20100812	P19544	nephroblastoma	DOID:2154 CONTEXT: id: 42986/DOID:2154, match:Wilms' tumor, from:28, to:39	PMID:15520190
20100812	P19544	hereditary Wilms' cancer	DOID:5183 CONTEXT: id: 42986/DOID:5183, match:WT1, from:715, to:717	PMID:9815658
20100812	P19544	hereditary Wilms' cancer	DOID:5183 CONTEXT: id: 42986/DOID:5183, match:WT1, from:1730, to:1732	PMID:9815658
20100812	P19544	hereditary Wilms' cancer	DOID:5183 CONTEXT: id: 42986/DOID:5183, match:WT1, from:441, to:443	PMID:9815658
20100812	P19544	hereditary Wilms' cancer	DOID:5183 CONTEXT: id: 42986/DOID:5183, match:WT1, from:1230, to:1232	PMID:9815658
20100812	P19544	hereditary Wilms' cancer	DOID:5183 CONTEXT: id: 42986/DOID:5183, match:WT1, from:356, to:358	PMID:9815658
20100812	P19544	hereditary Wilms' cancer	DOID:5183 CONTEXT: id: 42986/DOID:5183, match:WT1, from:1631, to:1633	PMID:9815658
20100812	P19544	hereditary Wilms' cancer	DOID:5183 CONTEXT: id: 42986/DOID:5183, match:WT1, from:515, to:517	PMID:9815658
20100812	P19544	hereditary Wilms' cancer	DOID:5183 CONTEXT: id: 42986/DOID:5183, match:WT1, from:756, to:758	PMID:9815658
20100812	P19544	hereditary Wilms' cancer	DOID:5183 CONTEXT: id: 42986/DOID:5183, match:WT1, from:1053, to:1055	PMID:9815658
20100812	P19544	hereditary Wilms' cancer	DOID:5183 CONTEXT: id: 42986/DOID:5183, match:WT1, from:315, to:317	PMID:9815658
20100812	P19544	hereditary Wilms' cancer	DOID:5183 CONTEXT: id: 42986/DOID:5183, match:WT1, from:23, to:25	PMID:9815658
20100812	P19544	hereditary Wilms' cancer	DOID:5183 CONTEXT: id: 42986/DOID:5183, match:WT1, from:796, to:798	PMID:9815658
20100812	P19544	hereditary Wilms' cancer	DOID:5183 CONTEXT: id: 42986/DOID:5183, match:WT1, from:1521, to:1523	PMID:9815658
20100812	P19544	hereditary Wilms' cancer	DOID:5183 CONTEXT: id: 42986/DOID:5183, match:WT1, from:1428, to:1430	PMID:9815658
20100812	P19544	hereditary Wilms' cancer	DOID:5183 CONTEXT: id: 42986/DOID:5183, match:WT1, from:1309, to:1311	PMID:9815658
20100812	P19544	hereditary Wilms' cancer	DOID:5183 CONTEXT: id: 42986/DOID:5183, match:WT1, from:1478, to:1480	PMID:9815658
20100812	P19544	hereditary Wilms' cancer	DOID:5183 CONTEXT: id: 42986/DOID:5183, match:WT1, from:1105, to:1107	PMID:9815658
20100812	P19544	hereditary Wilms' cancer	DOID:5183 CONTEXT: id: 42986/DOID:5183, match:WT1, from:834, to:836	PMID:9815658
20100812	P19544	aortic valve insufficiency	DOID:57 CONTEXT: id: 42986/DOID:57, match:AR, from:1187, to:1188	PMID:9815658
20100812	P19544	hereditary Wilms' cancer	DOID:5183 CONTEXT: id: 42986/DOID:5183, match:WT1, from:715, to:717	PMID:9815658
20100812	P19544	hereditary Wilms' cancer	DOID:5183 CONTEXT: id: 42986/DOID:5183, match:WT1, from:1730, to:1732	PMID:9815658
20100812	P19544	hereditary Wilms' cancer	DOID:5183 CONTEXT: id: 42986/DOID:5183, match:WT1, from:441, to:443	PMID:9815658
20100812	P19544	hereditary Wilms' cancer	DOID:5183 CONTEXT: id: 42986/DOID:5183, match:WT1, from:1230, to:1232	PMID:9815658
20100812	P19544	hereditary Wilms' cancer	DOID:5183 CONTEXT: id: 42986/DOID:5183, match:WT1, from:356, to:358	PMID:9815658
20100812	P19544	hereditary Wilms' cancer	DOID:5183 CONTEXT: id: 42986/DOID:5183, match:WT1, from:1631, to:1633	PMID:9815658
20100812	P19544	hereditary Wilms' cancer	DOID:5183 CONTEXT: id: 42986/DOID:5183, match:WT1, from:515, to:517	PMID:9815658
20100812	P19544	hereditary Wilms' cancer	DOID:5183 CONTEXT: id: 42986/DOID:5183, match:WT1, from:756, to:758	PMID:9815658
20100812	P19544	hereditary Wilms' cancer	DOID:5183 CONTEXT: id: 42986/DOID:5183, match:WT1, from:1053, to:1055	PMID:9815658
20100812	P19544	hereditary Wilms' cancer	DOID:5183 CONTEXT: id: 42986/DOID:5183, match:WT1, from:315, to:317	PMID:9815658
20100812	P19544	hereditary Wilms' cancer	DOID:5183 CONTEXT: id: 42986/DOID:5183, match:WT1, from:23, to:25	PMID:9815658
20100812	P19544	hereditary Wilms' cancer	DOID:5183 CONTEXT: id: 42986/DOID:5183, match:WT1, from:796, to:798	PMID:9815658
20100812	P19544	hereditary Wilms' cancer	DOID:5183 CONTEXT: id: 42986/DOID:5183, match:WT1, from:1521, to:1523	PMID:9815658
20100812	P19544	hereditary Wilms' cancer	DOID:5183 CONTEXT: id: 42986/DOID:5183, match:WT1, from:1428, to:1430	PMID:9815658
20100812	P19544	hereditary Wilms' cancer	DOID:5183 CONTEXT: id: 42986/DOID:5183, match:WT1, from:1309, to:1311	PMID:9815658
20100812	P19544	hereditary Wilms' cancer	DOID:5183 CONTEXT: id: 42986/DOID:5183, match:WT1, from:1478, to:1480	PMID:9815658
20100812	P19544	hereditary Wilms' cancer	DOID:5183 CONTEXT: id: 42986/DOID:5183, match:WT1, from:1105, to:1107	PMID:9815658
20100812	P19544	hereditary Wilms' cancer	DOID:5183 CONTEXT: id: 42986/DOID:5183, match:WT1, from:834, to:836	PMID:9815658
20100812	P19544	aortic valve insufficiency	DOID:57 CONTEXT: id: 42986/DOID:57, match:AR, from:1187, to:1188	PMID:9815658
20100812	P19544	hereditary Wilms' cancer	DOID:5183 CONTEXT: id: 42986/DOID:5183, match:WT1, from:715, to:717	PMID:9815658
20100812	P19544	hereditary Wilms' cancer	DOID:5183 CONTEXT: id: 42986/DOID:5183, match:WT1, from:1730, to:1732	PMID:9815658
20100812	P19544	hereditary Wilms' cancer	DOID:5183 CONTEXT: id: 42986/DOID:5183, match:WT1, from:441, to:443	PMID:9815658
20100812	P19544	hereditary Wilms' cancer	DOID:5183 CONTEXT: id: 42986/DOID:5183, match:WT1, from:1230, to:1232	PMID:9815658
20100812	P19544	hereditary Wilms' cancer	DOID:5183 CONTEXT: id: 42986/DOID:5183, match:WT1, from:356, to:358	PMID:9815658
20100812	P19544	hereditary Wilms' cancer	DOID:5183 CONTEXT: id: 42986/DOID:5183, match:WT1, from:1631, to:1633	PMID:9815658
20100812	P19544	hereditary Wilms' cancer	DOID:5183 CONTEXT: id: 42986/DOID:5183, match:WT1, from:515, to:517	PMID:9815658
20100812	P19544	hereditary Wilms' cancer	DOID:5183 CONTEXT: id: 42986/DOID:5183, match:WT1, from:756, to:758	PMID:9815658
20100812	P19544	hereditary Wilms' cancer	DOID:5183 CONTEXT: id: 42986/DOID:5183, match:WT1, from:1053, to:1055	PMID:9815658
20100812	P19544	hereditary Wilms' cancer	DOID:5183 CONTEXT: id: 42986/DOID:5183, match:WT1, from:315, to:317	PMID:9815658
20100812	P19544	hereditary Wilms' cancer	DOID:5183 CONTEXT: id: 42986/DOID:5183, match:WT1, from:23, to:25	PMID:9815658
20100812	P19544	hereditary Wilms' cancer	DOID:5183 CONTEXT: id: 42986/DOID:5183, match:WT1, from:796, to:798	PMID:9815658
20100812	P19544	hereditary Wilms' cancer	DOID:5183 CONTEXT: id: 42986/DOID:5183, match:WT1, from:1521, to:1523	PMID:9815658
20100812	P19544	hereditary Wilms' cancer	DOID:5183 CONTEXT: id: 42986/DOID:5183, match:WT1, from:1428, to:1430	PMID:9815658
20100812	P19544	hereditary Wilms' cancer	DOID:5183 CONTEXT: id: 42986/DOID:5183, match:WT1, from:1309, to:1311	PMID:9815658
20100812	P19544	hereditary Wilms' cancer	DOID:5183 CONTEXT: id: 42986/DOID:5183, match:WT1, from:1478, to:1480	PMID:9815658
20100812	P19544	hereditary Wilms' cancer	DOID:5183 CONTEXT: id: 42986/DOID:5183, match:WT1, from:1105, to:1107	PMID:9815658
20100812	P19544	hereditary Wilms' cancer	DOID:5183 CONTEXT: id: 42986/DOID:5183, match:WT1, from:834, to:836	PMID:9815658
20100812	P19544	aortic valve insufficiency	DOID:57 CONTEXT: id: 42986/DOID:57, match:AR, from:1187, to:1188	PMID:9815658
20100812	P19544	hereditary Wilms' cancer	DOID:5183 CONTEXT: id: 42986/DOID:5183, match:WT1, from:1, to:3	PMID:7588596
20100812	P19544	hereditary Wilms' cancer	DOID:5183 CONTEXT: id: 42986/DOID:5183, match:WT1, from:509, to:511	PMID:7588596
20100812	P19544	hereditary Wilms' cancer	DOID:5183 CONTEXT: id: 42986/DOID:5183, match:WT1, from:121, to:123	PMID:7588596
20100812	P19544	hereditary Wilms' cancer	DOID:5183 CONTEXT: id: 42986/DOID:5183, match:WT1, from:675, to:677	PMID:7588596
20100812	P19544	hereditary Wilms' cancer	DOID:5183 CONTEXT: id: 42986/DOID:5183, match:WT1, from:314, to:316	PMID:7588596
20100812	P19544	hereditary Wilms' cancer	DOID:5183 CONTEXT: id: 42986/DOID:5183, match:WT1, from:383, to:385	PMID:7588596
20100812	P19544	hereditary Wilms' cancer	DOID:5183 CONTEXT: id: 42986/DOID:5183, match:WT1, from:538, to:540	PMID:7588596
20100812	P19544	hereditary Wilms' cancer	DOID:5183 CONTEXT: id: 42986/DOID:5183, match:WT1, from:750, to:752	PMID:7588596
20100812	P19544	hereditary Wilms' cancer	DOID:5183 CONTEXT: id: 42986/DOID:5183, match:WT1, from:937, to:939	PMID:7588596
20100812	P19544	hereditary Wilms' cancer	DOID:5183 CONTEXT: id: 42986/DOID:5183, match:WT1, from:1141, to:1143	PMID:7588596
20100812	P19544	hereditary Wilms' cancer	DOID:5183 CONTEXT: id: 42986/DOID:5183, match:WT1, from:715, to:717	PMID:9815658
20100812	P19544	hereditary Wilms' cancer	DOID:5183 CONTEXT: id: 42986/DOID:5183, match:WT1, from:1730, to:1732	PMID:9815658
20100812	P19544	hereditary Wilms' cancer	DOID:5183 CONTEXT: id: 42986/DOID:5183, match:WT1, from:441, to:443	PMID:9815658
20100812	P19544	hereditary Wilms' cancer	DOID:5183 CONTEXT: id: 42986/DOID:5183, match:WT1, from:1230, to:1232	PMID:9815658
20100812	P19544	hereditary Wilms' cancer	DOID:5183 CONTEXT: id: 42986/DOID:5183, match:WT1, from:356, to:358	PMID:9815658
20100812	P19544	hereditary Wilms' cancer	DOID:5183 CONTEXT: id: 42986/DOID:5183, match:WT1, from:1631, to:1633	PMID:9815658
20100812	P19544	hereditary Wilms' cancer	DOID:5183 CONTEXT: id: 42986/DOID:5183, match:WT1, from:515, to:517	PMID:9815658
20100812	P19544	hereditary Wilms' cancer	DOID:5183 CONTEXT: id: 42986/DOID:5183, match:WT1, from:756, to:758	PMID:9815658
20100812	P19544	hereditary Wilms' cancer	DOID:5183 CONTEXT: id: 42986/DOID:5183, match:WT1, from:1053, to:1055	PMID:9815658
20100812	P19544	hereditary Wilms' cancer	DOID:5183 CONTEXT: id: 42986/DOID:5183, match:WT1, from:315, to:317	PMID:9815658
20100812	P19544	hereditary Wilms' cancer	DOID:5183 CONTEXT: id: 42986/DOID:5183, match:WT1, from:23, to:25	PMID:9815658
20100812	P19544	hereditary Wilms' cancer	DOID:5183 CONTEXT: id: 42986/DOID:5183, match:WT1, from:796, to:798	PMID:9815658
20100812	P19544	hereditary Wilms' cancer	DOID:5183 CONTEXT: id: 42986/DOID:5183, match:WT1, from:1521, to:1523	PMID:9815658
20100812	P19544	hereditary Wilms' cancer	DOID:5183 CONTEXT: id: 42986/DOID:5183, match:WT1, from:1428, to:1430	PMID:9815658
20100812	P19544	hereditary Wilms' cancer	DOID:5183 CONTEXT: id: 42986/DOID:5183, match:WT1, from:1309, to:1311	PMID:9815658
20100812	P19544	hereditary Wilms' cancer	DOID:5183 CONTEXT: id: 42986/DOID:5183, match:WT1, from:1478, to:1480	PMID:9815658
20100812	P19544	hereditary Wilms' cancer	DOID:5183 CONTEXT: id: 42986/DOID:5183, match:WT1, from:1105, to:1107	PMID:9815658
20100812	P19544	hereditary Wilms' cancer	DOID:5183 CONTEXT: id: 42986/DOID:5183, match:WT1, from:834, to:836	PMID:9815658
20100812	P19544	aortic valve insufficiency	DOID:57 CONTEXT: id: 42986/DOID:57, match:AR, from:1187, to:1188	PMID:9815658
20100812	P19544	hereditary Wilms' cancer	DOID:5183 CONTEXT: id: 42986/DOID:5183, match:WT1, from:715, to:717	PMID:9815658
20100812	P19544	hereditary Wilms' cancer	DOID:5183 CONTEXT: id: 42986/DOID:5183, match:WT1, from:1730, to:1732	PMID:9815658
20100812	P19544	hereditary Wilms' cancer	DOID:5183 CONTEXT: id: 42986/DOID:5183, match:WT1, from:441, to:443	PMID:9815658
20100812	P19544	hereditary Wilms' cancer	DOID:5183 CONTEXT: id: 42986/DOID:5183, match:WT1, from:1230, to:1232	PMID:9815658
20100812	P19544	hereditary Wilms' cancer	DOID:5183 CONTEXT: id: 42986/DOID:5183, match:WT1, from:356, to:358	PMID:9815658
20100812	P19544	hereditary Wilms' cancer	DOID:5183 CONTEXT: id: 42986/DOID:5183, match:WT1, from:1631, to:1633	PMID:9815658
20100812	P19544	hereditary Wilms' cancer	DOID:5183 CONTEXT: id: 42986/DOID:5183, match:WT1, from:515, to:517	PMID:9815658
20100812	P19544	hereditary Wilms' cancer	DOID:5183 CONTEXT: id: 42986/DOID:5183, match:WT1, from:756, to:758	PMID:9815658
20100812	P19544	hereditary Wilms' cancer	DOID:5183 CONTEXT: id: 42986/DOID:5183, match:WT1, from:1053, to:1055	PMID:9815658
20100812	P19544	hereditary Wilms' cancer	DOID:5183 CONTEXT: id: 42986/DOID:5183, match:WT1, from:315, to:317	PMID:9815658
20100812	P19544	hereditary Wilms' cancer	DOID:5183 CONTEXT: id: 42986/DOID:5183, match:WT1, from:23, to:25	PMID:9815658
20100812	P19544	hereditary Wilms' cancer	DOID:5183 CONTEXT: id: 42986/DOID:5183, match:WT1, from:796, to:798	PMID:9815658
20100812	P19544	hereditary Wilms' cancer	DOID:5183 CONTEXT: id: 42986/DOID:5183, match:WT1, from:1521, to:1523	PMID:9815658
20100812	P19544	hereditary Wilms' cancer	DOID:5183 CONTEXT: id: 42986/DOID:5183, match:WT1, from:1428, to:1430	PMID:9815658
20100812	P19544	hereditary Wilms' cancer	DOID:5183 CONTEXT: id: 42986/DOID:5183, match:WT1, from:1309, to:1311	PMID:9815658
20100812	P19544	hereditary Wilms' cancer	DOID:5183 CONTEXT: id: 42986/DOID:5183, match:WT1, from:1478, to:1480	PMID:9815658
20100812	P19544	hereditary Wilms' cancer	DOID:5183 CONTEXT: id: 42986/DOID:5183, match:WT1, from:1105, to:1107	PMID:9815658
20100812	P19544	hereditary Wilms' cancer	DOID:5183 CONTEXT: id: 42986/DOID:5183, match:WT1, from:834, to:836	PMID:9815658
20100812	P19544	aortic valve insufficiency	DOID:57 CONTEXT: id: 42986/DOID:57, match:AR, from:1187, to:1188	PMID:9815658
20100812	P19544	hereditary Wilms' cancer	DOID:5183 CONTEXT: id: 42986/DOID:5183, match:WT1, from:715, to:717	PMID:9815658
20100812	P19544	hereditary Wilms' cancer	DOID:5183 CONTEXT: id: 42986/DOID:5183, match:WT1, from:1730, to:1732	PMID:9815658
20100812	P19544	hereditary Wilms' cancer	DOID:5183 CONTEXT: id: 42986/DOID:5183, match:WT1, from:441, to:443	PMID:9815658
20100812	P19544	hereditary Wilms' cancer	DOID:5183 CONTEXT: id: 42986/DOID:5183, match:WT1, from:1230, to:1232	PMID:9815658
20100812	P19544	hereditary Wilms' cancer	DOID:5183 CONTEXT: id: 42986/DOID:5183, match:WT1, from:356, to:358	PMID:9815658
20100812	P19544	hereditary Wilms' cancer	DOID:5183 CONTEXT: id: 42986/DOID:5183, match:WT1, from:1631, to:1633	PMID:9815658
20100812	P19544	hereditary Wilms' cancer	DOID:5183 CONTEXT: id: 42986/DOID:5183, match:WT1, from:515, to:517	PMID:9815658
20100812	P19544	hereditary Wilms' cancer	DOID:5183 CONTEXT: id: 42986/DOID:5183, match:WT1, from:756, to:758	PMID:9815658
20100812	P19544	hereditary Wilms' cancer	DOID:5183 CONTEXT: id: 42986/DOID:5183, match:WT1, from:1053, to:1055	PMID:9815658
20100812	P19544	hereditary Wilms' cancer	DOID:5183 CONTEXT: id: 42986/DOID:5183, match:WT1, from:315, to:317	PMID:9815658
20100812	P19544	hereditary Wilms' cancer	DOID:5183 CONTEXT: id: 42986/DOID:5183, match:WT1, from:23, to:25	PMID:9815658
20100812	P19544	hereditary Wilms' cancer	DOID:5183 CONTEXT: id: 42986/DOID:5183, match:WT1, from:796, to:798	PMID:9815658
20100812	P19544	hereditary Wilms' cancer	DOID:5183 CONTEXT: id: 42986/DOID:5183, match:WT1, from:1521, to:1523	PMID:9815658
20100812	P19544	hereditary Wilms' cancer	DOID:5183 CONTEXT: id: 42986/DOID:5183, match:WT1, from:1428, to:1430	PMID:9815658
20100812	P19544	hereditary Wilms' cancer	DOID:5183 CONTEXT: id: 42986/DOID:5183, match:WT1, from:1309, to:1311	PMID:9815658
20100812	P19544	hereditary Wilms' cancer	DOID:5183 CONTEXT: id: 42986/DOID:5183, match:WT1, from:1478, to:1480	PMID:9815658
20100812	P19544	hereditary Wilms' cancer	DOID:5183 CONTEXT: id: 42986/DOID:5183, match:WT1, from:1105, to:1107	PMID:9815658
20100812	P19544	hereditary Wilms' cancer	DOID:5183 CONTEXT: id: 42986/DOID:5183, match:WT1, from:834, to:836	PMID:9815658
20100812	P19544	aortic valve insufficiency	DOID:57 CONTEXT: id: 42986/DOID:57, match:AR, from:1187, to:1188	PMID:9815658
20100812	P19544	hereditary Wilms' cancer	DOID:5183 CONTEXT: id: 42986/DOID:5183, match:WT1, from:715, to:717	PMID:9815658
20100812	P19544	hereditary Wilms' cancer	DOID:5183 CONTEXT: id: 42986/DOID:5183, match:WT1, from:1730, to:1732	PMID:9815658
20100812	P19544	hereditary Wilms' cancer	DOID:5183 CONTEXT: id: 42986/DOID:5183, match:WT1, from:441, to:443	PMID:9815658
20100812	P19544	hereditary Wilms' cancer	DOID:5183 CONTEXT: id: 42986/DOID:5183, match:WT1, from:1230, to:1232	PMID:9815658
20100812	P19544	hereditary Wilms' cancer	DOID:5183 CONTEXT: id: 42986/DOID:5183, match:WT1, from:356, to:358	PMID:9815658
20100812	P19544	hereditary Wilms' cancer	DOID:5183 CONTEXT: id: 42986/DOID:5183, match:WT1, from:1631, to:1633	PMID:9815658
20100812	P19544	hereditary Wilms' cancer	DOID:5183 CONTEXT: id: 42986/DOID:5183, match:WT1, from:515, to:517	PMID:9815658
20100812	P19544	hereditary Wilms' cancer	DOID:5183 CONTEXT: id: 42986/DOID:5183, match:WT1, from:756, to:758	PMID:9815658
20100812	P19544	hereditary Wilms' cancer	DOID:5183 CONTEXT: id: 42986/DOID:5183, match:WT1, from:1053, to:1055	PMID:9815658
20100812	P19544	hereditary Wilms' cancer	DOID:5183 CONTEXT: id: 42986/DOID:5183, match:WT1, from:315, to:317	PMID:9815658
20100812	P19544	hereditary Wilms' cancer	DOID:5183 CONTEXT: id: 42986/DOID:5183, match:WT1, from:23, to:25	PMID:9815658
20100812	P19544	hereditary Wilms' cancer	DOID:5183 CONTEXT: id: 42986/DOID:5183, match:WT1, from:796, to:798	PMID:9815658
20100812	P19544	hereditary Wilms' cancer	DOID:5183 CONTEXT: id: 42986/DOID:5183, match:WT1, from:1521, to:1523	PMID:9815658
20100812	P19544	hereditary Wilms' cancer	DOID:5183 CONTEXT: id: 42986/DOID:5183, match:WT1, from:1428, to:1430	PMID:9815658
20100812	P19544	hereditary Wilms' cancer	DOID:5183 CONTEXT: id: 42986/DOID:5183, match:WT1, from:1309, to:1311	PMID:9815658
20100812	P19544	hereditary Wilms' cancer	DOID:5183 CONTEXT: id: 42986/DOID:5183, match:WT1, from:1478, to:1480	PMID:9815658
20100812	P19544	hereditary Wilms' cancer	DOID:5183 CONTEXT: id: 42986/DOID:5183, match:WT1, from:1105, to:1107	PMID:9815658
20100812	P19544	hereditary Wilms' cancer	DOID:5183 CONTEXT: id: 42986/DOID:5183, match:WT1, from:834, to:836	PMID:9815658
20100812	P19544	aortic valve insufficiency	DOID:57 CONTEXT: id: 42986/DOID:57, match:AR, from:1187, to:1188	PMID:9815658
20100812	P19544	hereditary Wilms' cancer	DOID:5183 CONTEXT: id: 42986/DOID:5183, match:WT1, from:715, to:717	PMID:9815658
20100812	P19544	hereditary Wilms' cancer	DOID:5183 CONTEXT: id: 42986/DOID:5183, match:WT1, from:1730, to:1732	PMID:9815658
20100812	P19544	hereditary Wilms' cancer	DOID:5183 CONTEXT: id: 42986/DOID:5183, match:WT1, from:441, to:443	PMID:9815658
20100812	P19544	hereditary Wilms' cancer	DOID:5183 CONTEXT: id: 42986/DOID:5183, match:WT1, from:1230, to:1232	PMID:9815658
20100812	P19544	hereditary Wilms' cancer	DOID:5183 CONTEXT: id: 42986/DOID:5183, match:WT1, from:356, to:358	PMID:9815658
20100812	P19544	hereditary Wilms' cancer	DOID:5183 CONTEXT: id: 42986/DOID:5183, match:WT1, from:1631, to:1633	PMID:9815658
20100812	P19544	hereditary Wilms' cancer	DOID:5183 CONTEXT: id: 42986/DOID:5183, match:WT1, from:515, to:517	PMID:9815658
20100812	P19544	hereditary Wilms' cancer	DOID:5183 CONTEXT: id: 42986/DOID:5183, match:WT1, from:756, to:758	PMID:9815658
20100812	P19544	hereditary Wilms' cancer	DOID:5183 CONTEXT: id: 42986/DOID:5183, match:WT1, from:1053, to:1055	PMID:9815658
20100812	P19544	hereditary Wilms' cancer	DOID:5183 CONTEXT: id: 42986/DOID:5183, match:WT1, from:315, to:317	PMID:9815658
20100812	P19544	hereditary Wilms' cancer	DOID:5183 CONTEXT: id: 42986/DOID:5183, match:WT1, from:23, to:25	PMID:9815658
20100812	P19544	hereditary Wilms' cancer	DOID:5183 CONTEXT: id: 42986/DOID:5183, match:WT1, from:796, to:798	PMID:9815658
20100812	P19544	hereditary Wilms' cancer	DOID:5183 CONTEXT: id: 42986/DOID:5183, match:WT1, from:1521, to:1523	PMID:9815658
20100812	P19544	hereditary Wilms' cancer	DOID:5183 CONTEXT: id: 42986/DOID:5183, match:WT1, from:1428, to:1430	PMID:9815658
20100812	P19544	hereditary Wilms' cancer	DOID:5183 CONTEXT: id: 42986/DOID:5183, match:WT1, from:1309, to:1311	PMID:9815658
20100812	P19544	hereditary Wilms' cancer	DOID:5183 CONTEXT: id: 42986/DOID:5183, match:WT1, from:1478, to:1480	PMID:9815658
20100812	P19544	hereditary Wilms' cancer	DOID:5183 CONTEXT: id: 42986/DOID:5183, match:WT1, from:1105, to:1107	PMID:9815658
20100812	P19544	hereditary Wilms' cancer	DOID:5183 CONTEXT: id: 42986/DOID:5183, match:WT1, from:834, to:836	PMID:9815658
20100812	P19544	aortic valve insufficiency	DOID:57 CONTEXT: id: 42986/DOID:57, match:AR, from:1187, to:1188	PMID:9815658
20100812	P19544	hereditary Wilms' cancer	DOID:5183 CONTEXT: id: 42986/DOID:5183, match:WT1, from:1, to:3	PMID:7588596
20100812	P19544	hereditary Wilms' cancer	DOID:5183 CONTEXT: id: 42986/DOID:5183, match:WT1, from:509, to:511	PMID:7588596
20100812	P19544	hereditary Wilms' cancer	DOID:5183 CONTEXT: id: 42986/DOID:5183, match:WT1, from:121, to:123	PMID:7588596
20100812	P19544	hereditary Wilms' cancer	DOID:5183 CONTEXT: id: 42986/DOID:5183, match:WT1, from:675, to:677	PMID:7588596
20100812	P19544	hereditary Wilms' cancer	DOID:5183 CONTEXT: id: 42986/DOID:5183, match:WT1, from:314, to:316	PMID:7588596
20100812	P19544	hereditary Wilms' cancer	DOID:5183 CONTEXT: id: 42986/DOID:5183, match:WT1, from:383, to:385	PMID:7588596
20100812	P19544	hereditary Wilms' cancer	DOID:5183 CONTEXT: id: 42986/DOID:5183, match:WT1, from:538, to:540	PMID:7588596
20100812	P19544	hereditary Wilms' cancer	DOID:5183 CONTEXT: id: 42986/DOID:5183, match:WT1, from:750, to:752	PMID:7588596
20100812	P19544	hereditary Wilms' cancer	DOID:5183 CONTEXT: id: 42986/DOID:5183, match:WT1, from:937, to:939	PMID:7588596
20100812	P19544	hereditary Wilms' cancer	DOID:5183 CONTEXT: id: 42986/DOID:5183, match:WT1, from:1141, to:1143	PMID:7588596
20100812	P19544	hereditary Wilms' cancer	DOID:5183 CONTEXT: id: 42986/DOID:5183, match:WT1, from:715, to:717	PMID:9815658
20100812	P19544	hereditary Wilms' cancer	DOID:5183 CONTEXT: id: 42986/DOID:5183, match:WT1, from:1730, to:1732	PMID:9815658
20100812	P19544	hereditary Wilms' cancer	DOID:5183 CONTEXT: id: 42986/DOID:5183, match:WT1, from:441, to:443	PMID:9815658
20100812	P19544	hereditary Wilms' cancer	DOID:5183 CONTEXT: id: 42986/DOID:5183, match:WT1, from:1230, to:1232	PMID:9815658
20100812	P19544	hereditary Wilms' cancer	DOID:5183 CONTEXT: id: 42986/DOID:5183, match:WT1, from:356, to:358	PMID:9815658
20100812	P19544	hereditary Wilms' cancer	DOID:5183 CONTEXT: id: 42986/DOID:5183, match:WT1, from:1631, to:1633	PMID:9815658
20100812	P19544	hereditary Wilms' cancer	DOID:5183 CONTEXT: id: 42986/DOID:5183, match:WT1, from:515, to:517	PMID:9815658
20100812	P19544	hereditary Wilms' cancer	DOID:5183 CONTEXT: id: 42986/DOID:5183, match:WT1, from:756, to:758	PMID:9815658
20100812	P19544	hereditary Wilms' cancer	DOID:5183 CONTEXT: id: 42986/DOID:5183, match:WT1, from:1053, to:1055	PMID:9815658
20100812	P19544	hereditary Wilms' cancer	DOID:5183 CONTEXT: id: 42986/DOID:5183, match:WT1, from:315, to:317	PMID:9815658
20100812	P19544	hereditary Wilms' cancer	DOID:5183 CONTEXT: id: 42986/DOID:5183, match:WT1, from:23, to:25	PMID:9815658
20100812	P19544	hereditary Wilms' cancer	DOID:5183 CONTEXT: id: 42986/DOID:5183, match:WT1, from:796, to:798	PMID:9815658
20100812	P19544	hereditary Wilms' cancer	DOID:5183 CONTEXT: id: 42986/DOID:5183, match:WT1, from:1521, to:1523	PMID:9815658
20100812	P19544	hereditary Wilms' cancer	DOID:5183 CONTEXT: id: 42986/DOID:5183, match:WT1, from:1428, to:1430	PMID:9815658
20100812	P19544	hereditary Wilms' cancer	DOID:5183 CONTEXT: id: 42986/DOID:5183, match:WT1, from:1309, to:1311	PMID:9815658
20100812	P19544	hereditary Wilms' cancer	DOID:5183 CONTEXT: id: 42986/DOID:5183, match:WT1, from:1478, to:1480	PMID:9815658
20100812	P19544	hereditary Wilms' cancer	DOID:5183 CONTEXT: id: 42986/DOID:5183, match:WT1, from:1105, to:1107	PMID:9815658
20100812	P19544	hereditary Wilms' cancer	DOID:5183 CONTEXT: id: 42986/DOID:5183, match:WT1, from:834, to:836	PMID:9815658
20100812	P19544	aortic valve insufficiency	DOID:57 CONTEXT: id: 42986/DOID:57, match:AR, from:1187, to:1188	PMID:9815658
20100812	P19544	hereditary Wilms' cancer	DOID:5183 CONTEXT: id: 42986/DOID:5183, match:WT1, from:1, to:3	PMID:7588596
20100812	P19544	hereditary Wilms' cancer	DOID:5183 CONTEXT: id: 42986/DOID:5183, match:WT1, from:509, to:511	PMID:7588596
20100812	P19544	hereditary Wilms' cancer	DOID:5183 CONTEXT: id: 42986/DOID:5183, match:WT1, from:121, to:123	PMID:7588596
20100812	P19544	hereditary Wilms' cancer	DOID:5183 CONTEXT: id: 42986/DOID:5183, match:WT1, from:675, to:677	PMID:7588596
20100812	P19544	hereditary Wilms' cancer	DOID:5183 CONTEXT: id: 42986/DOID:5183, match:WT1, from:314, to:316	PMID:7588596
20100812	P19544	hereditary Wilms' cancer	DOID:5183 CONTEXT: id: 42986/DOID:5183, match:WT1, from:383, to:385	PMID:7588596
20100812	P19544	hereditary Wilms' cancer	DOID:5183 CONTEXT: id: 42986/DOID:5183, match:WT1, from:538, to:540	PMID:7588596
20100812	P19544	hereditary Wilms' cancer	DOID:5183 CONTEXT: id: 42986/DOID:5183, match:WT1, from:750, to:752	PMID:7588596
20100812	P19544	hereditary Wilms' cancer	DOID:5183 CONTEXT: id: 42986/DOID:5183, match:WT1, from:937, to:939	PMID:7588596
20100812	P19544	hereditary Wilms' cancer	DOID:5183 CONTEXT: id: 42986/DOID:5183, match:WT1, from:1141, to:1143	PMID:7588596
20100812	P19544	hereditary Wilms' cancer	DOID:5183 CONTEXT: id: 42986/DOID:5183, match:WT1, from:715, to:717	PMID:9815658
20100812	P19544	hereditary Wilms' cancer	DOID:5183 CONTEXT: id: 42986/DOID:5183, match:WT1, from:1730, to:1732	PMID:9815658
20100812	P19544	hereditary Wilms' cancer	DOID:5183 CONTEXT: id: 42986/DOID:5183, match:WT1, from:441, to:443	PMID:9815658
20100812	P19544	hereditary Wilms' cancer	DOID:5183 CONTEXT: id: 42986/DOID:5183, match:WT1, from:1230, to:1232	PMID:9815658
20100812	P19544	hereditary Wilms' cancer	DOID:5183 CONTEXT: id: 42986/DOID:5183, match:WT1, from:356, to:358	PMID:9815658
20100812	P19544	hereditary Wilms' cancer	DOID:5183 CONTEXT: id: 42986/DOID:5183, match:WT1, from:1631, to:1633	PMID:9815658
20100812	P19544	hereditary Wilms' cancer	DOID:5183 CONTEXT: id: 42986/DOID:5183, match:WT1, from:515, to:517	PMID:9815658
20100812	P19544	hereditary Wilms' cancer	DOID:5183 CONTEXT: id: 42986/DOID:5183, match:WT1, from:756, to:758	PMID:9815658
20100812	P19544	hereditary Wilms' cancer	DOID:5183 CONTEXT: id: 42986/DOID:5183, match:WT1, from:1053, to:1055	PMID:9815658
20100812	P19544	hereditary Wilms' cancer	DOID:5183 CONTEXT: id: 42986/DOID:5183, match:WT1, from:315, to:317	PMID:9815658
20100812	P19544	hereditary Wilms' cancer	DOID:5183 CONTEXT: id: 42986/DOID:5183, match:WT1, from:23, to:25	PMID:9815658
20100812	P19544	hereditary Wilms' cancer	DOID:5183 CONTEXT: id: 42986/DOID:5183, match:WT1, from:796, to:798	PMID:9815658
20100812	P19544	hereditary Wilms' cancer	DOID:5183 CONTEXT: id: 42986/DOID:5183, match:WT1, from:1521, to:1523	PMID:9815658
20100812	P19544	hereditary Wilms' cancer	DOID:5183 CONTEXT: id: 42986/DOID:5183, match:WT1, from:1428, to:1430	PMID:9815658
20100812	P19544	hereditary Wilms' cancer	DOID:5183 CONTEXT: id: 42986/DOID:5183, match:WT1, from:1309, to:1311	PMID:9815658
20100812	P19544	hereditary Wilms' cancer	DOID:5183 CONTEXT: id: 42986/DOID:5183, match:WT1, from:1478, to:1480	PMID:9815658
20100812	P19544	hereditary Wilms' cancer	DOID:5183 CONTEXT: id: 42986/DOID:5183, match:WT1, from:1105, to:1107	PMID:9815658
20100812	P19544	hereditary Wilms' cancer	DOID:5183 CONTEXT: id: 42986/DOID:5183, match:WT1, from:834, to:836	PMID:9815658
20100812	P19544	aortic valve insufficiency	DOID:57 CONTEXT: id: 42986/DOID:57, match:AR, from:1187, to:1188	PMID:9815658
20100812	P19544	hereditary Wilms' cancer	DOID:5183 CONTEXT: id: 42986/DOID:5183, match:WT1, from:715, to:717	PMID:9815658
20100812	P19544	hereditary Wilms' cancer	DOID:5183 CONTEXT: id: 42986/DOID:5183, match:WT1, from:1730, to:1732	PMID:9815658
20100812	P19544	hereditary Wilms' cancer	DOID:5183 CONTEXT: id: 42986/DOID:5183, match:WT1, from:441, to:443	PMID:9815658
20100812	P19544	hereditary Wilms' cancer	DOID:5183 CONTEXT: id: 42986/DOID:5183, match:WT1, from:1230, to:1232	PMID:9815658
20100812	P19544	hereditary Wilms' cancer	DOID:5183 CONTEXT: id: 42986/DOID:5183, match:WT1, from:356, to:358	PMID:9815658
20100812	P19544	hereditary Wilms' cancer	DOID:5183 CONTEXT: id: 42986/DOID:5183, match:WT1, from:1631, to:1633	PMID:9815658
20100812	P19544	hereditary Wilms' cancer	DOID:5183 CONTEXT: id: 42986/DOID:5183, match:WT1, from:515, to:517	PMID:9815658
20100812	P19544	hereditary Wilms' cancer	DOID:5183 CONTEXT: id: 42986/DOID:5183, match:WT1, from:756, to:758	PMID:9815658
20100812	P19544	hereditary Wilms' cancer	DOID:5183 CONTEXT: id: 42986/DOID:5183, match:WT1, from:1053, to:1055	PMID:9815658
20100812	P19544	hereditary Wilms' cancer	DOID:5183 CONTEXT: id: 42986/DOID:5183, match:WT1, from:315, to:317	PMID:9815658
20100812	P19544	hereditary Wilms' cancer	DOID:5183 CONTEXT: id: 42986/DOID:5183, match:WT1, from:23, to:25	PMID:9815658
20100812	P19544	hereditary Wilms' cancer	DOID:5183 CONTEXT: id: 42986/DOID:5183, match:WT1, from:796, to:798	PMID:9815658
20100812	P19544	hereditary Wilms' cancer	DOID:5183 CONTEXT: id: 42986/DOID:5183, match:WT1, from:1521, to:1523	PMID:9815658
20100812	P19544	hereditary Wilms' cancer	DOID:5183 CONTEXT: id: 42986/DOID:5183, match:WT1, from:1428, to:1430	PMID:9815658
20100812	P19544	hereditary Wilms' cancer	DOID:5183 CONTEXT: id: 42986/DOID:5183, match:WT1, from:1309, to:1311	PMID:9815658
20100812	P19544	hereditary Wilms' cancer	DOID:5183 CONTEXT: id: 42986/DOID:5183, match:WT1, from:1478, to:1480	PMID:9815658
20100812	P19544	hereditary Wilms' cancer	DOID:5183 CONTEXT: id: 42986/DOID:5183, match:WT1, from:1105, to:1107	PMID:9815658
20100812	P19544	hereditary Wilms' cancer	DOID:5183 CONTEXT: id: 42986/DOID:5183, match:WT1, from:834, to:836	PMID:9815658
20100812	P19544	aortic valve insufficiency	DOID:57 CONTEXT: id: 42986/DOID:57, match:AR, from:1187, to:1188	PMID:9815658
20100812	P19544	hereditary Wilms' cancer	DOID:5183 CONTEXT: id: 42986/DOID:5183, match:WT1, from:270, to:272	PMID:15520190
20100812	P19544	hereditary Wilms' cancer	DOID:5183 CONTEXT: id: 42986/DOID:5183, match:WT1, from:728, to:730	PMID:15520190
20100812	P19544	hereditary Wilms' cancer	DOID:5183 CONTEXT: id: 42986/DOID:5183, match:WT1, from:181, to:183	PMID:15520190
20100812	P19544	hereditary Wilms' cancer	DOID:5183 CONTEXT: id: 42986/DOID:5183, match:WT1, from:910, to:912	PMID:15520190
20100812	P19544	hereditary Wilms' cancer	DOID:5183 CONTEXT: id: 42986/DOID:5183, match:WT1, from:1102, to:1104	PMID:15520190
20100812	P19544	hereditary Wilms' cancer	DOID:5183 CONTEXT: id: 42986/DOID:5183, match:WT1, from:1173, to:1175	PMID:15520190
20100812	P19544	hereditary Wilms' cancer	DOID:5183 CONTEXT: id: 42986/DOID:5183, match:WT1, from:396, to:398	PMID:15520190
20100812	P19544	hereditary Wilms' cancer	DOID:5183 CONTEXT: id: 42986/DOID:5183, match:WT1, from:52, to:54	PMID:15520190
20100812	P19544	hereditary Wilms' cancer	DOID:5183 CONTEXT: id: 42986/DOID:5183, match:WT1, from:700, to:702	PMID:15520190
20100812	P19544	hereditary Wilms' cancer	DOID:5183 CONTEXT: id: 42986/DOID:5183, match:WT1, from:869, to:871	PMID:15520190
20100812	P19544	hereditary Wilms' cancer	DOID:5183 CONTEXT: id: 42986/DOID:5183, match:WT1, from:1007, to:1009	PMID:15520190
20100812	P19544	hereditary Wilms' cancer	DOID:5183 CONTEXT: id: 42986/DOID:5183, match:WT1, from:626, to:628	PMID:15520190
20100812	P19544	nephroblastoma	DOID:2154 CONTEXT: id: 42986/DOID:2154, match:Wilms' tumor, from:28, to:39	PMID:15520190
20100812	P13611	glioma	DOID:2627 CONTEXT: id: 42986/DOID:2627, match:glioma, from:1630, to:1635	PMID:18431253
20100812	P13611	glioma	DOID:2627 CONTEXT: id: 42986/DOID:2627, match:glioma, from:1751, to:1756	PMID:18431253
20100812	P13611	glioma	DOID:2627 CONTEXT: id: 42986/DOID:2627, match:glioma, from:729, to:734	PMID:18431253
20100812	P13611	glioma	DOID:2627 CONTEXT: id: 42986/DOID:2627, match:glioma, from:463, to:468	PMID:18431253
20100812	P13611	glioblastoma	DOID:3068 CONTEXT: id: 42986/DOID:3068, match:glioblastoma, from:706, to:717	PMID:18431253
20100812	P13611	glioblastoma	DOID:3068 CONTEXT: id: 42986/DOID:3068, match:glioblastoma, from:440, to:451	PMID:18431253
20100812	P13611	glioblastoma	DOID:3068 CONTEXT: id: 42986/DOID:3068, match:glioblastoma, from:1543, to:1554	PMID:18431253
20100812	P13611	glioblastoma	DOID:3068 CONTEXT: id: 42986/DOID:3068, match:Glioblastoma multiforme, from:185, to:207	PMID:18431253
20100812	P13611	anaplastic astrocytoma	DOID:3078 CONTEXT: id: 42986/DOID:3078, match:anaplastic astrocytoma, from:1516, to:1537	PMID:18431253
20100812	P13611	anaplastic astrocytoma	DOID:3078 CONTEXT: id: 42986/DOID:3078, match:anaplastic astrocytoma, from:1516, to:1537	PMID:18431253
20100812	P13611	brain edema	DOID:4724 CONTEXT: id: 42986/DOID:4724, match:brain edema, from:252, to:262	PMID:18431253
20100812	P13611	glioma	DOID:2627 CONTEXT: id: 42986/DOID:2627, match:glioma, from:1630, to:1635	PMID:18431253
20100812	P13611	glioma	DOID:2627 CONTEXT: id: 42986/DOID:2627, match:glioma, from:1751, to:1756	PMID:18431253
20100812	P13611	glioma	DOID:2627 CONTEXT: id: 42986/DOID:2627, match:glioma, from:729, to:734	PMID:18431253
20100812	P13611	glioma	DOID:2627 CONTEXT: id: 42986/DOID:2627, match:glioma, from:463, to:468	PMID:18431253
20100812	P13611	glioblastoma	DOID:3068 CONTEXT: id: 42986/DOID:3068, match:glioblastoma, from:706, to:717	PMID:18431253
20100812	P13611	glioblastoma	DOID:3068 CONTEXT: id: 42986/DOID:3068, match:glioblastoma, from:440, to:451	PMID:18431253
20100812	P13611	glioblastoma	DOID:3068 CONTEXT: id: 42986/DOID:3068, match:glioblastoma, from:1543, to:1554	PMID:18431253
20100812	P13611	glioblastoma	DOID:3068 CONTEXT: id: 42986/DOID:3068, match:Glioblastoma multiforme, from:185, to:207	PMID:18431253
20100812	P13611	anaplastic astrocytoma	DOID:3078 CONTEXT: id: 42986/DOID:3078, match:anaplastic astrocytoma, from:1516, to:1537	PMID:18431253
20100812	P13611	anaplastic astrocytoma	DOID:3078 CONTEXT: id: 42986/DOID:3078, match:anaplastic astrocytoma, from:1516, to:1537	PMID:18431253
20100812	P13611	brain edema	DOID:4724 CONTEXT: id: 42986/DOID:4724, match:brain edema, from:252, to:262	PMID:18431253
20100812	P14921	cancer	DOID:162 CONTEXT: id: 42986/DOID:162, match:cancer, from:731, to:736	PMID:9266972
20100812	P14921	cancer	DOID:162 CONTEXT: id: 42986/DOID:162, match:cancer, from:1032, to:1037	PMID:9266972
20100812	P14921	cancer	DOID:162 CONTEXT: id: 42986/DOID:162, match:cancer, from:731, to:736	PMID:9266972
20100812	P14921	cancer	DOID:162 CONTEXT: id: 42986/DOID:162, match:cancer, from:1032, to:1037	PMID:9266972
20100812	P14921	cancer	DOID:162 CONTEXT: id: 42986/DOID:162, match:cancer, from:731, to:736	PMID:9266972
20100812	P14921	cancer	DOID:162 CONTEXT: id: 42986/DOID:162, match:cancer, from:1032, to:1037	PMID:9266972
20100812	P14921	cancer	DOID:162 CONTEXT: id: 42986/DOID:162, match:cancer, from:731, to:736	PMID:9266972
20100812	P14921	cancer	DOID:162 CONTEXT: id: 42986/DOID:162, match:cancer, from:1032, to:1037	PMID:9266972
20100812	Q15853	primary carcinoma of the liver cells	DOID:684 CONTEXT: id: 42986/DOID:684, match:hepatoma, from:1123, to:1130	PMID:8576131
20100812	Q15853	primary carcinoma of the liver cells	DOID:684 CONTEXT: id: 42986/DOID:684, match:Hepatoma, from:1123, to:1130	PMID:8576131
20100812	Q15853	primary carcinoma of the liver cells	DOID:684 CONTEXT: id: 42986/DOID:684, match:hepatoma, from:1123, to:1130	PMID:8576131
20100812	Q15853	primary carcinoma of the liver cells	DOID:684 CONTEXT: id: 42986/DOID:684, match:Hepatoma, from:1123, to:1130	PMID:8576131
20100812	Q15853	primary carcinoma of the liver cells	DOID:684 CONTEXT: id: 42986/DOID:684, match:hepatoma, from:1123, to:1130	PMID:8576131
20100812	Q15853	primary carcinoma of the liver cells	DOID:684 CONTEXT: id: 42986/DOID:684, match:Hepatoma, from:1123, to:1130	PMID:8576131
20100812	P20823	primary carcinoma of the liver cells	DOID:684 CONTEXT: id: 42986/DOID:684, match:hepatoma, from:1178, to:1185	PMID:1677179
20100812	P20823	primary carcinoma of the liver cells	DOID:684 CONTEXT: id: 42986/DOID:684, match:Hepatoma, from:1002, to:1009	PMID:1677179
20100812	P20823	primary carcinoma of the liver cells	DOID:684 CONTEXT: id: 42986/DOID:684, match:Hepatoma, from:1178, to:1185	PMID:1677179
20100812	P20823	primary carcinoma of the liver cells	DOID:684 CONTEXT: id: 42986/DOID:684, match:hepatoma, from:1002, to:1009	PMID:1677179
20100812	P20823	diabetes mellitus	DOID:9351 CONTEXT: id: 42986/DOID:9351, match:Diabetes mellitus, from:92, to:108	PMID:10333057
20100812	P20823	diabetes mellitus	DOID:9351 CONTEXT: id: 42986/DOID:9351, match:Diabetes, from:416, to:423	PMID:10333057
20100812	P20823	diabetes mellitus	DOID:9351 CONTEXT: id: 42986/DOID:9351, match:diabetes mellitus, from:515, to:531	PMID:10333057
20100812	P20823	diabetes mellitus	DOID:9351 CONTEXT: id: 42986/DOID:9351, match:Diabetes mellitus, from:515, to:531	PMID:10333057
20100812	P20823	diabetes mellitus	DOID:9351 CONTEXT: id: 42986/DOID:9351, match:diabetes mellitus, from:515, to:531	PMID:10333057
20100812	P20823	diabetes mellitus	DOID:9351 CONTEXT: id: 42986/DOID:9351, match:diabetes mellitus, from:92, to:108	PMID:10333057
20100812	P20823	diabetes mellitus	DOID:9351 CONTEXT: id: 42986/DOID:9351, match:diabetes mellitus, from:92, to:108	PMID:10333057
20100812	P20823	diabetes mellitus	DOID:9351 CONTEXT: id: 42986/DOID:9351, match:diabetes mellitus, from:572, to:588	PMID:10333057
20100812	P20823	diabetes mellitus	DOID:9351 CONTEXT: id: 42986/DOID:9351, match:Diabetes mellitus, from:572, to:588	PMID:10333057
20100812	P20823	diabetes mellitus	DOID:9351 CONTEXT: id: 42986/DOID:9351, match:diabetes mellitus, from:572, to:588	PMID:10333057
20100812	P20823	primary carcinoma of the liver cells	DOID:684 CONTEXT: id: 42986/DOID:684, match:hepatoma, from:1178, to:1185	PMID:1677179
20100812	P20823	primary carcinoma of the liver cells	DOID:684 CONTEXT: id: 42986/DOID:684, match:Hepatoma, from:1002, to:1009	PMID:1677179
20100812	P20823	primary carcinoma of the liver cells	DOID:684 CONTEXT: id: 42986/DOID:684, match:Hepatoma, from:1178, to:1185	PMID:1677179
20100812	P20823	primary carcinoma of the liver cells	DOID:684 CONTEXT: id: 42986/DOID:684, match:hepatoma, from:1002, to:1009	PMID:1677179
20100812	P20823	primary carcinoma of the liver cells	DOID:684 CONTEXT: id: 42986/DOID:684, match:hepatoma, from:1178, to:1185	PMID:1677179
20100812	P20823	primary carcinoma of the liver cells	DOID:684 CONTEXT: id: 42986/DOID:684, match:Hepatoma, from:1002, to:1009	PMID:1677179
20100812	P20823	primary carcinoma of the liver cells	DOID:684 CONTEXT: id: 42986/DOID:684, match:Hepatoma, from:1178, to:1185	PMID:1677179
20100812	P20823	primary carcinoma of the liver cells	DOID:684 CONTEXT: id: 42986/DOID:684, match:hepatoma, from:1002, to:1009	PMID:1677179
20100812	P20823	diabetes mellitus	DOID:9351 CONTEXT: id: 42986/DOID:9351, match:Diabetes mellitus, from:92, to:108	PMID:10333057
20100812	P20823	diabetes mellitus	DOID:9351 CONTEXT: id: 42986/DOID:9351, match:Diabetes, from:416, to:423	PMID:10333057
20100812	P20823	diabetes mellitus	DOID:9351 CONTEXT: id: 42986/DOID:9351, match:diabetes mellitus, from:515, to:531	PMID:10333057
20100812	P20823	diabetes mellitus	DOID:9351 CONTEXT: id: 42986/DOID:9351, match:Diabetes mellitus, from:515, to:531	PMID:10333057
20100812	P20823	diabetes mellitus	DOID:9351 CONTEXT: id: 42986/DOID:9351, match:diabetes mellitus, from:515, to:531	PMID:10333057
20100812	P20823	diabetes mellitus	DOID:9351 CONTEXT: id: 42986/DOID:9351, match:diabetes mellitus, from:92, to:108	PMID:10333057
20100812	P20823	diabetes mellitus	DOID:9351 CONTEXT: id: 42986/DOID:9351, match:diabetes mellitus, from:92, to:108	PMID:10333057
20100812	P20823	diabetes mellitus	DOID:9351 CONTEXT: id: 42986/DOID:9351, match:diabetes mellitus, from:572, to:588	PMID:10333057
20100812	P20823	diabetes mellitus	DOID:9351 CONTEXT: id: 42986/DOID:9351, match:Diabetes mellitus, from:572, to:588	PMID:10333057
20100812	P20823	diabetes mellitus	DOID:9351 CONTEXT: id: 42986/DOID:9351, match:diabetes mellitus, from:572, to:588	PMID:10333057
20100812	P50542	Zellweger syndrome	DOID:905 CONTEXT: id: 42986/DOID:905, match:Zellweger syndrome, from:290, to:307	PMID:10562279
20100812	P50542	Zellweger syndrome	DOID:905 CONTEXT: id: 42986/DOID:905, match:Zellweger syndrome, from:290, to:307	PMID:10562279
20100812	P50542	Zellweger syndrome	DOID:905 CONTEXT: id: 42986/DOID:905, match:Zellweger syndrome, from:290, to:307	PMID:10562279
20100812	P50542	Zellweger syndrome	DOID:905 CONTEXT: id: 42986/DOID:905, match:Zellweger syndrome, from:290, to:307	PMID:10562279
20100812	P50542	Zellweger syndrome	DOID:905 CONTEXT: id: 42986/DOID:905, match:Zellweger syndrome, from:290, to:307	PMID:10562279
20100812	P50542	Zellweger syndrome	DOID:905 CONTEXT: id: 42986/DOID:905, match:Zellweger syndrome, from:290, to:307	PMID:10562279
20100812	O43182	hypertension	DOID:10763 CONTEXT: id: 42986/DOID:10763, match:hypertension, from:146, to:157	PMID:18434237
20100812	O43182	hypertension	DOID:10763 CONTEXT: id: 42986/DOID:10763, match:hypertension, from:1942, to:1953	PMID:18434237
20100812	O43182	hypertension	DOID:10763 CONTEXT: id: 42986/DOID:10763, match:hypertension, from:396, to:407	PMID:18434237
20100812	O43182	hypertension	DOID:10763 CONTEXT: id: 42986/DOID:10763, match:hypertension, from:1438, to:1449	PMID:18434237
20100812	O43182	hypertension	DOID:10763 CONTEXT: id: 42986/DOID:10763, match:hypertension, from:146, to:157	PMID:18434237
20100812	O43182	hypertension	DOID:10763 CONTEXT: id: 42986/DOID:10763, match:hypertension, from:1942, to:1953	PMID:18434237
20100812	O43182	hypertension	DOID:10763 CONTEXT: id: 42986/DOID:10763, match:hypertension, from:396, to:407	PMID:18434237
20100812	O43182	hypertension	DOID:10763 CONTEXT: id: 42986/DOID:10763, match:hypertension, from:1438, to:1449	PMID:18434237
20100812	O43182	hypertension	DOID:10763 CONTEXT: id: 42986/DOID:10763, match:hypertension, from:146, to:157	PMID:18434237
20100812	O43182	hypertension	DOID:10763 CONTEXT: id: 42986/DOID:10763, match:hypertension, from:1942, to:1953	PMID:18434237
20100812	O43182	hypertension	DOID:10763 CONTEXT: id: 42986/DOID:10763, match:hypertension, from:396, to:407	PMID:18434237
20100812	O43182	hypertension	DOID:10763 CONTEXT: id: 42986/DOID:10763, match:hypertension, from:1438, to:1449	PMID:18434237
20100812	O43182	hypertension	DOID:10763 CONTEXT: id: 42986/DOID:10763, match:hypertension, from:146, to:157	PMID:18434237
20100812	O43182	hypertension	DOID:10763 CONTEXT: id: 42986/DOID:10763, match:hypertension, from:1942, to:1953	PMID:18434237
20100812	O43182	hypertension	DOID:10763 CONTEXT: id: 42986/DOID:10763, match:hypertension, from:396, to:407	PMID:18434237
20100812	O43182	hypertension	DOID:10763 CONTEXT: id: 42986/DOID:10763, match:hypertension, from:1438, to:1449	PMID:18434237
20100812	Q01814	Recruitment	DOID:12659 CONTEXT: id: 42986/DOID:12659, match:Recruitment, from:1611, to:1621	PMID:11274188
20100812	Q01814	fibroepithelial neoplasm	DOID:153 CONTEXT: id: 42986/DOID:153, match:RELATED, from:702, to:708	PMID:11274188
20100812	Q01814	disease by infectious agent	DOID:0050117 CONTEXT: id: 42986/DOID:0050117, match:infection, from:356, to:364	PMID:7929331
20100812	Q01814	Recruitment	DOID:12659 CONTEXT: id: 42986/DOID:12659, match:Recruitment, from:1611, to:1621	PMID:11274188
20100812	Q01814	fibroepithelial neoplasm	DOID:153 CONTEXT: id: 42986/DOID:153, match:RELATED, from:702, to:708	PMID:11274188
20100812	Q01814	Recruitment	DOID:12659 CONTEXT: id: 42986/DOID:12659, match:Recruitment, from:1611, to:1621	PMID:11274188
20100812	Q01814	fibroepithelial neoplasm	DOID:153 CONTEXT: id: 42986/DOID:153, match:RELATED, from:702, to:708	PMID:11274188
20100812	Q01814	disease by infectious agent	DOID:0050117 CONTEXT: id: 42986/DOID:0050117, match:infection, from:356, to:364	PMID:7929331
20100812	Q01814	disease by infectious agent	DOID:0050117 CONTEXT: id: 42986/DOID:0050117, match:infection, from:356, to:364	PMID:7929331
20100812	Q01814	disease by infectious agent	DOID:0050117 CONTEXT: id: 42986/DOID:0050117, match:infection, from:356, to:364	PMID:7929331
20100812	Q01814	Recruitment	DOID:12659 CONTEXT: id: 42986/DOID:12659, match:Recruitment, from:1611, to:1621	PMID:11274188
20100812	Q01814	fibroepithelial neoplasm	DOID:153 CONTEXT: id: 42986/DOID:153, match:RELATED, from:702, to:708	PMID:11274188
20100812	Q01814	disease by infectious agent	DOID:0050117 CONTEXT: id: 42986/DOID:0050117, match:infection, from:356, to:364	PMID:7929331
20100812	Q01814	disease by infectious agent	DOID:0050117 CONTEXT: id: 42986/DOID:0050117, match:infection, from:356, to:364	PMID:7929331
20100812	Q01814	disease by infectious agent	DOID:0050117 CONTEXT: id: 42986/DOID:0050117, match:infection, from:356, to:364	PMID:7929331
20100812	Q01814	disease by infectious agent	DOID:0050117 CONTEXT: id: 42986/DOID:0050117, match:infection, from:356, to:364	PMID:7929331
20100812	Q01814	disease by infectious agent	DOID:0050117 CONTEXT: id: 42986/DOID:0050117, match:infection, from:356, to:364	PMID:7929331
20100812	Q01814	disease by infectious agent	DOID:0050117 CONTEXT: id: 42986/DOID:0050117, match:infection, from:356, to:364	PMID:7929331
20100812	Q01814	disease by infectious agent	DOID:0050117 CONTEXT: id: 42986/DOID:0050117, match:infection, from:356, to:364	PMID:7929331
20100812	Q8WXH0	progeria	DOID:3911 CONTEXT: id: 42986/DOID:3911, match:HGPS, from:1728, to:1731	PMID:19933576
20100812	Q8WXH0	progeria	DOID:3911 CONTEXT: id: 42986/DOID:3911, match:Hutchinson-Gilford Progeria syndrome, from:1172, to:1207	PMID:19933576
20100812	Q8WXH0	progeria	DOID:3911 CONTEXT: id: 42986/DOID:3911, match:HGPS, from:1210, to:1213	PMID:19933576
20100812	Q8WXH0	progeria	DOID:3911 CONTEXT: id: 42986/DOID:3911, match:HGPS, from:1464, to:1467	PMID:19933576
20100812	Q8WXH0	Emery-Dreifuss muscular dystrophy	DOID:11726 CONTEXT: id: 42986/DOID:11726, match:Emery-Dreifuss muscular dystrophy, from:1127, to:1159	PMID:19933576
20100812	Q8WXH0	Emery-Dreifuss muscular dystrophy	DOID:11726 CONTEXT: id: 42986/DOID:11726, match:Emery-Dreifuss muscular dystrophy, from:1127, to:1159	PMID:19933576
20100812	Q8WXH0	disease	DOID:4 CONTEXT: id: 42986/DOID:4, match:disease, from:104, to:110	PMID:19933576
20100812	Q8WXH0	Muscle Rigidity	DOID:497 CONTEXT: id: 42986/DOID:497, match:Rigidity, from:352, to:359	PMID:19933576
20100812	Q8WXH0	progeria	DOID:3911 CONTEXT: id: 42986/DOID:3911, match:HGPS, from:1728, to:1731	PMID:19933576
20100812	Q8WXH0	progeria	DOID:3911 CONTEXT: id: 42986/DOID:3911, match:Hutchinson-Gilford Progeria syndrome, from:1172, to:1207	PMID:19933576
20100812	Q8WXH0	progeria	DOID:3911 CONTEXT: id: 42986/DOID:3911, match:HGPS, from:1210, to:1213	PMID:19933576
20100812	Q8WXH0	progeria	DOID:3911 CONTEXT: id: 42986/DOID:3911, match:HGPS, from:1464, to:1467	PMID:19933576
20100812	Q8WXH0	Emery-Dreifuss muscular dystrophy	DOID:11726 CONTEXT: id: 42986/DOID:11726, match:Emery-Dreifuss muscular dystrophy, from:1127, to:1159	PMID:19933576
20100812	Q8WXH0	Emery-Dreifuss muscular dystrophy	DOID:11726 CONTEXT: id: 42986/DOID:11726, match:Emery-Dreifuss muscular dystrophy, from:1127, to:1159	PMID:19933576
20100812	Q8WXH0	disease	DOID:4 CONTEXT: id: 42986/DOID:4, match:disease, from:104, to:110	PMID:19933576
20100812	Q8WXH0	Muscle Rigidity	DOID:497 CONTEXT: id: 42986/DOID:497, match:Rigidity, from:352, to:359	PMID:19933576
20100812	Q8WXH0	progeria	DOID:3911 CONTEXT: id: 42986/DOID:3911, match:HGPS, from:1728, to:1731	PMID:19933576
20100812	Q8WXH0	progeria	DOID:3911 CONTEXT: id: 42986/DOID:3911, match:Hutchinson-Gilford Progeria syndrome, from:1172, to:1207	PMID:19933576
20100812	Q8WXH0	progeria	DOID:3911 CONTEXT: id: 42986/DOID:3911, match:HGPS, from:1210, to:1213	PMID:19933576
20100812	Q8WXH0	progeria	DOID:3911 CONTEXT: id: 42986/DOID:3911, match:HGPS, from:1464, to:1467	PMID:19933576
20100812	Q8WXH0	Emery-Dreifuss muscular dystrophy	DOID:11726 CONTEXT: id: 42986/DOID:11726, match:Emery-Dreifuss muscular dystrophy, from:1127, to:1159	PMID:19933576
20100812	Q8WXH0	Emery-Dreifuss muscular dystrophy	DOID:11726 CONTEXT: id: 42986/DOID:11726, match:Emery-Dreifuss muscular dystrophy, from:1127, to:1159	PMID:19933576
20100812	Q8WXH0	disease	DOID:4 CONTEXT: id: 42986/DOID:4, match:disease, from:104, to:110	PMID:19933576
20100812	Q8WXH0	Muscle Rigidity	DOID:497 CONTEXT: id: 42986/DOID:497, match:Rigidity, from:352, to:359	PMID:19933576
20100812	O00305	fibroepithelial neoplasm	DOID:153 CONTEXT: id: 42986/DOID:153, match:RELATED, from:440, to:446	PMID:16525042
20100812	O00305	fibroepithelial neoplasm	DOID:153 CONTEXT: id: 42986/DOID:153, match:RELATED, from:440, to:446	PMID:16525042
20100812	O00305	fibroepithelial neoplasm	DOID:153 CONTEXT: id: 42986/DOID:153, match:RELATED, from:440, to:446	PMID:16525042
20100812	P98194	Bulla	DOID:3920 CONTEXT: id: 42986/DOID:3920, match:Blisters, from:344, to:351	PMID:12707275
20100812	P98194	Bulla	DOID:3920 CONTEXT: id: 42986/DOID:3920, match:Blisters, from:344, to:351	PMID:12707275
20100812	P98194	Bulla	DOID:3920 CONTEXT: id: 42986/DOID:3920, match:Blisters, from:344, to:351	PMID:12707275
20100812	P98194	Bulla	DOID:3920 CONTEXT: id: 42986/DOID:3920, match:Blisters, from:344, to:351	PMID:12707275
20100812	P98194	Bulla	DOID:3920 CONTEXT: id: 42986/DOID:3920, match:Blisters, from:344, to:351	PMID:12707275
20100812	P98194	Bulla	DOID:3920 CONTEXT: id: 42986/DOID:3920, match:Blisters, from:344, to:351	PMID:12707275
20100812	P98194	Bulla	DOID:3920 CONTEXT: id: 42986/DOID:3920, match:Blisters, from:344, to:351	PMID:12707275
20100812	P98194	Bulla	DOID:3920 CONTEXT: id: 42986/DOID:3920, match:Blisters, from:344, to:351	PMID:12707275
20100812	P98194	Bulla	DOID:3920 CONTEXT: id: 42986/DOID:3920, match:Blisters, from:344, to:351	PMID:12707275
20100812	P98194	Bulla	DOID:3920 CONTEXT: id: 42986/DOID:3920, match:Blisters, from:344, to:351	PMID:12707275
20100812	Q14008	carcinoma in situ	DOID:8719 CONTEXT: id: 42986/DOID:8719, match:CIS, from:261, to:263	PMID:15703215
20100812	Q8N3V7	nephrotic syndrome	DOID:1184 CONTEXT: id: 42986/DOID:1184, match:nephrotic syndrome, from:627, to:644	PMID:15841212
20100812	Q8N3V7	nephrotic syndrome	DOID:1184 CONTEXT: id: 42986/DOID:1184, match:nephrotic syndrome, from:627, to:644	PMID:15841212
20100812	Q8N3V7	nephrotic syndrome	DOID:1184 CONTEXT: id: 42986/DOID:1184, match:nephrotic syndrome, from:627, to:644	PMID:15841212
20100812	P30566	disorder	DOID:0060035 CONTEXT: id: 42986/DOID:0060035, match:disorder, from:346, to:353	PMID:10888601
20100812	P30566	disorder	DOID:0060035 CONTEXT: id: 42986/DOID:0060035, match:disorder, from:703, to:710	PMID:10888601
20100812	P30566	epilepsy	DOID:1826 CONTEXT: id: 42986/DOID:1826, match:epilepsy, from:388, to:395	PMID:10888601
20100812	P30566	disease	DOID:4 CONTEXT: id: 42986/DOID:4, match:disease, from:1968, to:1974	PMID:10888601
20100812	P23469	fibroepithelial neoplasm	DOID:153 CONTEXT: id: 42986/DOID:153, match:RELATED, from:1522, to:1528	PMID:10980613
20100812	O43889	disease by infectious agent	DOID:0050117 CONTEXT: id: 42986/DOID:0050117, match:infection, from:1642, to:1650	PMID:10623756
20100812	O43889	carcinoma in situ	DOID:8719 CONTEXT: id: 42986/DOID:8719, match:CIS, from:433, to:435	PMID:9271389
20100812	O43889	disease by infectious agent	DOID:0050117 CONTEXT: id: 42986/DOID:0050117, match:infection, from:1642, to:1650	PMID:10623756
20100812	O43889	disease by infectious agent	DOID:0050117 CONTEXT: id: 42986/DOID:0050117, match:infection, from:1642, to:1650	PMID:10623756
20100812	O43889	disease by infectious agent	DOID:0050117 CONTEXT: id: 42986/DOID:0050117, match:infection, from:1642, to:1650	PMID:10623756
20100812	O43889	Liver Cirrhosis	DOID:5082 CONTEXT: id: 42986/DOID:5082, match:liver cirrhosis, from:218, to:232	PMID:10675342
20100812	O43889	Liver Cirrhosis	DOID:5082 CONTEXT: id: 42986/DOID:5082, match:Liver Cirrhosis, from:218, to:232	PMID:10675342
20100812	O43889	Liver Cirrhosis	DOID:5082 CONTEXT: id: 42986/DOID:5082, match:liver cirrhosis, from:218, to:232	PMID:10675342
20100812	O43889	Liver Cirrhosis	DOID:5082 CONTEXT: id: 42986/DOID:5082, match:Liver Cirrhosis, from:218, to:232	PMID:10675342
20100812	O43889	Liver Cirrhosis	DOID:5082 CONTEXT: id: 42986/DOID:5082, match:liver cirrhosis, from:218, to:232	PMID:10675342
20100812	O43889	Liver Cirrhosis	DOID:5082 CONTEXT: id: 42986/DOID:5082, match:Liver Cirrhosis, from:218, to:232	PMID:10675342
20100812	O43889	carcinoma in situ	DOID:8719 CONTEXT: id: 42986/DOID:8719, match:CIS, from:433, to:435	PMID:9271389
20100812	O43889	Liver Cirrhosis	DOID:5082 CONTEXT: id: 42986/DOID:5082, match:liver cirrhosis, from:218, to:232	PMID:10675342
20100812	O43889	Liver Cirrhosis	DOID:5082 CONTEXT: id: 42986/DOID:5082, match:Liver Cirrhosis, from:218, to:232	PMID:10675342
20100812	O43889	Liver Cirrhosis	DOID:5082 CONTEXT: id: 42986/DOID:5082, match:liver cirrhosis, from:218, to:232	PMID:10675342
20100812	O43889	Liver Cirrhosis	DOID:5082 CONTEXT: id: 42986/DOID:5082, match:Liver Cirrhosis, from:218, to:232	PMID:10675342
20100812	O43889	Liver Cirrhosis	DOID:5082 CONTEXT: id: 42986/DOID:5082, match:liver cirrhosis, from:218, to:232	PMID:10675342
20100812	O43889	Liver Cirrhosis	DOID:5082 CONTEXT: id: 42986/DOID:5082, match:Liver Cirrhosis, from:218, to:232	PMID:10675342
20100812	O43889	Liver Cirrhosis	DOID:5082 CONTEXT: id: 42986/DOID:5082, match:liver cirrhosis, from:218, to:232	PMID:10675342
20100812	O43889	Liver Cirrhosis	DOID:5082 CONTEXT: id: 42986/DOID:5082, match:Liver Cirrhosis, from:218, to:232	PMID:10675342
20100812	O43889	carcinoma in situ	DOID:8719 CONTEXT: id: 42986/DOID:8719, match:CIS, from:433, to:435	PMID:9271389
20100812	O43889	carcinoma in situ	DOID:8719 CONTEXT: id: 42986/DOID:8719, match:CIS, from:433, to:435	PMID:9271389
20100812	O43889	disease by infectious agent	DOID:0050117 CONTEXT: id: 42986/DOID:0050117, match:infection, from:1642, to:1650	PMID:10623756
20100812	O43889	disease by infectious agent	DOID:0050117 CONTEXT: id: 42986/DOID:0050117, match:infection, from:1642, to:1650	PMID:10623756
20100812	O43889	disease by infectious agent	DOID:0050117 CONTEXT: id: 42986/DOID:0050117, match:infection, from:1642, to:1650	PMID:10623756
20100812	O43889	carcinoma in situ	DOID:8719 CONTEXT: id: 42986/DOID:8719, match:CIS, from:433, to:435	PMID:9271389
20100812	Q8N726	retinoblastoma	DOID:768 CONTEXT: id: 42986/DOID:768, match:RB, from:960, to:961	PMID:9529249
20100812	Q8N726	retinoblastoma	DOID:768 CONTEXT: id: 42986/DOID:768, match:RB, from:93, to:94	PMID:9529249
20100812	Q8N726	retinoblastoma	DOID:768 CONTEXT: id: 42986/DOID:768, match:RB, from:960, to:961	PMID:9529249
20100812	Q8N726	retinoblastoma	DOID:768 CONTEXT: id: 42986/DOID:768, match:RB, from:93, to:94	PMID:9529249
20100812	Q8N726	retinoblastoma	DOID:768 CONTEXT: id: 42986/DOID:768, match:RB, from:960, to:961	PMID:9529249
20100812	Q8N726	retinoblastoma	DOID:768 CONTEXT: id: 42986/DOID:768, match:RB, from:93, to:94	PMID:9529249
20100812	Q8N726	retinoblastoma	DOID:768 CONTEXT: id: 42986/DOID:768, match:RB, from:960, to:961	PMID:9529249
20100812	Q8N726	retinoblastoma	DOID:768 CONTEXT: id: 42986/DOID:768, match:RB, from:93, to:94	PMID:9529249
20100812	Q8N726	retinoblastoma	DOID:768 CONTEXT: id: 42986/DOID:768, match:RB, from:960, to:961	PMID:9529249
20100812	Q8N726	retinoblastoma	DOID:768 CONTEXT: id: 42986/DOID:768, match:RB, from:93, to:94	PMID:9529249
20100812	Q8N726	retinoblastoma	DOID:768 CONTEXT: id: 42986/DOID:768, match:RB, from:960, to:961	PMID:9529249
20100812	Q8N726	retinoblastoma	DOID:768 CONTEXT: id: 42986/DOID:768, match:RB, from:93, to:94	PMID:9529249
20100812	Q8N726	retinoblastoma	DOID:768 CONTEXT: id: 42986/DOID:768, match:RB, from:960, to:961	PMID:9529249
20100812	Q8N726	retinoblastoma	DOID:768 CONTEXT: id: 42986/DOID:768, match:RB, from:93, to:94	PMID:9529249
20100812	P51843	obesity	DOID:9970 CONTEXT: id: 42986/DOID:9970, match:obesity, from:350, to:356	PMID:17686645
20100812	P51843	obesity	DOID:9970 CONTEXT: id: 42986/DOID:9970, match:obesity, from:350, to:356	PMID:17686645
20100812	P51843	Insulin Resistance	DOID:2017 CONTEXT: id: 42986/DOID:2017, match:insulin resistance, from:362, to:379	PMID:17686645
20100812	P51843	Insulin Resistance	DOID:2017 CONTEXT: id: 42986/DOID:2017, match:Insulin Resistance, from:362, to:379	PMID:17686645
20100812	P51843	Klinefelter's syndrome	DOID:1921 CONTEXT: id: 42986/DOID:1921, match:Hypogonadotropic Hypogonadism, from:600, to:628	PMID:17686645
20100812	P51843	obesity	DOID:9970 CONTEXT: id: 42986/DOID:9970, match:obesity, from:350, to:356	PMID:17686645
20100812	P51843	obesity	DOID:9970 CONTEXT: id: 42986/DOID:9970, match:obesity, from:350, to:356	PMID:17686645
20100812	P51843	Insulin Resistance	DOID:2017 CONTEXT: id: 42986/DOID:2017, match:insulin resistance, from:362, to:379	PMID:17686645
20100812	P51843	Insulin Resistance	DOID:2017 CONTEXT: id: 42986/DOID:2017, match:Insulin Resistance, from:362, to:379	PMID:17686645
20100812	P51843	Klinefelter's syndrome	DOID:1921 CONTEXT: id: 42986/DOID:1921, match:Hypogonadotropic Hypogonadism, from:600, to:628	PMID:17686645
20100812	P51843	obesity	DOID:9970 CONTEXT: id: 42986/DOID:9970, match:obesity, from:350, to:356	PMID:17686645
20100812	P51843	obesity	DOID:9970 CONTEXT: id: 42986/DOID:9970, match:obesity, from:350, to:356	PMID:17686645
20100812	P51843	Insulin Resistance	DOID:2017 CONTEXT: id: 42986/DOID:2017, match:insulin resistance, from:362, to:379	PMID:17686645
20100812	P51843	Insulin Resistance	DOID:2017 CONTEXT: id: 42986/DOID:2017, match:Insulin Resistance, from:362, to:379	PMID:17686645
20100812	P51843	Klinefelter's syndrome	DOID:1921 CONTEXT: id: 42986/DOID:1921, match:Hypogonadotropic Hypogonadism, from:600, to:628	PMID:17686645
20100812	P51843	obesity	DOID:9970 CONTEXT: id: 42986/DOID:9970, match:obesity, from:350, to:356	PMID:17686645
20100812	P51843	obesity	DOID:9970 CONTEXT: id: 42986/DOID:9970, match:obesity, from:350, to:356	PMID:17686645
20100812	P51843	Insulin Resistance	DOID:2017 CONTEXT: id: 42986/DOID:2017, match:insulin resistance, from:362, to:379	PMID:17686645
20100812	P51843	Insulin Resistance	DOID:2017 CONTEXT: id: 42986/DOID:2017, match:Insulin Resistance, from:362, to:379	PMID:17686645
20100812	P51843	Klinefelter's syndrome	DOID:1921 CONTEXT: id: 42986/DOID:1921, match:Hypogonadotropic Hypogonadism, from:600, to:628	PMID:17686645
20100812	P51843	obesity	DOID:9970 CONTEXT: id: 42986/DOID:9970, match:obesity, from:350, to:356	PMID:17686645
20100812	P51843	obesity	DOID:9970 CONTEXT: id: 42986/DOID:9970, match:obesity, from:350, to:356	PMID:17686645
20100812	P51843	Insulin Resistance	DOID:2017 CONTEXT: id: 42986/DOID:2017, match:insulin resistance, from:362, to:379	PMID:17686645
20100812	P51843	Insulin Resistance	DOID:2017 CONTEXT: id: 42986/DOID:2017, match:Insulin Resistance, from:362, to:379	PMID:17686645
20100812	P51843	Klinefelter's syndrome	DOID:1921 CONTEXT: id: 42986/DOID:1921, match:Hypogonadotropic Hypogonadism, from:600, to:628	PMID:17686645
20100812	P51843	obesity	DOID:9970 CONTEXT: id: 42986/DOID:9970, match:obesity, from:350, to:356	PMID:17686645
20100812	P51843	obesity	DOID:9970 CONTEXT: id: 42986/DOID:9970, match:obesity, from:350, to:356	PMID:17686645
20100812	P51843	Insulin Resistance	DOID:2017 CONTEXT: id: 42986/DOID:2017, match:insulin resistance, from:362, to:379	PMID:17686645
20100812	P51843	Insulin Resistance	DOID:2017 CONTEXT: id: 42986/DOID:2017, match:Insulin Resistance, from:362, to:379	PMID:17686645
20100812	P51843	Klinefelter's syndrome	DOID:1921 CONTEXT: id: 42986/DOID:1921, match:Hypogonadotropic Hypogonadism, from:600, to:628	PMID:17686645
20100812	P51843	obesity	DOID:9970 CONTEXT: id: 42986/DOID:9970, match:obesity, from:350, to:356	PMID:17686645
20100812	P51843	obesity	DOID:9970 CONTEXT: id: 42986/DOID:9970, match:obesity, from:350, to:356	PMID:17686645
20100812	P51843	Insulin Resistance	DOID:2017 CONTEXT: id: 42986/DOID:2017, match:insulin resistance, from:362, to:379	PMID:17686645
20100812	P51843	Insulin Resistance	DOID:2017 CONTEXT: id: 42986/DOID:2017, match:Insulin Resistance, from:362, to:379	PMID:17686645
20100812	P51843	Klinefelter's syndrome	DOID:1921 CONTEXT: id: 42986/DOID:1921, match:Hypogonadotropic Hypogonadism, from:600, to:628	PMID:17686645
20100812	Q14831	Dependence	DOID:9973 CONTEXT: id: 42986/DOID:9973, match:Dependence, from:737, to:746	PMID:18599484
20100812	Q92692	fibroepithelial neoplasm	DOID:153 CONTEXT: id: 42986/DOID:153, match:RELATED, from:31, to:37	PMID:9845526
20100812	Q92692	fibroepithelial neoplasm	DOID:153 CONTEXT: id: 42986/DOID:153, match:RELATED, from:161, to:167	PMID:9845526
20100812	Q92692	fibroepithelial neoplasm	DOID:153 CONTEXT: id: 42986/DOID:153, match:RELATED, from:31, to:37	PMID:9845526
20100812	Q92692	fibroepithelial neoplasm	DOID:153 CONTEXT: id: 42986/DOID:153, match:RELATED, from:161, to:167	PMID:9845526
20100812	P49281	Intestines	DOID:2110 CONTEXT: id: 42986/DOID:2110, match:intestine, from:2318, to:2326	PMID:17109629
20100812	P49281	Intestines	DOID:2110 CONTEXT: id: 42986/DOID:2110, match:Intestine, from:2318, to:2326	PMID:17109629
20100812	P49281	microcytic anemia	DOID:11252 CONTEXT: id: 42986/DOID:11252, match:Microcytic anaemia, from:347, to:364	PMID:17109629
20100812	P49281	Intestines	DOID:2110 CONTEXT: id: 42986/DOID:2110, match:intestine, from:2318, to:2326	PMID:17109629
20100812	P49281	Intestines	DOID:2110 CONTEXT: id: 42986/DOID:2110, match:Intestine, from:2318, to:2326	PMID:17109629
20100812	P49281	microcytic anemia	DOID:11252 CONTEXT: id: 42986/DOID:11252, match:Microcytic anaemia, from:347, to:364	PMID:17109629
20100812	P49281	Intestines	DOID:2110 CONTEXT: id: 42986/DOID:2110, match:intestine, from:2318, to:2326	PMID:17109629
20100812	P49281	Intestines	DOID:2110 CONTEXT: id: 42986/DOID:2110, match:Intestine, from:2318, to:2326	PMID:17109629
20100812	P49281	microcytic anemia	DOID:11252 CONTEXT: id: 42986/DOID:11252, match:Microcytic anaemia, from:347, to:364	PMID:17109629
20100812	P49281	Intestines	DOID:2110 CONTEXT: id: 42986/DOID:2110, match:intestine, from:2318, to:2326	PMID:17109629
20100812	P49281	Intestines	DOID:2110 CONTEXT: id: 42986/DOID:2110, match:Intestine, from:2318, to:2326	PMID:17109629
20100812	P49281	microcytic anemia	DOID:11252 CONTEXT: id: 42986/DOID:11252, match:Microcytic anaemia, from:347, to:364	PMID:17109629
20100812	P49281	Intestines	DOID:2110 CONTEXT: id: 42986/DOID:2110, match:intestine, from:2318, to:2326	PMID:17109629
20100812	P49281	Intestines	DOID:2110 CONTEXT: id: 42986/DOID:2110, match:Intestine, from:2318, to:2326	PMID:17109629
20100812	P49281	microcytic anemia	DOID:11252 CONTEXT: id: 42986/DOID:11252, match:Microcytic anaemia, from:347, to:364	PMID:17109629
20100812	P49281	adenovirus infectious disease	DOID:3124 CONTEXT: id: 42986/DOID:3124, match:Adenovirus, from:1071, to:1080	PMID:18082289
20100812	P49281	adenovirus infectious disease	DOID:3124 CONTEXT: id: 42986/DOID:3124, match:Adenovirus, from:391, to:400	PMID:18082289
20100812	P49281	adenovirus infectious disease	DOID:3124 CONTEXT: id: 42986/DOID:3124, match:Adenovirus, from:1071, to:1080	PMID:18082289
20100812	P49281	adenovirus infectious disease	DOID:3124 CONTEXT: id: 42986/DOID:3124, match:Adenovirus, from:391, to:400	PMID:18082289
20100812	P49281	Intestines	DOID:2110 CONTEXT: id: 42986/DOID:2110, match:intestine, from:2318, to:2326	PMID:17109629
20100812	P49281	Intestines	DOID:2110 CONTEXT: id: 42986/DOID:2110, match:Intestine, from:2318, to:2326	PMID:17109629
20100812	P49281	microcytic anemia	DOID:11252 CONTEXT: id: 42986/DOID:11252, match:Microcytic anaemia, from:347, to:364	PMID:17109629
20100812	P49281	Intestines	DOID:2110 CONTEXT: id: 42986/DOID:2110, match:intestine, from:2318, to:2326	PMID:17109629
20100812	P49281	Intestines	DOID:2110 CONTEXT: id: 42986/DOID:2110, match:Intestine, from:2318, to:2326	PMID:17109629
20100812	P49281	microcytic anemia	DOID:11252 CONTEXT: id: 42986/DOID:11252, match:Microcytic anaemia, from:347, to:364	PMID:17109629
20100812	P49281	Intestines	DOID:2110 CONTEXT: id: 42986/DOID:2110, match:intestine, from:2318, to:2326	PMID:17109629
20100812	P49281	Intestines	DOID:2110 CONTEXT: id: 42986/DOID:2110, match:Intestine, from:2318, to:2326	PMID:17109629
20100812	P49281	microcytic anemia	DOID:11252 CONTEXT: id: 42986/DOID:11252, match:Microcytic anaemia, from:347, to:364	PMID:17109629
20100812	P49281	Intestines	DOID:2110 CONTEXT: id: 42986/DOID:2110, match:intestine, from:2318, to:2326	PMID:17109629
20100812	P49281	Intestines	DOID:2110 CONTEXT: id: 42986/DOID:2110, match:Intestine, from:2318, to:2326	PMID:17109629
20100812	P49281	microcytic anemia	DOID:11252 CONTEXT: id: 42986/DOID:11252, match:Microcytic anaemia, from:347, to:364	PMID:17109629
20100812	P49281	Intestines	DOID:2110 CONTEXT: id: 42986/DOID:2110, match:intestine, from:2318, to:2326	PMID:17109629
20100812	P49281	Intestines	DOID:2110 CONTEXT: id: 42986/DOID:2110, match:Intestine, from:2318, to:2326	PMID:17109629
20100812	P49281	microcytic anemia	DOID:11252 CONTEXT: id: 42986/DOID:11252, match:Microcytic anaemia, from:347, to:364	PMID:17109629
20100812	P49281	Intestines	DOID:2110 CONTEXT: id: 42986/DOID:2110, match:intestine, from:2318, to:2326	PMID:17109629
20100812	P49281	Intestines	DOID:2110 CONTEXT: id: 42986/DOID:2110, match:Intestine, from:2318, to:2326	PMID:17109629
20100812	P49281	microcytic anemia	DOID:11252 CONTEXT: id: 42986/DOID:11252, match:Microcytic anaemia, from:347, to:364	PMID:17109629
20100812	P49281	Intestines	DOID:2110 CONTEXT: id: 42986/DOID:2110, match:intestine, from:2318, to:2326	PMID:17109629
20100812	P49281	Intestines	DOID:2110 CONTEXT: id: 42986/DOID:2110, match:Intestine, from:2318, to:2326	PMID:17109629
20100812	P49281	microcytic anemia	DOID:11252 CONTEXT: id: 42986/DOID:11252, match:Microcytic anaemia, from:347, to:364	PMID:17109629
20100812	P49281	Intestines	DOID:2110 CONTEXT: id: 42986/DOID:2110, match:intestine, from:2318, to:2326	PMID:17109629
20100812	P49281	Intestines	DOID:2110 CONTEXT: id: 42986/DOID:2110, match:Intestine, from:2318, to:2326	PMID:17109629
20100812	P49281	microcytic anemia	DOID:11252 CONTEXT: id: 42986/DOID:11252, match:Microcytic anaemia, from:347, to:364	PMID:17109629
20100812	P49281	Intestines	DOID:2110 CONTEXT: id: 42986/DOID:2110, match:intestine, from:2318, to:2326	PMID:17109629
20100812	P49281	Intestines	DOID:2110 CONTEXT: id: 42986/DOID:2110, match:Intestine, from:2318, to:2326	PMID:17109629
20100812	P49281	microcytic anemia	DOID:11252 CONTEXT: id: 42986/DOID:11252, match:Microcytic anaemia, from:347, to:364	PMID:17109629
20100812	P49281	Intestines	DOID:2110 CONTEXT: id: 42986/DOID:2110, match:intestine, from:2318, to:2326	PMID:17109629
20100812	P49281	Intestines	DOID:2110 CONTEXT: id: 42986/DOID:2110, match:Intestine, from:2318, to:2326	PMID:17109629
20100812	P49281	microcytic anemia	DOID:11252 CONTEXT: id: 42986/DOID:11252, match:Microcytic anaemia, from:347, to:364	PMID:17109629
20100812	P49281	Intestines	DOID:2110 CONTEXT: id: 42986/DOID:2110, match:intestine, from:2318, to:2326	PMID:17109629
20100812	P49281	Intestines	DOID:2110 CONTEXT: id: 42986/DOID:2110, match:Intestine, from:2318, to:2326	PMID:17109629
20100812	P49281	microcytic anemia	DOID:11252 CONTEXT: id: 42986/DOID:11252, match:Microcytic anaemia, from:347, to:364	PMID:17109629
20100812	P49281	Intestines	DOID:2110 CONTEXT: id: 42986/DOID:2110, match:intestine, from:2318, to:2326	PMID:17109629
20100812	P49281	Intestines	DOID:2110 CONTEXT: id: 42986/DOID:2110, match:Intestine, from:2318, to:2326	PMID:17109629
20100812	P49281	microcytic anemia	DOID:11252 CONTEXT: id: 42986/DOID:11252, match:Microcytic anaemia, from:347, to:364	PMID:17109629
20100812	P49281	Intestines	DOID:2110 CONTEXT: id: 42986/DOID:2110, match:intestine, from:2318, to:2326	PMID:17109629
20100812	P49281	Intestines	DOID:2110 CONTEXT: id: 42986/DOID:2110, match:Intestine, from:2318, to:2326	PMID:17109629
20100812	P49281	microcytic anemia	DOID:11252 CONTEXT: id: 42986/DOID:11252, match:Microcytic anaemia, from:347, to:364	PMID:17109629
20100812	P49281	Intestines	DOID:2110 CONTEXT: id: 42986/DOID:2110, match:intestine, from:2318, to:2326	PMID:17109629
20100812	P49281	Intestines	DOID:2110 CONTEXT: id: 42986/DOID:2110, match:Intestine, from:2318, to:2326	PMID:17109629
20100812	P49281	microcytic anemia	DOID:11252 CONTEXT: id: 42986/DOID:11252, match:Microcytic anaemia, from:347, to:364	PMID:17109629
20100812	P49281	Intestines	DOID:2110 CONTEXT: id: 42986/DOID:2110, match:intestine, from:2318, to:2326	PMID:17109629
20100812	P49281	Intestines	DOID:2110 CONTEXT: id: 42986/DOID:2110, match:Intestine, from:2318, to:2326	PMID:17109629
20100812	P49281	microcytic anemia	DOID:11252 CONTEXT: id: 42986/DOID:11252, match:Microcytic anaemia, from:347, to:364	PMID:17109629
20100812	P49281	Intestines	DOID:2110 CONTEXT: id: 42986/DOID:2110, match:intestine, from:2318, to:2326	PMID:17109629
20100812	P49281	Intestines	DOID:2110 CONTEXT: id: 42986/DOID:2110, match:Intestine, from:2318, to:2326	PMID:17109629
20100812	P49281	microcytic anemia	DOID:11252 CONTEXT: id: 42986/DOID:11252, match:Microcytic anaemia, from:347, to:364	PMID:17109629
20100812	P49281	Intestines	DOID:2110 CONTEXT: id: 42986/DOID:2110, match:intestine, from:2318, to:2326	PMID:17109629
20100812	P49281	Intestines	DOID:2110 CONTEXT: id: 42986/DOID:2110, match:Intestine, from:2318, to:2326	PMID:17109629
20100812	P49281	microcytic anemia	DOID:11252 CONTEXT: id: 42986/DOID:11252, match:Microcytic anaemia, from:347, to:364	PMID:17109629
20100812	P49281	Intestines	DOID:2110 CONTEXT: id: 42986/DOID:2110, match:intestine, from:2318, to:2326	PMID:17109629
20100812	P49281	Intestines	DOID:2110 CONTEXT: id: 42986/DOID:2110, match:Intestine, from:2318, to:2326	PMID:17109629
20100812	P49281	microcytic anemia	DOID:11252 CONTEXT: id: 42986/DOID:11252, match:Microcytic anaemia, from:347, to:364	PMID:17109629
20100812	P49281	Intestines	DOID:2110 CONTEXT: id: 42986/DOID:2110, match:intestine, from:2318, to:2326	PMID:17109629
20100812	P49281	Intestines	DOID:2110 CONTEXT: id: 42986/DOID:2110, match:Intestine, from:2318, to:2326	PMID:17109629
20100812	P49281	microcytic anemia	DOID:11252 CONTEXT: id: 42986/DOID:11252, match:Microcytic anaemia, from:347, to:364	PMID:17109629
20100812	P49281	Intestines	DOID:2110 CONTEXT: id: 42986/DOID:2110, match:intestine, from:2318, to:2326	PMID:17109629
20100812	P49281	Intestines	DOID:2110 CONTEXT: id: 42986/DOID:2110, match:Intestine, from:2318, to:2326	PMID:17109629
20100812	P49281	microcytic anemia	DOID:11252 CONTEXT: id: 42986/DOID:11252, match:Microcytic anaemia, from:347, to:364	PMID:17109629
20100812	P49281	Intestines	DOID:2110 CONTEXT: id: 42986/DOID:2110, match:intestine, from:2318, to:2326	PMID:17109629
20100812	P49281	Intestines	DOID:2110 CONTEXT: id: 42986/DOID:2110, match:Intestine, from:2318, to:2326	PMID:17109629
20100812	P49281	microcytic anemia	DOID:11252 CONTEXT: id: 42986/DOID:11252, match:Microcytic anaemia, from:347, to:364	PMID:17109629
20100812	P49281	Intestines	DOID:2110 CONTEXT: id: 42986/DOID:2110, match:intestine, from:2318, to:2326	PMID:17109629
20100812	P49281	Intestines	DOID:2110 CONTEXT: id: 42986/DOID:2110, match:Intestine, from:2318, to:2326	PMID:17109629
20100812	P49281	microcytic anemia	DOID:11252 CONTEXT: id: 42986/DOID:11252, match:Microcytic anaemia, from:347, to:364	PMID:17109629
20100812	P49281	Intestines	DOID:2110 CONTEXT: id: 42986/DOID:2110, match:intestine, from:2318, to:2326	PMID:17109629
20100812	P49281	Intestines	DOID:2110 CONTEXT: id: 42986/DOID:2110, match:Intestine, from:2318, to:2326	PMID:17109629
20100812	P49281	microcytic anemia	DOID:11252 CONTEXT: id: 42986/DOID:11252, match:Microcytic anaemia, from:347, to:364	PMID:17109629
20100812	P49281	Intestines	DOID:2110 CONTEXT: id: 42986/DOID:2110, match:intestine, from:2318, to:2326	PMID:17109629
20100812	P49281	Intestines	DOID:2110 CONTEXT: id: 42986/DOID:2110, match:Intestine, from:2318, to:2326	PMID:17109629
20100812	P49281	microcytic anemia	DOID:11252 CONTEXT: id: 42986/DOID:11252, match:Microcytic anaemia, from:347, to:364	PMID:17109629
20100812	P49281	Intestines	DOID:2110 CONTEXT: id: 42986/DOID:2110, match:intestine, from:2318, to:2326	PMID:17109629
20100812	P49281	Intestines	DOID:2110 CONTEXT: id: 42986/DOID:2110, match:Intestine, from:2318, to:2326	PMID:17109629
20100812	P49281	microcytic anemia	DOID:11252 CONTEXT: id: 42986/DOID:11252, match:Microcytic anaemia, from:347, to:364	PMID:17109629
20100812	P49281	Intestines	DOID:2110 CONTEXT: id: 42986/DOID:2110, match:intestine, from:2318, to:2326	PMID:17109629
20100812	P49281	Intestines	DOID:2110 CONTEXT: id: 42986/DOID:2110, match:Intestine, from:2318, to:2326	PMID:17109629
20100812	P49281	microcytic anemia	DOID:11252 CONTEXT: id: 42986/DOID:11252, match:Microcytic anaemia, from:347, to:364	PMID:17109629
20100812	P49281	adenovirus infectious disease	DOID:3124 CONTEXT: id: 42986/DOID:3124, match:Adenovirus, from:1071, to:1080	PMID:18082289
20100812	P49281	adenovirus infectious disease	DOID:3124 CONTEXT: id: 42986/DOID:3124, match:Adenovirus, from:391, to:400	PMID:18082289
20100812	P49281	adenovirus infectious disease	DOID:3124 CONTEXT: id: 42986/DOID:3124, match:Adenovirus, from:1071, to:1080	PMID:18082289
20100812	P49281	adenovirus infectious disease	DOID:3124 CONTEXT: id: 42986/DOID:3124, match:Adenovirus, from:391, to:400	PMID:18082289
20100812	P49281	Intestines	DOID:2110 CONTEXT: id: 42986/DOID:2110, match:intestine, from:2318, to:2326	PMID:17109629
20100812	P49281	Intestines	DOID:2110 CONTEXT: id: 42986/DOID:2110, match:Intestine, from:2318, to:2326	PMID:17109629
20100812	P49281	microcytic anemia	DOID:11252 CONTEXT: id: 42986/DOID:11252, match:Microcytic anaemia, from:347, to:364	PMID:17109629
20100812	P49281	Intestines	DOID:2110 CONTEXT: id: 42986/DOID:2110, match:intestine, from:2318, to:2326	PMID:17109629
20100812	P49281	Intestines	DOID:2110 CONTEXT: id: 42986/DOID:2110, match:Intestine, from:2318, to:2326	PMID:17109629
20100812	P49281	microcytic anemia	DOID:11252 CONTEXT: id: 42986/DOID:11252, match:Microcytic anaemia, from:347, to:364	PMID:17109629
20100812	P49281	Intestines	DOID:2110 CONTEXT: id: 42986/DOID:2110, match:intestine, from:2318, to:2326	PMID:17109629
20100812	P49281	Intestines	DOID:2110 CONTEXT: id: 42986/DOID:2110, match:Intestine, from:2318, to:2326	PMID:17109629
20100812	P49281	microcytic anemia	DOID:11252 CONTEXT: id: 42986/DOID:11252, match:Microcytic anaemia, from:347, to:364	PMID:17109629
20100812	P49281	Intestines	DOID:2110 CONTEXT: id: 42986/DOID:2110, match:intestine, from:2318, to:2326	PMID:17109629
20100812	P49281	Intestines	DOID:2110 CONTEXT: id: 42986/DOID:2110, match:Intestine, from:2318, to:2326	PMID:17109629
20100812	P49281	microcytic anemia	DOID:11252 CONTEXT: id: 42986/DOID:11252, match:Microcytic anaemia, from:347, to:364	PMID:17109629
20100812	P49281	Intestines	DOID:2110 CONTEXT: id: 42986/DOID:2110, match:intestine, from:2318, to:2326	PMID:17109629
20100812	P49281	Intestines	DOID:2110 CONTEXT: id: 42986/DOID:2110, match:Intestine, from:2318, to:2326	PMID:17109629
20100812	P49281	microcytic anemia	DOID:11252 CONTEXT: id: 42986/DOID:11252, match:Microcytic anaemia, from:347, to:364	PMID:17109629
20100812	P49281	anemia	DOID:2355 CONTEXT: id: 42986/DOID:2355, match:anemia, from:388, to:393	PMID:12209011
20100812	P49281	contagious pustular dermatitis	DOID:8771 CONTEXT: id: 42986/DOID:8771, match:Orf, from:1082, to:1084	PMID:12209011
20100812	Q9C035	fibroepithelial neoplasm	DOID:153 CONTEXT: id: 42986/DOID:153, match:RELATED, from:585, to:591	PMID:17156811
20100812	Q9C035	fibroepithelial neoplasm	DOID:153 CONTEXT: id: 42986/DOID:153, match:RELATED, from:45, to:51	PMID:17156811
20100812	Q9C035	fibroepithelial neoplasm	DOID:153 CONTEXT: id: 42986/DOID:153, match:RELATED, from:410, to:416	PMID:17156811
20100812	Q9C035	disease by infectious agent	DOID:0050117 CONTEXT: id: 42986/DOID:0050117, match:infection, from:850, to:858	PMID:17156811
20100812	Q9C035	disease by infectious agent	DOID:0050117 CONTEXT: id: 42986/DOID:0050117, match:infection, from:988, to:996	PMID:17156811
20100812	Q9P1T7	T-cell leukemia	DOID:715 CONTEXT: id: 42986/DOID:715, match:T-cell leukemia, from:1098, to:1112	PMID:10671520
20100812	Q9P1T7	T-cell leukemia	DOID:715 CONTEXT: id: 42986/DOID:715, match:T-cell leukemia, from:101, to:115	PMID:10671520
20100812	Q9P1T7	T-cell leukemia	DOID:715 CONTEXT: id: 42986/DOID:715, match:T-cell leukemia, from:1098, to:1112	PMID:10671520
20100812	Q9P1T7	T-cell leukemia	DOID:715 CONTEXT: id: 42986/DOID:715, match:T-cell leukemia, from:101, to:115	PMID:10671520
20100812	Q9P1T7	T-cell leukemia	DOID:715 CONTEXT: id: 42986/DOID:715, match:T-cell leukemia, from:1098, to:1112	PMID:10671520
20100812	Q9P1T7	T-cell leukemia	DOID:715 CONTEXT: id: 42986/DOID:715, match:T-cell leukemia, from:101, to:115	PMID:10671520
20100812	Q9P1T7	T-cell leukemia	DOID:715 CONTEXT: id: 42986/DOID:715, match:T-cell leukemia, from:1098, to:1112	PMID:10671520
20100812	Q9P1T7	T-cell leukemia	DOID:715 CONTEXT: id: 42986/DOID:715, match:T-cell leukemia, from:101, to:115	PMID:10671520
20100812	Q15723	leukemia	DOID:1240 CONTEXT: id: 42986/DOID:1240, match:leukemia, from:1613, to:1620	PMID:14970218
20100812	Q15723	leukemia	DOID:1240 CONTEXT: id: 42986/DOID:1240, match:leukemia, from:566, to:573	PMID:14970218
20100812	Q15723	leukemia	DOID:1240 CONTEXT: id: 42986/DOID:1240, match:leukemia, from:1787, to:1794	PMID:14970218
20100812	Q15723	fibroepithelial neoplasm	DOID:153 CONTEXT: id: 42986/DOID:153, match:RELATED, from:1403, to:1409	PMID:14970218
20100812	Q15723	leukemia	DOID:1240 CONTEXT: id: 42986/DOID:1240, match:leukemia, from:1613, to:1620	PMID:14970218
20100812	Q15723	leukemia	DOID:1240 CONTEXT: id: 42986/DOID:1240, match:leukemia, from:566, to:573	PMID:14970218
20100812	Q15723	leukemia	DOID:1240 CONTEXT: id: 42986/DOID:1240, match:leukemia, from:1787, to:1794	PMID:14970218
20100812	Q15723	fibroepithelial neoplasm	DOID:153 CONTEXT: id: 42986/DOID:153, match:RELATED, from:1403, to:1409	PMID:14970218
20100812	Q15723	leukemia	DOID:1240 CONTEXT: id: 42986/DOID:1240, match:leukemia, from:1613, to:1620	PMID:14970218
20100812	Q15723	leukemia	DOID:1240 CONTEXT: id: 42986/DOID:1240, match:leukemia, from:566, to:573	PMID:14970218
20100812	Q15723	leukemia	DOID:1240 CONTEXT: id: 42986/DOID:1240, match:leukemia, from:1787, to:1794	PMID:14970218
20100812	Q15723	fibroepithelial neoplasm	DOID:153 CONTEXT: id: 42986/DOID:153, match:RELATED, from:1403, to:1409	PMID:14970218
20100812	Q15723	leukemia	DOID:1240 CONTEXT: id: 42986/DOID:1240, match:leukemia, from:1613, to:1620	PMID:14970218
20100812	Q15723	leukemia	DOID:1240 CONTEXT: id: 42986/DOID:1240, match:leukemia, from:566, to:573	PMID:14970218
20100812	Q15723	leukemia	DOID:1240 CONTEXT: id: 42986/DOID:1240, match:leukemia, from:1787, to:1794	PMID:14970218
20100812	Q15723	fibroepithelial neoplasm	DOID:153 CONTEXT: id: 42986/DOID:153, match:RELATED, from:1403, to:1409	PMID:14970218
20100812	Q15723	leukemia	DOID:1240 CONTEXT: id: 42986/DOID:1240, match:leukemia, from:1613, to:1620	PMID:14970218
20100812	Q15723	leukemia	DOID:1240 CONTEXT: id: 42986/DOID:1240, match:leukemia, from:566, to:573	PMID:14970218
20100812	Q15723	leukemia	DOID:1240 CONTEXT: id: 42986/DOID:1240, match:leukemia, from:1787, to:1794	PMID:14970218
20100812	Q15723	fibroepithelial neoplasm	DOID:153 CONTEXT: id: 42986/DOID:153, match:RELATED, from:1403, to:1409	PMID:14970218
20100812	Q15723	leukemia	DOID:1240 CONTEXT: id: 42986/DOID:1240, match:leukemia, from:1613, to:1620	PMID:14970218
20100812	Q15723	leukemia	DOID:1240 CONTEXT: id: 42986/DOID:1240, match:leukemia, from:566, to:573	PMID:14970218
20100812	Q15723	leukemia	DOID:1240 CONTEXT: id: 42986/DOID:1240, match:leukemia, from:1787, to:1794	PMID:14970218
20100812	Q15723	fibroepithelial neoplasm	DOID:153 CONTEXT: id: 42986/DOID:153, match:RELATED, from:1403, to:1409	PMID:14970218
20100812	Q15723	leukemia	DOID:1240 CONTEXT: id: 42986/DOID:1240, match:leukemia, from:1613, to:1620	PMID:14970218
20100812	Q15723	leukemia	DOID:1240 CONTEXT: id: 42986/DOID:1240, match:leukemia, from:566, to:573	PMID:14970218
20100812	Q15723	leukemia	DOID:1240 CONTEXT: id: 42986/DOID:1240, match:leukemia, from:1787, to:1794	PMID:14970218
20100812	Q15723	fibroepithelial neoplasm	DOID:153 CONTEXT: id: 42986/DOID:153, match:RELATED, from:1403, to:1409	PMID:14970218
20100812	Q15723	leukemia	DOID:1240 CONTEXT: id: 42986/DOID:1240, match:leukemia, from:1613, to:1620	PMID:14970218
20100812	Q15723	leukemia	DOID:1240 CONTEXT: id: 42986/DOID:1240, match:leukemia, from:566, to:573	PMID:14970218
20100812	Q15723	leukemia	DOID:1240 CONTEXT: id: 42986/DOID:1240, match:leukemia, from:1787, to:1794	PMID:14970218
20100812	Q15723	fibroepithelial neoplasm	DOID:153 CONTEXT: id: 42986/DOID:153, match:RELATED, from:1403, to:1409	PMID:14970218
20100812	P49848	Recruitment	DOID:12659 CONTEXT: id: 42986/DOID:12659, match:Recruitment, from:1414, to:1424	PMID:7667268
20100812	P49848	fibroepithelial neoplasm	DOID:153 CONTEXT: id: 42986/DOID:153, match:RELATED, from:1630, to:1636	PMID:7667268
20100812	P49848	Recruitment	DOID:12659 CONTEXT: id: 42986/DOID:12659, match:Recruitment, from:1414, to:1424	PMID:7667268
20100812	P49848	fibroepithelial neoplasm	DOID:153 CONTEXT: id: 42986/DOID:153, match:RELATED, from:1630, to:1636	PMID:7667268
20100812	P49848	Recruitment	DOID:12659 CONTEXT: id: 42986/DOID:12659, match:Recruitment, from:1414, to:1424	PMID:7667268
20100812	P49848	fibroepithelial neoplasm	DOID:153 CONTEXT: id: 42986/DOID:153, match:RELATED, from:1630, to:1636	PMID:7667268
20100812	P49848	Recruitment	DOID:12659 CONTEXT: id: 42986/DOID:12659, match:Recruitment, from:1414, to:1424	PMID:7667268
20100812	P49848	fibroepithelial neoplasm	DOID:153 CONTEXT: id: 42986/DOID:153, match:RELATED, from:1630, to:1636	PMID:7667268
20100812	P49848	Recruitment	DOID:12659 CONTEXT: id: 42986/DOID:12659, match:Recruitment, from:1414, to:1424	PMID:7667268
20100812	P49848	fibroepithelial neoplasm	DOID:153 CONTEXT: id: 42986/DOID:153, match:RELATED, from:1630, to:1636	PMID:7667268
20100812	P49848	Recruitment	DOID:12659 CONTEXT: id: 42986/DOID:12659, match:Recruitment, from:1414, to:1424	PMID:7667268
20100812	P49848	fibroepithelial neoplasm	DOID:153 CONTEXT: id: 42986/DOID:153, match:RELATED, from:1630, to:1636	PMID:7667268
20100812	Q13574	retinoblastoma	DOID:768 CONTEXT: id: 42986/DOID:768, match:retinoblastoma, from:5, to:18	PMID:16286473
20100812	Q13574	retinoblastoma	DOID:768 CONTEXT: id: 42986/DOID:768, match:retinoblastoma, from:5, to:18	PMID:16286473
20100812	Q13574	fibroepithelial neoplasm	DOID:153 CONTEXT: id: 42986/DOID:153, match:RELATED, from:818, to:824	PMID:16286473
20100812	Q13574	retinoblastoma	DOID:768 CONTEXT: id: 42986/DOID:768, match:retinoblastoma, from:5, to:18	PMID:16286473
20100812	Q13574	retinoblastoma	DOID:768 CONTEXT: id: 42986/DOID:768, match:retinoblastoma, from:5, to:18	PMID:16286473
20100812	Q13574	fibroepithelial neoplasm	DOID:153 CONTEXT: id: 42986/DOID:153, match:RELATED, from:818, to:824	PMID:16286473
20100812	Q13574	retinoblastoma	DOID:768 CONTEXT: id: 42986/DOID:768, match:retinoblastoma, from:5, to:18	PMID:16286473
20100812	Q13574	retinoblastoma	DOID:768 CONTEXT: id: 42986/DOID:768, match:retinoblastoma, from:5, to:18	PMID:16286473
20100812	Q13574	fibroepithelial neoplasm	DOID:153 CONTEXT: id: 42986/DOID:153, match:RELATED, from:818, to:824	PMID:16286473
20100812	Q13574	retinoblastoma	DOID:768 CONTEXT: id: 42986/DOID:768, match:retinoblastoma, from:5, to:18	PMID:16286473
20100812	Q13574	retinoblastoma	DOID:768 CONTEXT: id: 42986/DOID:768, match:retinoblastoma, from:5, to:18	PMID:16286473
20100812	Q13574	fibroepithelial neoplasm	DOID:153 CONTEXT: id: 42986/DOID:153, match:RELATED, from:818, to:824	PMID:16286473
20100812	Q13574	retinoblastoma	DOID:768 CONTEXT: id: 42986/DOID:768, match:retinoblastoma, from:5, to:18	PMID:16286473
20100812	Q13574	retinoblastoma	DOID:768 CONTEXT: id: 42986/DOID:768, match:retinoblastoma, from:5, to:18	PMID:16286473
20100812	Q13574	fibroepithelial neoplasm	DOID:153 CONTEXT: id: 42986/DOID:153, match:RELATED, from:818, to:824	PMID:16286473
20100812	Q13574	retinoblastoma	DOID:768 CONTEXT: id: 42986/DOID:768, match:retinoblastoma, from:5, to:18	PMID:16286473
20100812	Q13574	retinoblastoma	DOID:768 CONTEXT: id: 42986/DOID:768, match:retinoblastoma, from:5, to:18	PMID:16286473
20100812	Q13574	fibroepithelial neoplasm	DOID:153 CONTEXT: id: 42986/DOID:153, match:RELATED, from:818, to:824	PMID:16286473
20100812	Q13574	retinoblastoma	DOID:768 CONTEXT: id: 42986/DOID:768, match:retinoblastoma, from:5, to:18	PMID:16286473
20100812	Q13574	retinoblastoma	DOID:768 CONTEXT: id: 42986/DOID:768, match:retinoblastoma, from:5, to:18	PMID:16286473
20100812	Q13574	fibroepithelial neoplasm	DOID:153 CONTEXT: id: 42986/DOID:153, match:RELATED, from:818, to:824	PMID:16286473
20100812	Q13574	retinoblastoma	DOID:768 CONTEXT: id: 42986/DOID:768, match:retinoblastoma, from:5, to:18	PMID:16286473
20100812	Q13574	retinoblastoma	DOID:768 CONTEXT: id: 42986/DOID:768, match:retinoblastoma, from:5, to:18	PMID:16286473
20100812	Q13574	fibroepithelial neoplasm	DOID:153 CONTEXT: id: 42986/DOID:153, match:RELATED, from:818, to:824	PMID:16286473
20100812	Q49MI3	retinitis pigmentosa	DOID:10584 CONTEXT: id: 42986/DOID:10584, match:retinitis pigmentosa, from:49, to:68	PMID:19158957
20100812	Q49MI3	retinitis pigmentosa	DOID:10584 CONTEXT: id: 42986/DOID:10584, match:RP, from:328, to:329	PMID:19158957
20100812	Q49MI3	retinitis pigmentosa	DOID:10584 CONTEXT: id: 42986/DOID:10584, match:RP, from:1670, to:1671	PMID:19158957
20100812	Q49MI3	retinitis pigmentosa	DOID:10584 CONTEXT: id: 42986/DOID:10584, match:RP, from:1577, to:1578	PMID:19158957
20100812	Q49MI3	retinitis pigmentosa	DOID:10584 CONTEXT: id: 42986/DOID:10584, match:Retinitis pigmentosa, from:149, to:168	PMID:19158957
20100812	Q49MI3	retinitis pigmentosa	DOID:10584 CONTEXT: id: 42986/DOID:10584, match:Retinitis pigmentosa, from:49, to:68	PMID:19158957
20100812	Q49MI3	retinitis pigmentosa	DOID:10584 CONTEXT: id: 42986/DOID:10584, match:RP, from:171, to:172	PMID:19158957
20100812	Q49MI3	retinitis pigmentosa	DOID:10584 CONTEXT: id: 42986/DOID:10584, match:retinitis pigmentosa, from:149, to:168	PMID:19158957
20100812	Q49MI3	neurodegenerative disorder	DOID:4874 CONTEXT: id: 42986/DOID:4874, match:neurodegenerative disorder, from:186, to:211	PMID:19158957
20100812	Q49MI3	Retinal degeneration	DOID:8466 CONTEXT: id: 42986/DOID:8466, match:Retinal degeneration, from:1864, to:1883	PMID:19158957
20100812	Q49MI3	retinitis pigmentosa	DOID:10584 CONTEXT: id: 42986/DOID:10584, match:retinitis pigmentosa, from:49, to:68	PMID:19158957
20100812	Q49MI3	retinitis pigmentosa	DOID:10584 CONTEXT: id: 42986/DOID:10584, match:RP, from:328, to:329	PMID:19158957
20100812	Q49MI3	retinitis pigmentosa	DOID:10584 CONTEXT: id: 42986/DOID:10584, match:RP, from:1670, to:1671	PMID:19158957
20100812	Q49MI3	retinitis pigmentosa	DOID:10584 CONTEXT: id: 42986/DOID:10584, match:RP, from:1577, to:1578	PMID:19158957
20100812	Q49MI3	retinitis pigmentosa	DOID:10584 CONTEXT: id: 42986/DOID:10584, match:Retinitis pigmentosa, from:149, to:168	PMID:19158957
20100812	Q49MI3	retinitis pigmentosa	DOID:10584 CONTEXT: id: 42986/DOID:10584, match:Retinitis pigmentosa, from:49, to:68	PMID:19158957
20100812	Q49MI3	retinitis pigmentosa	DOID:10584 CONTEXT: id: 42986/DOID:10584, match:RP, from:171, to:172	PMID:19158957
20100812	Q49MI3	retinitis pigmentosa	DOID:10584 CONTEXT: id: 42986/DOID:10584, match:retinitis pigmentosa, from:149, to:168	PMID:19158957
20100812	Q49MI3	neurodegenerative disorder	DOID:4874 CONTEXT: id: 42986/DOID:4874, match:neurodegenerative disorder, from:186, to:211	PMID:19158957
20100812	Q49MI3	Retinal degeneration	DOID:8466 CONTEXT: id: 42986/DOID:8466, match:Retinal degeneration, from:1864, to:1883	PMID:19158957
20100812	Q49MI3	retinitis pigmentosa	DOID:10584 CONTEXT: id: 42986/DOID:10584, match:retinitis pigmentosa, from:49, to:68	PMID:19158957
20100812	Q49MI3	retinitis pigmentosa	DOID:10584 CONTEXT: id: 42986/DOID:10584, match:RP, from:328, to:329	PMID:19158957
20100812	Q49MI3	retinitis pigmentosa	DOID:10584 CONTEXT: id: 42986/DOID:10584, match:RP, from:1670, to:1671	PMID:19158957
20100812	Q49MI3	retinitis pigmentosa	DOID:10584 CONTEXT: id: 42986/DOID:10584, match:RP, from:1577, to:1578	PMID:19158957
20100812	Q49MI3	retinitis pigmentosa	DOID:10584 CONTEXT: id: 42986/DOID:10584, match:Retinitis pigmentosa, from:149, to:168	PMID:19158957
20100812	Q49MI3	retinitis pigmentosa	DOID:10584 CONTEXT: id: 42986/DOID:10584, match:Retinitis pigmentosa, from:49, to:68	PMID:19158957
20100812	Q49MI3	retinitis pigmentosa	DOID:10584 CONTEXT: id: 42986/DOID:10584, match:RP, from:171, to:172	PMID:19158957
20100812	Q49MI3	retinitis pigmentosa	DOID:10584 CONTEXT: id: 42986/DOID:10584, match:retinitis pigmentosa, from:149, to:168	PMID:19158957
20100812	Q49MI3	neurodegenerative disorder	DOID:4874 CONTEXT: id: 42986/DOID:4874, match:neurodegenerative disorder, from:186, to:211	PMID:19158957
20100812	Q49MI3	Retinal degeneration	DOID:8466 CONTEXT: id: 42986/DOID:8466, match:Retinal degeneration, from:1864, to:1883	PMID:19158957
20100812	Q49MI3	retinitis pigmentosa	DOID:10584 CONTEXT: id: 42986/DOID:10584, match:retinitis pigmentosa, from:49, to:68	PMID:19158957
20100812	Q49MI3	retinitis pigmentosa	DOID:10584 CONTEXT: id: 42986/DOID:10584, match:RP, from:328, to:329	PMID:19158957
20100812	Q49MI3	retinitis pigmentosa	DOID:10584 CONTEXT: id: 42986/DOID:10584, match:RP, from:1670, to:1671	PMID:19158957
20100812	Q49MI3	retinitis pigmentosa	DOID:10584 CONTEXT: id: 42986/DOID:10584, match:RP, from:1577, to:1578	PMID:19158957
20100812	Q49MI3	retinitis pigmentosa	DOID:10584 CONTEXT: id: 42986/DOID:10584, match:Retinitis pigmentosa, from:149, to:168	PMID:19158957
20100812	Q49MI3	retinitis pigmentosa	DOID:10584 CONTEXT: id: 42986/DOID:10584, match:Retinitis pigmentosa, from:49, to:68	PMID:19158957
20100812	Q49MI3	retinitis pigmentosa	DOID:10584 CONTEXT: id: 42986/DOID:10584, match:RP, from:171, to:172	PMID:19158957
20100812	Q49MI3	retinitis pigmentosa	DOID:10584 CONTEXT: id: 42986/DOID:10584, match:retinitis pigmentosa, from:149, to:168	PMID:19158957
20100812	Q49MI3	neurodegenerative disorder	DOID:4874 CONTEXT: id: 42986/DOID:4874, match:neurodegenerative disorder, from:186, to:211	PMID:19158957
20100812	Q49MI3	Retinal degeneration	DOID:8466 CONTEXT: id: 42986/DOID:8466, match:Retinal degeneration, from:1864, to:1883	PMID:19158957
20100812	Q49MI3	retinitis pigmentosa	DOID:10584 CONTEXT: id: 42986/DOID:10584, match:retinitis pigmentosa, from:49, to:68	PMID:19158957
20100812	Q49MI3	retinitis pigmentosa	DOID:10584 CONTEXT: id: 42986/DOID:10584, match:RP, from:328, to:329	PMID:19158957
20100812	Q49MI3	retinitis pigmentosa	DOID:10584 CONTEXT: id: 42986/DOID:10584, match:RP, from:1670, to:1671	PMID:19158957
20100812	Q49MI3	retinitis pigmentosa	DOID:10584 CONTEXT: id: 42986/DOID:10584, match:RP, from:1577, to:1578	PMID:19158957
20100812	Q49MI3	retinitis pigmentosa	DOID:10584 CONTEXT: id: 42986/DOID:10584, match:Retinitis pigmentosa, from:149, to:168	PMID:19158957
20100812	Q49MI3	retinitis pigmentosa	DOID:10584 CONTEXT: id: 42986/DOID:10584, match:Retinitis pigmentosa, from:49, to:68	PMID:19158957
20100812	Q49MI3	retinitis pigmentosa	DOID:10584 CONTEXT: id: 42986/DOID:10584, match:RP, from:171, to:172	PMID:19158957
20100812	Q49MI3	retinitis pigmentosa	DOID:10584 CONTEXT: id: 42986/DOID:10584, match:retinitis pigmentosa, from:149, to:168	PMID:19158957
20100812	Q49MI3	neurodegenerative disorder	DOID:4874 CONTEXT: id: 42986/DOID:4874, match:neurodegenerative disorder, from:186, to:211	PMID:19158957
20100812	Q49MI3	Retinal degeneration	DOID:8466 CONTEXT: id: 42986/DOID:8466, match:Retinal degeneration, from:1864, to:1883	PMID:19158957
20100812	Q49MI3	retinitis pigmentosa	DOID:10584 CONTEXT: id: 42986/DOID:10584, match:retinitis pigmentosa, from:49, to:68	PMID:19158957
20100812	Q49MI3	retinitis pigmentosa	DOID:10584 CONTEXT: id: 42986/DOID:10584, match:RP, from:328, to:329	PMID:19158957
20100812	Q49MI3	retinitis pigmentosa	DOID:10584 CONTEXT: id: 42986/DOID:10584, match:RP, from:1670, to:1671	PMID:19158957
20100812	Q49MI3	retinitis pigmentosa	DOID:10584 CONTEXT: id: 42986/DOID:10584, match:RP, from:1577, to:1578	PMID:19158957
20100812	Q49MI3	retinitis pigmentosa	DOID:10584 CONTEXT: id: 42986/DOID:10584, match:Retinitis pigmentosa, from:149, to:168	PMID:19158957
20100812	Q49MI3	retinitis pigmentosa	DOID:10584 CONTEXT: id: 42986/DOID:10584, match:Retinitis pigmentosa, from:49, to:68	PMID:19158957
20100812	Q49MI3	retinitis pigmentosa	DOID:10584 CONTEXT: id: 42986/DOID:10584, match:RP, from:171, to:172	PMID:19158957
20100812	Q49MI3	retinitis pigmentosa	DOID:10584 CONTEXT: id: 42986/DOID:10584, match:retinitis pigmentosa, from:149, to:168	PMID:19158957
20100812	Q49MI3	neurodegenerative disorder	DOID:4874 CONTEXT: id: 42986/DOID:4874, match:neurodegenerative disorder, from:186, to:211	PMID:19158957
20100812	Q49MI3	Retinal degeneration	DOID:8466 CONTEXT: id: 42986/DOID:8466, match:Retinal degeneration, from:1864, to:1883	PMID:19158957
20100812	Q49MI3	retinitis pigmentosa	DOID:10584 CONTEXT: id: 42986/DOID:10584, match:retinitis pigmentosa, from:49, to:68	PMID:19158957
20100812	Q49MI3	retinitis pigmentosa	DOID:10584 CONTEXT: id: 42986/DOID:10584, match:RP, from:328, to:329	PMID:19158957
20100812	Q49MI3	retinitis pigmentosa	DOID:10584 CONTEXT: id: 42986/DOID:10584, match:RP, from:1670, to:1671	PMID:19158957
20100812	Q49MI3	retinitis pigmentosa	DOID:10584 CONTEXT: id: 42986/DOID:10584, match:RP, from:1577, to:1578	PMID:19158957
20100812	Q49MI3	retinitis pigmentosa	DOID:10584 CONTEXT: id: 42986/DOID:10584, match:Retinitis pigmentosa, from:149, to:168	PMID:19158957
20100812	Q49MI3	retinitis pigmentosa	DOID:10584 CONTEXT: id: 42986/DOID:10584, match:Retinitis pigmentosa, from:49, to:68	PMID:19158957
20100812	Q49MI3	retinitis pigmentosa	DOID:10584 CONTEXT: id: 42986/DOID:10584, match:RP, from:171, to:172	PMID:19158957
20100812	Q49MI3	retinitis pigmentosa	DOID:10584 CONTEXT: id: 42986/DOID:10584, match:retinitis pigmentosa, from:149, to:168	PMID:19158957
20100812	Q49MI3	neurodegenerative disorder	DOID:4874 CONTEXT: id: 42986/DOID:4874, match:neurodegenerative disorder, from:186, to:211	PMID:19158957
20100812	Q49MI3	Retinal degeneration	DOID:8466 CONTEXT: id: 42986/DOID:8466, match:Retinal degeneration, from:1864, to:1883	PMID:19158957
20100812	Q49MI3	retinitis pigmentosa	DOID:10584 CONTEXT: id: 42986/DOID:10584, match:retinitis pigmentosa, from:49, to:68	PMID:19158957
20100812	Q49MI3	retinitis pigmentosa	DOID:10584 CONTEXT: id: 42986/DOID:10584, match:RP, from:328, to:329	PMID:19158957
20100812	Q49MI3	retinitis pigmentosa	DOID:10584 CONTEXT: id: 42986/DOID:10584, match:RP, from:1670, to:1671	PMID:19158957
20100812	Q49MI3	retinitis pigmentosa	DOID:10584 CONTEXT: id: 42986/DOID:10584, match:RP, from:1577, to:1578	PMID:19158957
20100812	Q49MI3	retinitis pigmentosa	DOID:10584 CONTEXT: id: 42986/DOID:10584, match:Retinitis pigmentosa, from:149, to:168	PMID:19158957
20100812	Q49MI3	retinitis pigmentosa	DOID:10584 CONTEXT: id: 42986/DOID:10584, match:Retinitis pigmentosa, from:49, to:68	PMID:19158957
20100812	Q49MI3	retinitis pigmentosa	DOID:10584 CONTEXT: id: 42986/DOID:10584, match:RP, from:171, to:172	PMID:19158957
20100812	Q49MI3	retinitis pigmentosa	DOID:10584 CONTEXT: id: 42986/DOID:10584, match:retinitis pigmentosa, from:149, to:168	PMID:19158957
20100812	Q49MI3	neurodegenerative disorder	DOID:4874 CONTEXT: id: 42986/DOID:4874, match:neurodegenerative disorder, from:186, to:211	PMID:19158957
20100812	Q49MI3	Retinal degeneration	DOID:8466 CONTEXT: id: 42986/DOID:8466, match:Retinal degeneration, from:1864, to:1883	PMID:19158957
20100812	O43435	syndrome	DOID:225 CONTEXT: id: 42986/DOID:225, match:syndrome, from:845, to:852	PMID:14585638
20100812	O43435	syndrome	DOID:225 CONTEXT: id: 42986/DOID:225, match:syndrome, from:845, to:852	PMID:14585638
20100812	O43435	syndrome	DOID:225 CONTEXT: id: 42986/DOID:225, match:syndrome, from:695, to:702	PMID:14585638
20100812	O43435	syndrome	DOID:225 CONTEXT: id: 42986/DOID:225, match:syndrome, from:695, to:702	PMID:14585638
20100812	O43435	syndrome	DOID:225 CONTEXT: id: 42986/DOID:225, match:syndrome, from:1601, to:1608	PMID:14585638
20100812	O43435	syndrome	DOID:225 CONTEXT: id: 42986/DOID:225, match:syndrome, from:1601, to:1608	PMID:14585638
20100812	O43435	syndrome	DOID:225 CONTEXT: id: 42986/DOID:225, match:syndrome, from:67, to:74	PMID:14585638
20100812	O43435	syndrome	DOID:225 CONTEXT: id: 42986/DOID:225, match:syndrome, from:67, to:74	PMID:14585638
20100812	O43435	syndrome	DOID:225 CONTEXT: id: 42986/DOID:225, match:syndrome, from:34, to:41	PMID:14585638
20100812	O43435	syndrome	DOID:225 CONTEXT: id: 42986/DOID:225, match:syndrome, from:34, to:41	PMID:14585638
20100812	O43435	syndrome	DOID:225 CONTEXT: id: 42986/DOID:225, match:syndrome, from:460, to:467	PMID:14585638
20100812	O43435	syndrome	DOID:225 CONTEXT: id: 42986/DOID:225, match:syndrome, from:460, to:467	PMID:14585638
20100812	O43435	syndrome	DOID:225 CONTEXT: id: 42986/DOID:225, match:syndrome, from:1509, to:1516	PMID:14585638
20100812	O43435	syndrome	DOID:225 CONTEXT: id: 42986/DOID:225, match:syndrome, from:1509, to:1516	PMID:14585638
20100812	O43435	syndrome	DOID:225 CONTEXT: id: 42986/DOID:225, match:syndrome, from:129, to:136	PMID:14585638
20100812	O43435	syndrome	DOID:225 CONTEXT: id: 42986/DOID:225, match:syndrome, from:129, to:136	PMID:14585638
20100812	O43435	cleft palate	DOID:674 CONTEXT: id: 42986/DOID:674, match:cleft palate, from:289, to:300	PMID:14585638
20100812	O43435	cleft palate	DOID:674 CONTEXT: id: 42986/DOID:674, match:cleft palate, from:289, to:300	PMID:14585638
20100812	O43435	Shprintzen syndrome	DOID:12583 CONTEXT: id: 42986/DOID:12583, match:velocardiofacial syndrome, from:1131, to:1155	PMID:14585638
20100812	O43435	Shprintzen syndrome	DOID:12583 CONTEXT: id: 42986/DOID:12583, match:velocardiofacial syndrome, from:1274, to:1298	PMID:14585638
[truncated: 106,916 more rows]
