# Supplementary material for: Chapter 9: Analyses Using Disease Ontologies
Source: PLoS Comput Biol. 2012 Dec 27;8(12):e1002827. doi: 10.1371/journal.pcbi.1002827 (PMC3531278; doi:10.1371/journal.pcbi.1002827)
Supplement: Dataset S3 — Data file for Exercise 1 (OBO) [file pcbi.1002827.s003.obo]

format-version: 1.2
date: 04:01:2011 16:42
auto-generated-by: OBO-Edit 2.1-beta4
subsetdef: abnormal_slim "Abnormal/normal slim"
subsetdef: absent_slim "Absent/present slim"
subsetdef: attribute_slim "Attribute slim"
subsetdef: cell_quality "cell_quality"
subsetdef: disposition_slim "Disposition slim"
subsetdef: gram-negative_bacterial_infectious_disease "gram-negative bacterial infectious disease"
subsetdef: gram-positive_bacterial_infectious_disease "gram-positive bacterial infectious disease"
subsetdef: relational_slim "Relational slim: types of quality that require an additional entity in order to exist"
subsetdef: scalar_slim "Scalar slim"
subsetdef: secondary_consequence "Consequence of a disorder in another organ system."
subsetdef: sexually_transmitted_infectious_disease "sexually transmitted infectious disease"
subsetdef: tick-borne_infectious_disease "tick-borne infectious disease"
subsetdef: value_slim "Value slim"
subsetdef: zoonotic_infectious_disease "zoonotic infectious disease"
default-namespace: disease_ontology
remark: This is an alpha version and is only for experimental implementation. This work is licensed under a Creative Commons Attribution 3.0 Unported License http://creativecommons.org/licenses/by/3.0/.

[Term]
id: DOID:0000000
name: gallbladder disease
xref: ICD9CM_2010:575.9
xref: MSH2010_2010_02_22:D005705
xref: NCI2009_04D:C34631
xref: SNOMEDCT_2010_1_31:155807008
xref: SNOMEDCT_2010_1_31:155826000
xref: SNOMEDCT_2010_1_31:155829007
xref: SNOMEDCT_2010_1_31:266535008
xref: SNOMEDCT_2010_1_31:266542008
xref: SNOMEDCT_2010_1_31:266543003
xref: SNOMEDCT_2010_1_31:39621005
xref: UMLS_CUI:C0016977
is_a: DOID:77 ! gastrointestinal system disease

[Term]
id: DOID:0000405
name: vascular tissue disease
is_a: DOID:178 ! vascular disease

[Term]
id: DOID:0001816
name: angiosarcoma
alt_id: DOID:267
def: "A sarcoma that results_in rapidly proliferating, extensively infiltrating anaplastic cells derived_from blood vessels and derived_from the lining of irregular blood-filled spaces." [url:http\://emedicine.medscape.com/article/276512-overview]
synonym: "angiosarcoma" EXACT [CSP2005:2007-1041]
synonym: "angiosarcoma (disorder)" EXACT [SNOMEDCT_2005_07_31:403977003]
synonym: "Hemangioendothelioma, malignant (morphologic abnormality)" EXACT [SNOMEDCT_2005_07_31:33176006]
synonym: "hemangiosarcoma" EXACT []
synonym: "hemangiosarcoma (morphologic abnormality)" EXACT [SNOMEDCT_2005_07_31:39000009]
synonym: "malignant hemangioendothelioma" EXACT [NCI2004_11_17:C3088]
xref: MSH2010_2010_02_22:D006394
xref: NCI2009_04D:C3088
xref: SNOMEDCT_2010_1_31:33176006
xref: SNOMEDCT_2010_1_31:39000009
xref: SNOMEDCT_2010_1_31:403977003
xref: UMLS_CUI:C0018923
is_a: DOID:3339 ! malignant vascular neoplasm

[Term]
id: DOID:0002116
name: pterygium
xref: MSH:D011625
is_a: DOID:10124 ! corneal disease
created_by: laronhughes
creation_date: 2010-06-30T02:44:30Z

[Term]
id: DOID:0014667
name: disease of metabolism
def: "A disease of biological process that involving errors in metabolic processes." [url:http\://www.ncbi.nlm.nih.gov/books/NBK22259/]
synonym: "metabolic disease " EXACT [SNOMEDCT_2005_07_31:75934005]
xref: ICD9CM_2010:277.9
xref: MSH2010_2010_02_22:D008659
xref: NCI2009_04D:C3235
xref: SNOMEDCT_2010_1_31:154733004
xref: SNOMEDCT_2010_1_31:190961002
xref: SNOMEDCT_2010_1_31:267456000
xref: SNOMEDCT_2010_1_31:30390004
xref: SNOMEDCT_2010_1_31:75934005
xref: UMLS_CUI:C0025517
is_a: DOID:344 ! disease of biological process

[Term]
id: DOID:0050001
name: Actinomadura madurae infectious disease
subset: gram-positive_bacterial_infectious_disease
is_a: DOID:0050345 ! primary Thermomonosporaceae infectious disease

[Term]
id: DOID:0050002
name: Actinomadura pelletieri infectious disease
subset: gram-positive_bacterial_infectious_disease
is_a: DOID:0050345 ! primary Thermomonosporaceae infectious disease

[Term]
id: DOID:0050003
name: Streptomyces somaliensis infectious disease
subset: gram-positive_bacterial_infectious_disease
is_a: DOID:0050348 ! primary Streptomycetaceae infectious disease

[Term]
id: DOID:0050004
name: seminal vesicle acute gonorrhea
xref: ICD9CM_2010:098.14
xref: SNOMEDCT_2010_1_31:301990003
xref: UMLS_CUI:C0578661
is_a: DOID:10400 ! gonococcal seminal vesiculitis

[Term]
id: DOID:0050007
name: cutaneous strongyloidiasis
def: "A strongyloidiasis that involves parasitic infection by the filariform larvae of Strongyloides stercoralis, which penetrate the human skin causing urticarial rashes in the buttocks and waist areas." [url:http\://www.dpd.cdc.gov/dpdx/HTML/Strongyloidiasis.htm]
is_a: DOID:10955 ! strongyloidiasis

[Term]
id: DOID:0050009
name: intestinal strongyloidiasis
def: "A strongyloidiasis that involves infection of intestine with Strongyloides stercoralis, which results in abdominal pain, diarrhea, ileus, massive gastrointestinal bleeding, severe malabsorption, and peritonitis." [url:http\://www.dpd.cdc.gov/DPDx/HTML/Strongyloidiasis.htm, url:http\://www.merck.com/mmpe/sec14/ch182/ch182i.html?qt=strongyloidiasis&alt=sh]
is_a: DOID:100 ! intestinal infectious disease
is_a: DOID:10955 ! strongyloidiasis

[Term]
id: DOID:0050010
name: Mansonella perstans infectious disease
def: "A mansonelliasis that involves parasitic infection by the nematode Mansonella perstans, which resides in body cavities and the surrounding tissues causing angioedema, pruritus, fever, headaches, arthralgias, and neurologic manifestations. Midges transmit the disease." [url:http\://www.dpd.cdc.gov/dpdx/HTML/Filariasis.htm]
is_a: DOID:1081 ! mansonelliasis

[Term]
id: DOID:0050011
name: Mansonella streptocerca infectious disease
def: "A mansonelliasis that involves parasitic infection by the nematode Mansonella streptocerca, which resides in the dermis and subcutaneous tissue causing pruritus, papular eruptions and pigmentation changes. Midges transmit the disease." [url:http\://www.dpd.cdc.gov/dpdx/HTML/Filariasis.htm]
subset: zoonotic_infectious_disease
is_a: DOID:1081 ! mansonelliasis

[Term]
id: DOID:0050012
name: chikungunya
def: "An arthritis and is_a Alphavirus infectious disease that results_in infection located_in joint, has_agent Chikungunya virus, which is transmitted_by Aedes mosquito bite. The infection has_symptom fever, has_symptom arthralgia, and has_symptom maculopapular rash." [url:http\://en.wikipedia.org/wiki/Chikungunya_virus]
subset: zoonotic_infectious_disease
synonym: "Chikungunya fever" EXACT []
is_a: DOID:5029 ! Alphavirus infectious disease

[Term]
id: DOID:0050014
name: epizootic hemorrhagic disease
def: "An Orbivirus infectious disease that results_in infection in deer, has_agent Epizootic hemorrhagic disease virus, which is transmitted_by Culicoides biting midges. The infection has_symptom hemorrhages in many tissues including the skin, heart, and gastrointestinal tract, and has_symptom ulcers of the tongue, dental pad, palate, rumen, and omasum." [url:http\://www.cfsph.iastate.edu/Factsheets/pdfs/epizootic_hemorrhagic_disease.pdf]
synonym: "EHD" RELATED []
is_a: DOID:2950 ! Orbivirus infectious disease

[Term]
id: DOID:0050015
name: Rocio virus encephalitis
def: "A viral encephalitis and is_a Flavivirus infectious disease that results_in inflammation located_in brain, has_agent Rocio virus, which is transmitted_by Psorophora ferox and transmitted_by Aedes species of mosquitoes. The infection has_symptom abdominal distension, has_symptom confusion, has_symptom motor impairment, has_symptom difficulty in walking and maintaining balance, has_symptom meningeal irritation, and has_symptom cerebellar syndrome." [url:http\://books.google.com/books?id=5O0somr0w18C&pg=RA1-PA1198&lpg=RA1-PA1198&dq#v=onepage&q=&f=false, url:http\://www.ncbi.nlm.nih.gov/sites/entrez/17622628, url:http\://www.scielo.br/pdf/rsp/v20n3/01.pdf]
is_a: DOID:646 ! viral encephalitis
is_a: DOID:993 ! Flavivirus infectious disease

[Term]
id: DOID:0050024
name: Ehrlichia ewingii ehrlichiosis
subset: gram-negative_bacterial_infectious_disease
subset: tick-borne_infectious_disease
subset: zoonotic_infectious_disease
is_a: DOID:10242 ! ehrlichiosis

[Term]
id: DOID:0050025
name: human granulocytic anaplasmosis
alt_id: DOID:0050021
alt_id: DOID:0050022
subset: gram-negative_bacterial_infectious_disease
subset: tick-borne_infectious_disease
synonym: "HGE" RELATED []
synonym: "human granulocytic ehrlichiosis" EXACT []
is_a: DOID:0050376 ! anaplasmosis

[Term]
id: DOID:0050026
name: human monocytic ehrlichiosis
alt_id: DOID:14091
subset: gram-negative_bacterial_infectious_disease
subset: tick-borne_infectious_disease
synonym: "Ehrlichiosis chafeensis" EXACT []
synonym: "HME" RELATED []
xref: UMLS_CUI:C0878687
is_a: DOID:10242 ! ehrlichiosis

[Term]
id: DOID:0050030
name: cat flea rickettsiosis
alt_id: DOID:0050028
alt_id: DOID:0050029
subset: gram-negative_bacterial_infectious_disease
subset: zoonotic_infectious_disease
synonym: "Rickettsia felis spotted fever" EXACT []
is_a: DOID:11104 ! spotted fever

[Term]
id: DOID:0050035
name: African tick-bite fever
alt_id: DOID:0050034
alt_id: DOID:0050036
subset: gram-negative_bacterial_infectious_disease
subset: tick-borne_infectious_disease
subset: zoonotic_infectious_disease
synonym: "Rickettsia africae spotted fever" EXACT []
synonym: "south african tick-bite fever" EXACT []
is_a: DOID:11104 ! spotted fever

[Term]
id: DOID:0050039
name: Rickettsia conorii spotted fever
subset: gram-negative_bacterial_infectious_disease
subset: tick-borne_infectious_disease
subset: zoonotic_infectious_disease
is_a: DOID:11104 ! spotted fever

[Term]
id: DOID:0050041
name: astrakhan fever
subset: gram-negative_bacterial_infectious_disease
subset: tick-borne_infectious_disease
subset: zoonotic_infectious_disease
is_a: DOID:0050039 ! Rickettsia conorii spotted fever

[Term]
id: DOID:0050042
name: indian tick typhus
subset: gram-negative_bacterial_infectious_disease
subset: tick-borne_infectious_disease
subset: zoonotic_infectious_disease
is_a: DOID:0050039 ! Rickettsia conorii spotted fever

[Term]
id: DOID:0050043
name: israeli tick typhus
subset: gram-negative_bacterial_infectious_disease
subset: tick-borne_infectious_disease
subset: zoonotic_infectious_disease
synonym: "Israeli spotted fever" RELATED []
is_a: DOID:0050039 ! Rickettsia conorii spotted fever

[Term]
id: DOID:0050046
name: Far Eastern spotted fever
subset: gram-negative_bacterial_infectious_disease
subset: tick-borne_infectious_disease
subset: zoonotic_infectious_disease
synonym: "Rickettsia heilongjiangensis spotted fever" EXACT []
is_a: DOID:11104 ! spotted fever

[Term]
id: DOID:0050047
name: flinders island spotted fever
subset: gram-negative_bacterial_infectious_disease
subset: tick-borne_infectious_disease
synonym: "FISF" RELATED []
is_a: DOID:0050053 ! Rickettsia honei spotted fever

[Term]
id: DOID:0050048
name: thai tick typhus
subset: gram-negative_bacterial_infectious_disease
subset: tick-borne_infectious_disease
is_a: DOID:0050053 ! Rickettsia honei spotted fever

[Term]
id: DOID:0050050
name: oriental spotted fever
alt_id: DOID:0050049
subset: gram-negative_bacterial_infectious_disease
subset: tick-borne_infectious_disease
subset: zoonotic_infectious_disease
synonym: "Japanese spotted fever" RELATED []
synonym: "Rickettsia japonica spotted fever" EXACT []
is_a: DOID:11104 ! spotted fever

[Term]
id: DOID:0050051
name: Rickettsia parkeri spotted fever
subset: gram-negative_bacterial_infectious_disease
subset: tick-borne_infectious_disease
subset: zoonotic_infectious_disease
synonym: "maculatum infection" EXACT []
is_a: DOID:11104 ! spotted fever

[Term]
id: DOID:0050052
name: Rocky Mountain spotted fever
alt_id: DOID:0050056
alt_id: DOID:1708
subset: gram-negative_bacterial_infectious_disease
subset: tick-borne_infectious_disease
subset: zoonotic_infectious_disease
synonym: "Brazillian spotted" RELATED []
synonym: "Choix" RELATED []
synonym: "Exanthematic typhus of Sao Paulo" RELATED []
synonym: "Exanthematic typhus of So Paulo" RELATED []
synonym: "Fiebre maculosa" RELATED []
synonym: "Fiebre manchada" RELATED []
synonym: "Sao Paulo typhus" RELATED []
synonym: "So Paulo fever" RELATED []
synonym: "Tick typhus " RELATED []
synonym: "Tobia fever" RELATED []
is_a: DOID:11104 ! spotted fever

[Term]
id: DOID:0050053
name: Rickettsia honei spotted fever
subset: gram-negative_bacterial_infectious_disease
subset: tick-borne_infectious_disease
is_a: DOID:11104 ! spotted fever

[Term]
id: DOID:0050054
name: Rickettsia sibirica spotted fever
alt_id: DOID:0050055
subset: gram-negative_bacterial_infectious_disease
subset: tick-borne_infectious_disease
subset: zoonotic_infectious_disease
synonym: "manchurian typhus" EXACT []
is_a: DOID:11104 ! spotted fever

[Term]
id: DOID:0050059
name: oropharyngeal anthrax
subset: gram-positive_bacterial_infectious_disease
subset: zoonotic_infectious_disease
is_a: DOID:13386 ! gastrointestinal anthrax

[Term]
id: DOID:0050061
name: cutaneous erysipeloid
subset: gram-positive_bacterial_infectious_disease
subset: zoonotic_infectious_disease
is_a: DOID:2471 ! Erysipelothrix rhusiopathiae infectious disease
is_a: DOID:3488 ! cellulitis

[Term]
id: DOID:0050063
name: abortive plague
subset: gram-negative_bacterial_infectious_disease
subset: zoonotic_infectious_disease
is_a: DOID:3482 ! plague

[Term]
id: DOID:0050065
name: cutaneous listeriosis
subset: gram-positive_bacterial_infectious_disease
subset: zoonotic_infectious_disease
is_a: DOID:11573 ! listeriosis
is_a: DOID:37 ! skin disease

[Term]
id: DOID:0050066
name: Listeria meningoencephalitis
subset: gram-positive_bacterial_infectious_disease
subset: zoonotic_infectious_disease
is_a: DOID:10554 ! meningoencephalitis
is_a: DOID:11573 ! listeriosis

[Term]
id: DOID:0050067
name: Listeria septicaemia
subset: gram-positive_bacterial_infectious_disease
subset: zoonotic_infectious_disease
is_a: DOID:11573 ! listeriosis

[Term]
id: DOID:0050068
name: pestis minor
subset: gram-negative_bacterial_infectious_disease
subset: zoonotic_infectious_disease
is_a: DOID:10773 ! bubonic plague

[Term]
id: DOID:0050069
name: Yersinia pestis infectious disease
subset: gram-negative_bacterial_infectious_disease
subset: zoonotic_infectious_disease
is_a: DOID:3300 ! Yersinia infectious disease

[Term]
id: DOID:0050070
name: plague meningitis
subset: gram-negative_bacterial_infectious_disease
subset: zoonotic_infectious_disease
is_a: DOID:3482 ! plague
is_a: DOID:9470 ! bacterial meningitis

[Term]
id: DOID:0050072
name: adiaspiromycosis
def: "A primary systemic ascomycota mycosis that is a fungal infection located_in lungs, or located_in skin, which results_in disseminated granulomatous pulmonary process and cutaneous infection in rodents, small wild mammals and humans, has_agent Chrysosporium parvum." [url:http\://www.chestjournal.org/content/97/5/1171.abstract, url:http\://www.eblue.org/article/S0190-9622%2804%2901331-3/abstract]
is_a: DOID:0050282 ! primary systemic ascomycota mycosis

[Term]
id: DOID:0050073
name: invasive pulmonary aspergillosis
def: "An aspergillosis that is a serious fungal infection of the lung with pneumonia caused by Aspergillus, which spreads to other parts of the body through bloodstream in patients with acute leukemia and recipients of tissue transplants. Clinical symptoms include pulmonary nodules and hemorrhage." [url:http\://www.accessmedicine.com/resourceTOC.aspx?resourceID=4, url:http\://www.merck.com/mmhe/sec17/ch197/ch197b.html?qt=invasive%20pulmonary%20aspergillosis&alt=sh, url:http\://www.nlm.nih.gov/medlineplus/ency/article/001326.htm]
is_a: DOID:11341 ! fungal lung infectious disease

[Term]
id: DOID:0050074
name: tonsillar aspergillosis
def: "An aspergillosis that involves fungal infection of the tonsils by Aspergillus species." [url:http\://www.ncbi.nlm.nih.gov/pubmed/792373]
is_a: DOID:13564 ! aspergillosis

[Term]
id: DOID:0050075
name: pulmonary blastomycosis
alt_id: DOID:0050076
alt_id: DOID:0050077
def: "A pulmonary blastomycosis that results_in fungal infection located_in lungs, has_agent Blastomyces dermatitidis, transmitted_by airborne spores and has_symptom lung lesions, has_symptom pleural thickening and results_in_formation_of pulmonary nodules." [url:http\://chestjournal.chestpubs.org/content/121/3/677.full]
is_a: DOID:12663 ! blastomycosis

[Term]
id: DOID:0050078
name: cervix tuberculosis
subset: gram-positive_bacterial_infectious_disease
is_a: DOID:13175 ! female genital tuberculosis
is_a: DOID:2253 ! cervix disease

[Term]
id: DOID:0050082
name: hepatic Torque teno virus infectious disease
alt_id: DOID:0050081
def: "A liver disease and is_a Anelloviridae infectious disease that results_in infection located_in liver, has_agent Torque teno virus, which is transmitted_by blood transfusion." [url:https\://www.doria.fi/bitstream/handle/10024/36074/humantor.pdf?sequence=1]
synonym: "human circovirus infectious disease" RELATED []
synonym: "Transfussion-transmitted virus liver infection" EXACT []
synonym: "TT virus liver infection" EXACT []
is_a: DOID:0050497 ! Anelloviridae infectious disease
is_a: DOID:409 ! liver disease

[Term]
id: DOID:0050084
name: rhinotracheitis
def: "An upper respiratory tract disease involving inflammation of the nasal cavities and trachea caused by feline herpesvirus 1, of the family Herpesviridae in cats and especially young kittens that is characterized by sneezing, conjunctivitis with discharge, and nasal discharges." [url:http\://www2.merriam-webster.com/cgi-bin/mwmednlm?book=Medical&va=rhinotracheitis]
synonym: "feline coryza" EXACT []
synonym: "feline influenza" EXACT []
synonym: "Feline viral rhinotracheitis" EXACT []
is_a: DOID:974 ! upper respiratory tract disease

[Term]
id: DOID:0050085
name: entomophthoromycosis
def: "A subcutaneous fungi incertae sedis mycosis that involves fungal infection of the subcutaneous tissue caused by members of the order Entomophthorales." [url:http\://www.doctorfungus.org/mycoses/human/zygo/zygomycosis.htm]
xref: ICD9CM_2010:117.7
xref: MSH2010_2010_02_22:D020096
xref: NCI2009_04D:C77212
xref: SNOMEDCT_2010_1_31:187098003
xref: SNOMEDCT_2010_1_31:187496006
xref: SNOMEDCT_2010_1_31:59277005
xref: UMLS_CUI:C0043541
is_a: DOID:0050277 ! subcutaneous fungi incertae sedis mycosis

[Term]
id: DOID:0050086
name: cutaneous mucormycosis
def: "A subcutaneous fungi incertae sedis mycosis that is_a mucormycosis results_in fungal infection located_in cutaneous tissues or located_in subcutaneous tissues followed by a traumatic implantation of fungal elements through the skin, has_agent Mucorales molds and has_symptom necrotic lesions which progressively evolve from the epidermis into dermis and even muscle." [url:http\://mycology.adelaide.edu.au/Mycoses/Subcutaneous/Zygomycosis/, url:http\://www.doctorfungus.org/mycoses/human/zygo/zygomycosis.htm, url:http\://www.springerlink.com/content/c7286n02m8327567/fulltext.pdf]
is_a: DOID:0050277 ! subcutaneous fungi incertae sedis mycosis
is_a: DOID:8485 ! mucormycosis

[Term]
id: DOID:0050088
name: gastrointestinal mucormycosis
def: "A mucormycosis that is_a gastrointestinal system infectious disease results_in fungal infection located_in gastrointestinal tract, has_agent Mucorales molds in immunocompromised patients, results_in_formation_of intra-abdominal abscess and has_symptom abdominal pain, has_symptom distention, has_symptom nausea, and has_symptom vomiting." [url:http\://www.ncbi.nlm.nih.gov/pubmed/16020690]
is_a: DOID:77 ! gastrointestinal system disease
is_a: DOID:8485 ! mucormycosis

[Term]
id: DOID:0050089
name: pulmonary mucormycosis
def: "A mucormycosis that results_in pneumonia located_in lungs, has_agent Mucorales molds and has_symptom hemoptysis and has-symptom necrosis." [url:http\://archinte.ama-assn.org/cgi/reprint/159/12/1301.pdf, url:http\://www.accessmedicine.com/resourceTOC.aspx?resourceID=4]
is_a: DOID:8485 ! mucormycosis

[Term]
id: DOID:0050090
name: rhinocerebral mucormycosis
def: "A mucormycosis that results_in fungal infection located_in nose, located_in sinuses, located_in eyes, and located_in brain of immunocompromised individuals and has_symptom orbital cellulitis, has_symptom proptosis, has_symptom pus discharge from the nose, and has_symptom seizures." [url:http\://www.merck.com/mmhe/sec17/ch197/ch197h.html]
is_a: DOID:8485 ! mucormycosis

[Term]
id: DOID:0050091
name: disseminated paracoccidioidomycosis
def: "A paracoccidioidomycosis that results_in systemic fungal infection through hematogenous spread, has_agent Paracoccidioides brasiliensis." [url:http\://www.mycology.adelaide.edu.au/Mycoses/Dimorphic_systemic/Paracoccidioidomycosis/]
is_a: DOID:12662 ! paracoccidioidomycosis

[Term]
id: DOID:0050092
name: pulmonary paracoccidioidomycosis
def: "A paracoccidioidomycosis that results_in inflammation located_in lungs, has_agent Paracoccidioides brasiliensis and has_symptom cough, has_symptom fever, has_symptom night sweats, has_symptom malaise, and has_symptom weight loss." [url:http\://www.mycology.adelaide.edu.au/Mycoses/Dimorphic_systemic/Paracoccidioidomycosis/]
is_a: DOID:12662 ! paracoccidioidomycosis

[Term]
id: DOID:0050093
name: disseminated sporotrichosis
def: "A sporotrichosis that results_in systemic fungal infection through hematogenous spread, has_agent Sporothrix schenckii, a dimorphic fungus." [url:http\://en.wikipedia.org/wiki/Sporotrichosis]
is_a: DOID:14484 ! sporotrichosis

[Term]
id: DOID:0050094
name: lymphocutaneous sporotrichosis
def: "A sporotrichosis that results_in fungal infection located_in skin and located_in subcutaneous tissue, and located_in lymphatic vessel through direct inoculation from wood splinters or hay, has_agent Sporothrix schenckii, a dimorphic fungus, which results_in_formation_of erythematous papulonodular lesions at the site of implantation and along the lymphangitic channels which soon become palpable and ulcerate." [url:http\://emedicine.medscape.com/article/228723-overview, url:http\://www.mycology.adelaide.edu.au/Mycoses/Subcutaneous/Sporotrichosis/]
is_a: DOID:14484 ! sporotrichosis

[Term]
id: DOID:0050095
name: pulmonary sporotrichosis
def: "A sporotrichosis that results_in fungal infection located_in lung, has_agent Sporothrix schenckii, a dimorphic fungus, which is transmitted_by airborne spores and has_symptom productive cough, has_symptom nodules and cavitations of the lungs, has_symptom fibrosis, and has_symptom swollen hilar lymph nodes." [url:http\://en.wikipedia.org/wiki/Sporotrichosis]
is_a: DOID:14484 ! sporotrichosis

[Term]
id: DOID:0050096
name: tinea barbae
def: "A dermatophytosis that results_in fungal infection which effects horny layer of epidermis of the bearded areas located_in face and located_in neck, has_agent Trichophyton mentagrophytes or has_agent Trichophyton verrucosum, which also effects hair, and effects nail and has_symptom inflammatory kerion-like plaques, and results_in_formation_of noninflammatory superficial perifollicular pustules." [url:http\://emedicine.medscape.com/article/1091252-overview, url:http\://www.doctorfungus.org/mycoses/human/other/Tinea_barbae.htm]
synonym: "dermatophytosis of beard" EXACT []
is_a: DOID:8913 ! dermatophytosis

[Term]
id: DOID:0050097
name: ectothrix infectious disease
def: "A tinea capitis that results_in fungal infection located_in cuticle of hair, has_agent Microsporum canis, has_agent Microsporum gypseum, has_agent Trichophyton equinum, and has_agent Trichophyton verrucosum, which produce arthroconidia on the exterior of the hair shaft." [url:http\://emedicine.medscape.com/article/1091351-overview, url:http\://www.doctorfungus.org/mycoses/human/other/Tinea_capitis_favosa.htm]
is_a: DOID:4337 ! tinea capitis

[Term]
id: DOID:0050098
name: Microsporum audouinii tinea capitis
def: "An ectothrix infectious disease that results_in non-inflammatory fungal infection located_in scalp and located_in skin, has_agent Microsporum audouinii." [url:http\://www.mycology.adelaide.edu.au/Fungal_Descriptions/Dermatophytes/Microsporum/Microsporum_audouinii.html]
is_a: DOID:0050097 ! ectothrix infectious disease

[Term]
id: DOID:0050099
name: Microsporum canis tinea capitis
def: "An ectothrix infectious disease that results_in zoophilic fungal infection located_in hair, located_in skin, and located_in nail, has_agent Microsporum canis." [url:http\://www.mycology.adelaide.edu.au/Fungal_Descriptions/Dermatophytes/Microsporum/Microsporum_canis.html]
is_a: DOID:0050097 ! ectothrix infectious disease

[Term]
id: DOID:0050100
name: Microsporum distortum tinea capitis
def: "An ectothrix infectious disease that results_in zoophilic fungal infection located_in skin, and located_in hair, has_agent Microsporum distortum, which causes infections in cats, dogs and other animals." [url:http\://www.mycology.adelaide.edu.au/Fungal_Descriptions/Dermatophytes/Microsporum/Microsporum_distortum.html]
is_a: DOID:0050097 ! ectothrix infectious disease

[Term]
id: DOID:0050101
name: Microsporum ferrugineum tinea capitis
def: "An ectothrix infectious disease that results_in anthropophilic fungal infection located_in skin and located_in hair, has_agent Microsporum ferrugineum." [url:http\://www.mycology.adelaide.edu.au/Fungal_Descriptions/Dermatophytes/Microsporum/Microsporum_ferrugineum.html]
is_a: DOID:0050097 ! ectothrix infectious disease

[Term]
id: DOID:0050102
name: Microsporum gypseum tinea capitis
def: "An ectothrix infectious disease that results_in geophilic fungal infection located_in glabrous skin, located_in scalp and located_in hair, has_agent Microsporum gypseum, which results_in_formation_of inflammatory lesions." [url:http\://archderm.highwire.org/cgi/reprint/64/3/309.pdf, url:http\://www.mycology.adelaide.edu.au/Fungal_Descriptions/Dermatophytes/Microsporum/Microsporum_gypseum.html, url:http\://www.springerlink.com/content/q856g32375864654/fulltext.pdf]
is_a: DOID:0050097 ! ectothrix infectious disease

[Term]
id: DOID:0050103
name: Microsporum nanum tinea capitis
def: "An ectothrix infectious disease that results_in geophilic and zoophilic fungal infection located_in skin, located_in scalp and located_in hair, has_agent Microsporum nanum, which results_in_formation_of chronic non-inflammatory lesions in pigs and humans." [url:http\://www.jstor.org/stable/pdfplus/3756652.pdf, url:http\://www.mycology.adelaide.edu.au/Fungal_Descriptions/Dermatophytes/Microsporum/Microsporum_nanum.html]
is_a: DOID:0050097 ! ectothrix infectious disease

[Term]
id: DOID:0050104
name: Trichophyton verrucosum tinea capitis
def: "An ectothrix infectious disease that results_in zoophilic inflammatory fungal infection located_in skin, located_in beard, located_in scalp and located_in nail in cattle and humans, has-agent Trichophyton verrucosum." [url:http\://www.mycology.adelaide.edu.au/Fungal_Descriptions/Dermatophytes/Trichophyton/verrucosum.html]
is_a: DOID:0050097 ! ectothrix infectious disease

[Term]
id: DOID:0050105
name: endothrix infectious disease
def: "A tinea capitis that results_in fungal infection located_in hair, has_agent Ascomycota fungi that belong to a group called dermatophytes, which produce arthroconidia within the hair shaft only." [url:http\://www.mycology.adelaide.edu.au/Mycoses/Cutaneous/Dermatophytosis/]
is_a: DOID:4337 ! tinea capitis

[Term]
id: DOID:0050106
name: Trichophyton soudanense tinea capitis
def: "An endothrix infectious disease that results_in anthropophilic fungal infection located_in scalp and located_in hair, has_agent Trichophyton soudanense." [url:http\://www.mycology.adelaide.edu.au/Fungal_Descriptions/Dermatophytes/Trichophyton/soudanense.html]
is_a: DOID:0050105 ! endothrix infectious disease

[Term]
id: DOID:0050107
name: Trichophyton tonsurans tinea capitis
def: "An endothrix infectious disease that results_in anthropophilic fungal infection located_in skin, located_in nail and located_in scalp, has_agent Trichophyton tonsurans and results_in_formation_of scaling lesions." [url:http\://www.mycology.adelaide.edu.au/Fungal_Descriptions/Dermatophytes/Trichophyton/tonsurans.html]
is_a: DOID:0050105 ! endothrix infectious disease

[Term]
id: DOID:0050108
name: Trichophyton violaceum tinea capitis
def: "An endothrix infectious disease that results_in anthropophilic fungal infection located_in skin, located_in nail, located_in beard, and located_in scalp, has_agent Trichophyton violaceum and results_in_formation_of scaling lesions. The hairs become notably fragile and break easily at the level of the scalp. The rest of the infected follicle looks like \"black dots\"." [url:http\://www.doctorfungus.org/mycoses/human/other/Tinea_capitis_favosa.htm, url:http\://www.mycology.adelaide.edu.au/Fungal_Descriptions/Dermatophytes/Trichophyton/violaceum.html]
is_a: DOID:0050105 ! endothrix infectious disease

[Term]
id: DOID:0050110
name: Trichophyton schoenleinii tinea capitis
def: "A tinea favosa that results_in anthropophilic fungal infection located_in scalp, has_agent Trichophyton schoenleinii. It is a chronic, scarring form of tinea capitis, which results_in_formation_of scutula and has_symptom permanent hair loss." [url:http\://www.mycology.adelaide.edu.au/Fungal_Descriptions/Dermatophytes/Trichophyton/schoenlenii.html]
is_a: DOID:4336 ! tinea favosa

[Term]
id: DOID:0050111
name: Microsporum fulvum tinea capitis
def: "An ectothrix infectious disease that results_in geophilic fungal infection located_in scalp and located_in hair in humans and animals, has_agent Microsporum fulvum." [url:http\://www.mycology.adelaide.edu.au/Fungal_Descriptions/Dermatophytes/Microsporum/Microsporum_fulvum.html]
is_a: DOID:0050097 ! ectothrix infectious disease

[Term]
id: DOID:0050112
name: Trichophyton megninii tinea capitis
def: "An ectothrix infectious disease that results_in anthropophilic fungal infection located_in scalp and located_in hair, has_agent Trichophyton megninii." [url:http\://emedicine.medscape.com/article/787217-overview, url:http\://www.provlab.ab.ca/mycol/tutorials/derm/tmegn.htm]
is_a: DOID:0050097 ! ectothrix infectious disease

[Term]
id: DOID:0050113
name: Trichophyton equinum tinea capitis
def: "An ectothrix infectious disease that results_in zoophilic fungal infection located_in scalp and located_in hair, has_agent Trichophyton equinum." [url:http\://www.mycology.adelaide.edu.au/Fungal_Descriptions/Dermatophytes/Trichophyton/equinum.html]
is_a: DOID:0050097 ! ectothrix infectious disease

[Term]
id: DOID:0050115
name: Trichophyton yaoundei tinea capitis
def: "An endothrix infectious disease that results_in anthropophilic fungal infection located_in scalp and located_in hair, has_agent Trichophyton yaoundei, results_in_formation_of lesions." [url:http\://en.wikipedia.org/wiki/Trichophyton, url:http\://www.nature.com/jid/journal/v41/n1/pdf/jid19636a.pdf]
is_a: DOID:0050105 ! endothrix infectious disease

[Term]
id: DOID:0050116
name: tinea imbricata
def: "A tinea corporis that results_in fungal infection located_in skin, has_agent Trichophyton concentricum, which is characterized by ring-like growth in overlapping circles that may have an autosomal dominant genetic predisposition." [url:http\://www.doctorfungus.org/mycoses/human/other/TineaCorporis_Cruris_Pedis.htm#TineaImbricata]
is_a: DOID:12179 ! tinea corporis

[Term]
id: DOID:0050117
name: disease by infectious agent
alt_id: DOID:10115
alt_id: DOID:11078
alt_id: DOID:1304
alt_id: DOID:1321
alt_id: DOID:2040
alt_id: DOID:2288
alt_id: DOID:3099
alt_id: DOID:4120
alt_id: DOID:4620
alt_id: DOID:5256
alt_id: DOID:945
alt_id: DOID:95
alt_id: DOID:9532
alt_id: DOID:9696
def: "A disease that is the consequence of the presence of pathogenic microbial agents, including pathogenic viruses, pathogenic bacteria, fungi, protozoa, multicellular parasites, and aberrant proteins known as prions." [DO:wk]
synonym: "infectious disease" EXACT []
xref: ICD9CM_2010:079.0
xref: UMLS_CUI:C0001485
is_a: DOID:4 ! disease

[Term]
id: DOID:0050118
name: La crosse encephalitis
def: "A California virus encephalitis that results_in inflammation located_in brain, has_agent La Crosse virus, which is transmitted_by treehole mosquito, Ochlerotatus triseriatus. The infection has_symptom seizures, has_symptom headache, has_symptom fever, has_symptom coma, and has_symptom paralysis." [url:http\://www.cdc.gov/ncidod/dvbid/arbor/arbdet.htm]
subset: zoonotic_infectious_disease
is_a: DOID:10840 ! California virus encephalitis

[Term]
id: DOID:0050119
name: West Nile virus neurological syndrome
def: "A West Nile virus infectious disease that has_agent West Nile virus, which can cause meningitis, encephalitis, acute laccid paralysis, Parkingsonian-like conditions or movement disorder." [URL:http\://www.phac-aspc.gc.ca/wnv-vwn/hmncasedef-eng.php]
subset: zoonotic_infectious_disease
synonym: "West nile neuroinvasive disease" EXACT []
synonym: "WNND" EXACT []
synonym: "WNNS" EXACT []
is_a: DOID:4121 ! West Nile virus infectious disease

[Term]
id: DOID:0050120
name: hemophagocytic syndrome
def: "A syndrome that is characterized by an expansion of the monocyte-macrophage population and intense hemophagocytosis. It can occur de novo, but more often occurs in the setting of another disorder, usually an infection or a malignancy. A clinical picture of fever, hepatosplenomegaly, lymphadenopathy and peripheral pancytopenia. The morphologic hallmark of this syndrome is the phagocytosis of hematopoietic elements by morphologically normal macrophages." [url:http\://www.mayoclinicproceedings.com/inside.asp?AID=57&UID=, url:http\://www.scielo.br/scielo.php?script=sci_arttext&pid=S1516-31801997000500007&lng=pt&nrm=iso]
synonym: "haemophagocytic syndrome" EXACT []
synonym: "HPS" EXACT []
is_a: DOID:225 ! syndrome

[Term]
id: DOID:0050123
name: tuberculous encephalitis
subset: gram-positive_bacterial_infectious_disease
is_a: DOID:1638 ! central nervous system tuberculosis
is_a: DOID:9588 ! encephalitis

[Term]
id: DOID:0050125
name: dengue shock syndrome
def: "A dengue disease that involves the most severe form of dengue fever, has_agent Dengue virus [NCBITaxon:12637] with four serotypes (Dengue virus 1, 2, 3 and 4), which are transmitted_by Aedes mosquito bite. The infection has_symptom easy bruising, has_symptom blood spots, has_symptom bleeding gums, and has_symptom nosebleeds. It is accompanied by circulatory collapse, involves hypotension, narrow pulse pressure (less than or equal to 20mm Hg), or frank shock. The shock occurs after two to six days of symptoms, followed by collapse, weak pulse, and blueness around the mouth." [url:http\://en.wikipedia.org/wiki/Dengue_shock_syndrome, url:http\://wwwn.cdc.gov/travel/yellowbook/2010/chapter-5/dengue-fever-dengue-hemorrhagic-fever.aspx#1645]
subset: zoonotic_infectious_disease
synonym: "DSS" EXACT []
is_a: DOID:12205 ! dengue disease

[Term]
id: DOID:0050126
name: Tahyna virus encephalitis
def: "A California virus encephalitis that results_in inflammation located_in brain, has_agent Tahyna virus, which is transmitted_by Aedes, transmitted_by Culex, and transmitted_by Ochlerotatus mosquitoes. The infection has_symptom headache, has_symptom fever, has_symptom anorexia, and has_symptom seizures." [url:http\://birdflubook.com/resources/0Kallio-Kokkoxxx.pdf, url:http\://www.cdc.gov/eid/content/15/2/306.htm, url:http\://www.springerlink.com/content/u67424r731431362/]
subset: zoonotic_infectious_disease
synonym: "Tahyna virus infection" RELATED []
synonym: "valtice fever" EXACT []
is_a: DOID:10840 ! California virus encephalitis

[Term]
id: DOID:0050127
name: sinusitis
alt_id: DOID:2052
alt_id: DOID:9564
def: "A paranasal sinus disease involving inflammation of the paranasal sinuses resulting from bacterial, fungal, viral infection, allergic or autoimmune issues. Symptoms can include fever, weakness, fatigue, cough and congestion. There may also be mucus drainage in the back of the throat, called postnasal drip." [url:http\://en.wikipedia.org/wiki/sinusitis]
xref: ICD9CM_2010:461
xref: ICD9CM_2010:461.9
xref: OMIM2009_05_01:MTHU003130
xref: SNOMEDCT_2010_1_31:155498004
xref: SNOMEDCT_2010_1_31:155501004
xref: SNOMEDCT_2010_1_31:15805002
xref: SNOMEDCT_2010_1_31:195649005
xref: SNOMEDCT_2010_1_31:195653007
xref: SNOMEDCT_2010_1_31:266378004
xref: UMLS_CUI:C0149512
is_a: DOID:1352 ! paranasal sinus disease

[Term]
id: DOID:0050129
name: secretory diarrhea
def: "Secretory diarrhea is a diarrhea where there is an increase in the active secretion, or there is an inhibition of absorption causing little to no structural damage. The most common cause of this type of diarrhea is a cholera toxin that stimulates the secretion of anions, especially chloride ions." [url:http\://en.wikipedia.org/wiki/Diarrhea#Types_of_diarrhea]
is_a: DOID:13250 ! diarrhea

[Term]
id: DOID:0050130
name: osmotic diarrhea
def: "Osmotic diarrhea is a dirrhea where diarrhea occurs when too much water is drawn into the bowels. This can be the result of maldigestion (e.g., pancreatic disease or Coeliac disease), in which the nutrients are left in the lumen to pull in water. Osmotic diarrhea can also be caused by osmotic laxatives (which work to alleviate constipation by drawing water into the bowels). In healthy individuals, too much magnesium or vitamin C or undigested lactose can produce osmotic diarrhea and distention of the bowel. A person who does not have lactose intolerance can have difficulty absorbing lactose after an extraordinarily high intake of dairy products." [url:http\://en.wikipedia.org/wiki/Diarrhea#Types_of_diarrhea]
is_a: DOID:13250 ! diarrhea

[Term]
id: DOID:0050131
name: motility-related diarrhea
def: "Motility-related diarrhea is a diarrhea which is caused by the rapid movement of food through the intestines (hypermotility). If the food moves too quickly through the GI tract, there is not enough time for sufficient nutrients and water to be absorbed." [url:http\://en.wikipedia.org/wiki/Diarrhea#Types_of_diarrhea]
is_a: DOID:13250 ! diarrhea

[Term]
id: DOID:0050132
name: inflammatory diarrhea
def: "A gastrointestinal system infectious disease involving diarrhea that occurs when there is damage to the mucosal lining or brush border, which leads to a passive loss of protein-rich fluids, and a decreased ability to absorb these lost fluids. It can be caused by bacterial infections, viral infections, parasitic infections, or autoimmune problems such as inflammatory bowel diseases. It can also be caused by tuberculosis, colon cancer, and enteritis." [url:http\://en.wikipedia.org/wiki/Diarrhea#Types_of_diarrhea]
is_a: DOID:13250 ! diarrhea

[Term]
id: DOID:0050133
name: superficial mycosis
alt_id: DOID:13370
def: "A fungal infectious disease that results_in infection of the outermost layer located_in skin or located_in hair shaft, has_agent Fungi. No living tissue is invaded and there is no cellular response from the host." [url:http\://en.wikipedia.org/wiki/Mycoses, url:http\://www.mycology.adelaide.edu.au/Mycoses/]
synonym: "piedra" EXACT []
synonym: "Steroid-modified tinea infection (disorder)" EXACT [SNOMEDCT_2005_07_31:238435009]
xref: MSH2010_2010_02_22:D010854
xref: SNOMEDCT_2010_1_31:154408001
xref: SNOMEDCT_2010_1_31:238435009
xref: SNOMEDCT_2010_1_31:266218008
xref: SNOMEDCT_2010_1_31:402135006
xref: UMLS_CUI:C0031898
is_a: DOID:1564 ! fungal infectious disease

[Term]
id: DOID:0050134
name: cutaneous mycosis
def: "A fungal infectious disease that results_in infection of the keratinized layers located_in skin, located_in hair and located_in nail, which extends deeper into the epidermis, has_agent Fungi and results_in_formation_of skin lesions." [url:http\://en.wikipedia.org/wiki/Mycoses, url:http\://jama.ama-assn.org/cgi/reprint/61/6/407]
is_a: DOID:1564 ! fungal infectious disease

[Term]
id: DOID:0050135
name: subcutaneous mycosis
def: "A fungal infectious disease that results_in infection located_in skin and located_in subcutaneous tissue, has_agent Fungi, which penetrate the dermis or even deeper during or after a skin trauma." [url:http\://www.itg.be/evde/53_Medical_mycologyp3.htm, url:http\://www.mycology.adelaide.edu.au/Mycoses/]
is_a: DOID:1564 ! fungal infectious disease

[Term]
id: DOID:0050136
name: systemic mycosis
def: "A fungal infectious disease that results_in infection of internal organs and tissues located_in human body, has_agent Fungi, which enter the body via the respiratory tract, through the gut, paranasal sinuses or skin and spread through the bloodstream to multiple organs." [url:http\://dermnetnz.org/fungal/systemic-mycoses.html, url:http\://www.mycology.adelaide.edu.au/Mycoses/, url:http\://www.ncbi.nlm.nih.gov/bookshelf/br.fcgi?book=mmed&part=A4006]
is_a: DOID:1564 ! fungal infectious disease

[Term]
id: DOID:0050140
name: acute diarrhea
def: "A diarrhea that is of rapid onset and course characterized by frequent loose or liquid bowel movements. Acute diarrhea is a common cause of death in developing countries and the second most common cause of infant deaths worldwide." [url:http\://en.wikipedia.org/wiki/Diarrhea]
is_a: DOID:13250 ! diarrhea

[Term]
id: DOID:0050143
name: asymptomatic dengue
def: "A dengue disease that results_in infection, has_agent Dengue virus [NCBITaxon:12637] with four serotypes (Dengue virus 1, 2, 3 and 4), which are transmitted_by Aedes mosquito bite. The infection has no manifestations of symptoms." [url:http\://www3.interscience.wiley.com/journal/120121377/abstract?CRETRY=1&SRETRY=0]
subset: zoonotic_infectious_disease
is_a: DOID:12205 ! dengue disease

[Term]
id: DOID:0050144
name: Kartagener syndrome
def: "A syndrome consisting of triad of sinusitis, bronchiectasis and situs inversus with dextrocardia." [url:http\://www.ncbi.nlm.nih.gov/pubmed/19529061]
synonym: "Kartagener's syndrome" EXACT []
xref: MSH:D007619
is_a: DOID:225 ! syndrome

[Term]
id: DOID:0050145
name: adenoiditis
alt_id: DOID:13750
def: "An upper respiratory tract disease which involves inflammation, pain, and swelling of the adenoid tissue due to the infection by bacteria and viruses. It occurs primarily in children and may be secondary to an allergy, infection of nose or throat and an obstruction of the eustachian tube. The symptoms include pain, redness, swelling, and difficulty swallowing." [url:http\://books.google.com/books?id=6_BPQKPlYzcC&pg=PA96&lpg=PA96&dq#v=onepage&q=&f=false, url:http\://en.wikipedia.org/wiki/Adenoiditis]
synonym: "chronic adenoiditis" EXACT []
xref: ICD9CM_2010:474.01
xref: SNOMEDCT_2010_1_31:195794009
xref: SNOMEDCT_2010_1_31:232420002
xref: UMLS_CUI:C0396023
is_a: DOID:974 ! upper respiratory tract disease

[Term]
id: DOID:0050147
name: otomycosis
def: "A otitis externa which is a disease of the ear produced by the growth of fungi in the external auditory canal. It is characterized by inflammation, pruritus, scaling and severe discomfort. The most common fungi are Aspergillus niger and Candida albicans." [url:http\://en.wikipedia.org/wiki/Otomycosis, url:http\://www2.merriam-webster.com/cgi-bin/mwmednlm?book=Medical&va=otomycosis]
synonym: "Singapore ear" EXACT []
is_a: DOID:9463 ! otitis externa

[Term]
id: DOID:0050148
name: laryngotracheitis
alt_id: DOID:11795
alt_id: DOID:9390
def: "An upper respiratory tract disease involving inflammation of both larynx and trachea often caused by viral infection. The infection can close off the windpipe." [url:http\://www2.merriam-webster.com/cgi-bin/mwmednlm?book=Medical&va=laryngotracheitis]
xref: ICD9CM_2010:464
xref: ICD9CM_2010:464.2
xref: ICD9CM_2010:476.1
xref: SNOMEDCT_2010_1_31:155505008
xref: SNOMEDCT_2010_1_31:155508005
xref: SNOMEDCT_2010_1_31:195679003
xref: SNOMEDCT_2010_1_31:195694004
xref: SNOMEDCT_2010_1_31:195697006
xref: SNOMEDCT_2010_1_31:195703007
xref: SNOMEDCT_2010_1_31:276443001
xref: SNOMEDCT_2010_1_31:64375000
xref: SNOMEDCT_2010_1_31:83271005
xref: UMLS_CUI:C0155811
xref: UMLS_CUI:C0155837
is_a: DOID:974 ! upper respiratory tract disease

[Term]
id: DOID:0050150
name: Pontiac fever
def: "A legionellosis that involves a milder respiratory illness without pneumonia. Symptoms include fever, headache and muscle aches which last for 2 to 5 days." [url:http\://www.cdc.gov/legionella/patient_facts.htm, url:http\://www.ncbi.nlm.nih.gov/pubmed/623097]
subset: gram-negative_bacterial_infectious_disease
is_a: DOID:10458 ! legionellosis

[Term]
id: DOID:0050151
name: tracheobronchial tuberculosis
def: "A pulmonary tuberculosis involving inflammation of trachea and bronchi. The symptoms include dry cough followed by dyspnea, localized wheezing, hemoptysis, hoarseness, anorexia, weight loss, chest pain and fever." [url:http\://www.ncbi.nlm.nih.gov/pubmed/9122509]
subset: gram-positive_bacterial_infectious_disease
is_a: DOID:2957 ! pulmonary tuberculosis

[Term]
id: DOID:0050152
name: aspiration pneumonia
def: "A bacterial pneumonia which is an acute pulmonary inflammatory response that develops after the inhalation of colonized oropharyngeal material containing bacteria. It is seen in individuals with dysphagia and gastric dysmotility. The symptoms include tachypnea and cough." [url:http\://scalpel.stanford.edu/articles/aspiration--NEJM.pdf]
xref: MSH2010_2010_02_22:D011015
xref: NCI2009_04D:C34932
xref: OMIM2009_05_01:MTHU005362
xref: SNOMEDCT_2010_1_31:422588002
xref: SNOMEDCT_2010_1_31:47839005
xref: UMLS_CUI:C0032290
is_a: DOID:874 ! bacterial pneumonia

[Term]
id: DOID:0050153
name: pulmonary aspergilloma
def: "An aspergillosis that presents as a clump of tangled mass of Aspergillus fungus fibres, blood clots, and white blood cells, which exists in the cavities of the lungs that develop in an area of previous lung disease or lung scarring." [url:http\://www.merck.com/mmhe/sec17/ch197/ch197b.html?qt=invasive%20pulmonary%20aspergillosis&alt=sh, url:http\://www.nlm.nih.gov/medlineplus/ency/article/001326.htm]
is_a: DOID:11341 ! fungal lung infectious disease
is_a: DOID:13564 ! aspergillosis

[Term]
id: DOID:0050154
name: mycoplasmal pneumonia
def: "A bacterial pneumonia caused by the bacterium Mycoplasma." [url:http\://en.wikipedia.org/wiki/Mycoplasma]
subset: gram-negative_bacterial_infectious_disease
is_a: DOID:5461 ! primary Mycoplasma infectious disease
is_a: DOID:874 ! bacterial pneumonia

[Term]
id: DOID:0050155
name: sensory system disease
def: "A body system disease which is located in a part of the nervous system responsible for processing sensory information that consists of sensory receptors, neural pathways, and parts of the brain involved in sensory perception. Commonly recognized sensory systems are those for vision, hearing, somatic sensation (touch), taste and olfaction (smell)." [url:http\://en.wikipedia.org/wiki/Sensory_system]
is_a: DOID:863 ! nervous system disease

[Term]
id: DOID:0050156
name: idiopathic pulmonary fibrosis
def: "A idiopathic interstitial pneumonia which is a distinctive type of chronic fibrosing interstitial pneumonia with thick scarring in the lung creating a honeycomb appearance. The main symptoms start insidiously as shortness of breath on exertion, cough, and diminished stamina. Other common complaints include weight loss and fatigue. The level of oxygen in the blood decreases, and the skin may take on a bluish tinge (called cyanosis) and the ends of the fingers may become thick or club-shape. In most people, symptoms worsen over a period ranging from about 6 months to several years." [url:http\://www.merck.com/mmhe/sec04/ch050/ch050b.html?qt=idiopathic%20interstitial%20pneumonia&alt=sh, url:http\://www.ncbi.nlm.nih.gov/pubmed/11790668]
synonym: "cryptogenic fibrosing alveolitis" EXACT []
xref: MSH:D054990
is_a: DOID:2797 ! idiopathic interstitial pneumonia

[Term]
id: DOID:0050157
name: cryptogenic organizing pneumonia
def: "A idiopathic interstitial pneumonia characterized by lung inflammation and scarring that obstructs the small airways and air sacs of the lungs (alveoli). A flu-like illness, with a cough, fever, a feeling of illness (malaise), fatigue, and weight loss, heralds the onset in about 50% of people. Frequent presence of crackling sounds (called Velcro crackles) when the doctor listens with a stethoscope." [url:http\://www.merck.com/mmhe/sec04/ch050/ch050b.html?qt=idiopathic%20interstitial%20pneumonia&alt=sh, url:http\://www.ncbi.nlm.nih.gov/pubmed/11790668]
synonym: "Cryptogenic organizing pneumonitis" EXACT []
synonym: "idiopathic bronchiolitis obliterans with organizing pneumonia" EXACT []
is_a: DOID:2797 ! idiopathic interstitial pneumonia

[Term]
id: DOID:0050158
name: respiratory bronchiolitis-associated interstitial lung disease
def: "A idiopathic interstitial pneumonia which involves bronchiolocentric alveolar macrophage accumulation, mild bronchiolar fibrosis and chronic inflammation. Respiratory bronchiolitis is a histopathologic lesion found in cigarette smokers and is characterized by the presence of pigmented intralumenal macrophages within first- and second-order respiratory bronchioles." [url:http\://www.ncbi.nlm.nih.gov/pubmed/11790668]
synonym: "RBILD" EXACT []
is_a: DOID:2797 ! idiopathic interstitial pneumonia

[Term]
id: DOID:0050159
name: lymphoid interstitial pneumonia
def: "A idiopathic interstitial pneumonia which involves diffuse interstitial infiltration of involved areas mostly with T lymphocytes, plasma cells, and macrophages. Lymphoid hyperplasia is frequently seen. Onset is often slow with gradually increasing cough and breathlessness over 3 or more years. Fever, weight loss, chest pain, and arthralgia are occasionally found. Crackles may be detected as the disease progresses." [url:http\://www.ncbi.nlm.nih.gov/pubmed/11790668]
is_a: DOID:2797 ! idiopathic interstitial pneumonia

[Term]
id: DOID:0050160
name: inhalation anthrax
def: "An anthrax disease which is an infectious disease brought on by breathing in the spores of the bacteria Bacillus anthracis. The first symptoms of inhalation anthrax are like cold or flu symptoms and can include a sore throat, mild fever and muscle aches. Later symptoms include cough, chest discomfort, shortness of breath, tiredness and muscle aches." [url:http\://www.bt.cdc.gov/agent/anthrax/needtoknow.asp, url:http\://www.ncbi.nlm.nih.gov/pubmed/11988441, url:http\://www.nlm.nih.gov/medlineplus/ency/article/000641.htm]
subset: gram-positive_bacterial_infectious_disease
subset: zoonotic_infectious_disease
synonym: "pulmonary anthrax" EXACT []
synonym: "respiratory anthrax" EXACT [MTHICD9_2006:022.1]
synonym: "wool-sorters' disease" EXACT []
synonym: "woolsorters' disease" EXACT []
is_a: DOID:7427 ! anthrax disease
is_a: DOID:850 ! lung disease

[Term]
id: DOID:0050161
name: lower respiratory tract disease
def: "A respiratory system disease which involves the lower respiratory tract." [url:http\://en.wikipedia.org/wiki/lower_respiratory_tract]
xref: ICD9CM_2010:478.1
xref: ICD9CM_2010:478.19
xref: SNOMEDCT_2010_1_31:195823002
xref: SNOMEDCT_2010_1_31:266346007
xref: UMLS_CUI:C0029581
is_a: DOID:1579 ! respiratory system disease

[Term]
id: DOID:0050162
name: influenza encephalopathy
xref: ICD9CM_2010:487.8
xref: SNOMEDCT_2010_1_31:195927002
xref: SNOMEDCT_2010_1_31:195930009
xref: SNOMEDCT_2010_1_31:61700007
xref: UMLS_CUI:C0155871
is_a: DOID:8510 ! encephalopathy

[Term]
id: DOID:0050163
name: influenza myocarditis
xref: ICD9CM_2010:487.8
xref: SNOMEDCT_2010_1_31:195927002
xref: SNOMEDCT_2010_1_31:195930009
xref: SNOMEDCT_2010_1_31:61700007
xref: UMLS_CUI:C0155871
is_a: DOID:820 ! myocarditis

[Term]
id: DOID:0050164
name: influenza myositis
xref: ICD9CM_2010:487.8
xref: SNOMEDCT_2010_1_31:195927002
xref: SNOMEDCT_2010_1_31:195930009
xref: SNOMEDCT_2010_1_31:61700007
xref: UMLS_CUI:C0155871
is_a: DOID:633 ! myositis

[Term]
id: DOID:0050165
name: tuberculous mesenteric gland
def: "A gastrointestinal tuberculosis that involves infection of the mesenteric glands by tuberculosis causing mycobacteria. The symptoms include distended abdomen, persistent intestinal indigestion, diarrhea, flatulence, and abdominal pain." [url:http\://books.google.com/books?id=130IVak1eCwC&pg=PA694&lpg=PA694&dq#v=onepage&q=&f=false]
subset: gram-positive_bacterial_infectious_disease
xref: ICD9CM_2010:014.8
xref: UMLS_CUI:C0152724
is_a: DOID:399 ! tuberculosis
is_a: DOID:9942 ! lymph node disease

[Term]
id: DOID:0050166
name: tuberculous salpingitis
subset: gram-positive_bacterial_infectious_disease
xref: ICD9CM_2010:016.6
xref: SNOMEDCT_2010_1_31:186242002
xref: SNOMEDCT_2010_1_31:186243007
xref: UMLS_CUI:C0152828
is_a: DOID:13175 ! female genital tuberculosis
is_a: DOID:5733 ! salpingitis

[Term]
id: DOID:0050170
name: Jamestown Canyon encephalitis
def: "A California virus encephalitis that results_in inflammation located_in brain, has_agent Jamestown Canyon virus, which is transmitted_by Culiseta, transmitted_by Aedes, and transmitted_by Anopheles species of mosquitoes. The infection has_symptom headache, has_symptom fever, has_symptom neck stiffness, has_symptom photophobia, has_symptom nausea, has_symptom vomiting, and has_symptom seizures." [url:http\://www.cdc.gov/ncidod/dvbid/arbor/arboguid.pdf, url:http\://www.ncbi.nlm.nih.gov/pubmed/10451169]
subset: zoonotic_infectious_disease
is_a: DOID:10840 ! California virus encephalitis

[Term]
id: DOID:0050171
name: snowshoe hare encephalitis
def: "A California virus encephalitis that results_in inflammation located_in brain, has_agent Snowshoe hare virus, which is transmitted_by Aedes mosquitoes. The infection has_symptom headache, has_symptom fever, has_symptom anorexia, and has_symptom seizures." [url:http\://www.phac-aspc.gc.ca/publicat/ccdr-rmtc/07vol33/dr3311c-eng.php]
subset: zoonotic_infectious_disease
is_a: DOID:10840 ! California virus encephalitis

[Term]
id: DOID:0050172
name: trivittatus encephalitis
def: "A California virus encephalitis that results_in inflammation located_in brain, has_agent Trivittatus virus, which is transmitted_by Ochlerotatus trivittatus mosquito. The infection has_symptom headache, has_symptom fever, has_symptom disorientation, has_symptom tremors, has_symptom convulsions, has_symptom paralysis, and has_symptom coma." [url:http\://books.google.com/books?id=GcvRX19C3C8C&pg=PA235&lpg#v=onepage&q=&f=false, url:http\://www.epi.state.nc.us/epi/gcdc/manual/casedefs/ENCEPHALITIS\,ARBOVIRAL_CD.pdf, url:http\://www.health.state.ny.us/diseases/communicable/arboviral/fact_sheet.htm, url:http\://www.ncbi.nlm.nih.gov/pubmed/10025535]
subset: zoonotic_infectious_disease
is_a: DOID:10840 ! California virus encephalitis

[Term]
id: DOID:0050173
name: inkoo encephalitis
def: "A California virus encephalitis that results_in inflammation located_in brain, has_agent Inkoo virus, which is transmitted_by Ochlerotatus communis mosquito. The infection has_symptom stiff neck, has_symptom lethargy, has_symptom headache, has_symptom fever, and has_symptom seizures." [url:http\://birdflubook.com/resources/0Kallio-Kokkoxxx.pdf, url:http\://en.wikipedia.org/wiki/California_encephalitis_virus, url:http\://www.ncbi.nlm.nih.gov/pubmed/10025535, url:http\://www.ncbi.nlm.nih.gov/sites/entrez/8760424]
subset: zoonotic_infectious_disease
is_a: DOID:10840 ! California virus encephalitis

[Term]
id: DOID:0050174
name: Kunjin encephalitis
def: "A West Nile encephalitis that results_in infection located_in brain, has_agent Kunjin virus, a subtype of West Nile Virus, which is transmitted_by Culex annulirostris mosquito bite. The infection has_symptom fever, has_symptom rigor, has_symptom headache, has_symptom confusion, and has_symptom lethargy." [url:http\://www.health.gov.au/internet/main/publishing.nsf/Content/health-arbovirus-pdf-fskunjin.htm, url:http\://www.ncbi.nlm.nih.gov/sites/entrez/2552010]
is_a: DOID:2365 ! West Nile encephalitis

[Term]
id: DOID:0050175
name: tick-borne encephalitis
def: "A viral encephalitis and is_a Flavivirus infectious disease that results_in inflammation located_in brain, has_agent Tick-borne encephalitis virus, which is transmitted_by Ixodes ticks. The infection has_symptom drowsiness, has_symptom confusion, has_symptom sensory disturbances, and has_symptom paralysis." [url:http\://www.cdc.gov/ncidod/dvrd/Spb/mnpages/dispages/TBE.htm]
subset: tick-borne_infectious_disease
is_a: DOID:646 ! viral encephalitis
is_a: DOID:993 ! Flavivirus infectious disease

[Term]
id: DOID:0050176
name: Siberian tick-borne encephalitis
def: "A tick-borne encephalitis that results_in inflammation located_in brain, has_agent Siberian subtype of Tick-borne encephalitis virus, which is transmitted_by Ixodes persulcatus ticks. The infection has_symptom drowsiness, has_symptom confusion, has_symptom sensory disturbances, and has_symptom paralysis." [url:http\://www.cdc.gov/ncidod/dvrd/Spb/mnpages/dispages/TBE.htm, url:http\://www.nathnac.org/pro/factsheets/tick_borne.htm, url:http\://wwwnc.cdc.gov/travel/yellowbook/2010/chapter-5/tick-borne-encephalitis.aspx]
subset: tick-borne_infectious_disease
synonym: "west-Siberian encephalitis" EXACT []
is_a: DOID:0050175 ! tick-borne encephalitis

[Term]
id: DOID:0050177
name: simple genetic disease
def: "A hereditary disease that is the result of one or more abnormal alleles and may be dominant (a single copy of the abnormal allele is sufficient to give rise to the disease), semi-dominant, or recessive (requiring both copies of the gene to have an abnormal allele)." [DO:wk\,ls]
is_a: DOID:630 ! hereditary disease

[Term]
id: DOID:0050178
name: complex genetic disease
def: "A hereditary disease that require multiple abnormal alleles to manifest are complex. These diseases are termed multifactorial or polygenic. Expressivity or penetrance of the disease is complex and is associated with multiple genes in combination with lifestyle and environmental factors. Multifactoral genetic diseases include heart disease and diabetes, although a subset of diabetes may be classified as a simple genetic disease (due to the presence of a single abnormal allele)." [DO:wk]
is_a: DOID:630 ! hereditary disease

[Term]
id: DOID:0050179
name: Powassan encephalitis
def: "A viral encephalitis and is_a Flavivirus infectious disease that results_in inflammation located_in brain, has_agent Powassan virus, which is transmitted_by Ixodes and transmitted_by Dermacentor species of ticks. The infection has_symptom headache, has_symptom fever, has_symptom vomiting, has_symptom stiff neck, has_symptom sleepiness, has_symptom breathing distress, has_symptom tremors, has_symptom confusion, has_symptom seizures, has_symptom paralysis, and has_symptom coma." [url:http\://chppm-www.apgea.army.mil/ento/facts/Powassan-JusttheFactsJanuary2004.pdf]
subset: tick-borne_infectious_disease
is_a: DOID:646 ! viral encephalitis
is_a: DOID:993 ! Flavivirus infectious disease

[Term]
id: DOID:0050180
name: Colorado tick fever encephalitis
def: "A viral encephalitis and is_a Reoviridae infectious disease that results_in inflammation located_in brain, has_agent Colorado tick fever virus which is transmitted_by rocky mountain wood tick, Dermacentor andersoni. The infection has_symptom fever, has_symptom headache, has_symptom nausea, has_symptom stiff neck, has_symptom chills, has_symptom hallucinations, has_symptom disorientation, and has_symptom memory loss." [url:http\://www.ncbi.nlm.nih.gov/pubmed/13894744, url:http\://www.ncbi.nlm.nih.gov/sites/entrez/2838146]
subset: tick-borne_infectious_disease
is_a: DOID:1334 ! Reoviridae infectious disease
is_a: DOID:646 ! viral encephalitis

[Term]
id: DOID:0050181
name: Herpes simplex virus encephalitis
def: "A viral encephalitis and is_a Simplexvirus infectious disease that results_in infection located_in brain, has_agent Human herpesvirus 1 or has_agent Human herpesvirus 2. The infection has_symptom headache, has_symptom fever, has_symptom personality and behavioral changes, has_symptom seizures, has_symptom partial paralysis, and has_symptom hallucinations." [url:http\://www.ninds.nih.gov/disorders/encephalitis_meningitis/detail_encephalitis_meningitis.htm]
is_a: DOID:646 ! viral encephalitis

[Term]
id: DOID:0050182
name: Varicella-zoster virus encephalitis
alt_id: DOID:8698
def: "A viral encephalitis and is_a Varicellovirus infectious disease that results_in infection located_in brain, has_agent Human herpesvirus 3 and has_symptom lethargy, has_symptom rash, has_symptom confusion, has_symptom hallucinations, has_symptom weakness, has_symptom paralysis, has_symptom numbness, and has_symptom parasthesias." [url:http\://journals.lww.com/infectdis/Fulltext/2007/07000/Herpes_Zoster_Encephalitis__2_Case_Reports_and.19.aspx, url:http\://www.ncbi.nlm.nih.gov/pubmed/6273449]
synonym: "Herpes zoster encephalitis" EXACT [SNOMEDCT_2005_07_31:186521003, SNOMEDCT_2005_07_31:192692005]
synonym: "Postchickenpox encephalitis" EXACT [MTHICD9_2006:052.0]
synonym: "postvaricella encephalitis" EXACT []
synonym: "Varicella Zoster Encephalitis" EXACT [MTH:NOCODE]
xref: ICD9CM_2010:052.0
xref: MSH2010_2010_02_22:D020804
xref: SNOMEDCT_2010_1_31:186509002
xref: SNOMEDCT_2010_1_31:186521003
xref: SNOMEDCT_2010_1_31:192692005
xref: SNOMEDCT_2010_1_31:230176008
xref: SNOMEDCT_2010_1_31:84669009
xref: UMLS_CUI:C0153017
is_a: DOID:646 ! viral encephalitis

[Term]
id: DOID:0050183
name: Epstein-Barr virus encephalitis
def: "A viral encephalitis and is_a Epstein-Barr virus infectious disease that results_in inflammation, located_in brain, has_agent Human herpesvirus 4 and has_symptom seizures, has_symptom altered consciousness, and has_symptom cerebellar ataxia." [url:http\://www.aafp.org/afp/20000201/letters.html, url:http\://www.cdc.gov/ncidod/eid/vol9no2/02-0218.htm]
is_a: DOID:646 ! viral encephalitis

[Term]
id: DOID:0050184
name: Measles virus encephalitis
alt_id: DOID:9127
def: "A viral encephalitis and is_a Measles virus infectious disease that results_in inflammation located_in brain, has_agent Measles virus, which is transmitted_by contact with oronasal secretions, or semen of an infected person. The infection has_symptom headache, has_symptom irritability, has_symptom drowsiness, has_symptom abnormal reflexes, has_symptom involuntary movements, has_symptom hemiplagia, has_symptom ataxia, has_symptom nystagmus, and has_symptom dysphasia." [url:http\://www.nature.com/nrneurol/journal/v5/n3/full/ncpneuro1043.html, url:http\://www.springerlink.com/content/2020124072032058/]
synonym: "Post measles encephalitis (disorder)" EXACT [SNOMEDCT_2005_07_31:111872008]
synonym: "Post-measles encephalitis" EXACT [SNOMEDCT_2005_07_31:154339003, SNOMEDCT_2005_07_31:186557008, SNOMEDCT_2005_07_31:230178009]
synonym: "postmeasles encephalitis" EXACT []
xref: ICD9CM_2010:055.0
xref: SNOMEDCT_2010_1_31:111872008
xref: SNOMEDCT_2010_1_31:154339003
xref: SNOMEDCT_2010_1_31:186557008
xref: SNOMEDCT_2010_1_31:230178009
xref: UMLS_CUI:C0153048
is_a: DOID:0050309 ! Measles virus infectious disease
is_a: DOID:646 ! viral encephalitis

[Term]
id: DOID:0050186
name: Cytomegalovirus encephalitis
def: "A viral encephalitis and is_a Cytomegalovirus infectious disease that results_in inflammation, located_in brain, has_agent Human herpesvirus 5, has_symptom confusional syndrome, has_symptom seizures, has_symptom coma, has_symptom dysphasia, and has_symptom cranial nerve palsies." [url:http\://www.ncbi.nlm.nih.gov/pubmed/8815757]
is_a: DOID:646 ! viral encephalitis

[Term]
id: DOID:0050187
name: Rubella virus encephalitis
alt_id: DOID:9231
def: "A viral encephalitis and is_a Rubivirus infectious disease that results_in inflammation located_in brain, has_agent Rubella virus, which is transmitted_by droplet spread of oronasal secretions from the infected person through coughing and sneezing, and transmitted_by congenital method. The infection has_symptom confusion, has_symptom drowsiness, has_symptom delirium, has_symptom convulsions, has_symptom cranial nerve palsies, and has_symptom coma." [url:http\://www.ncbi.nlm.nih.gov/sites/entrez/13489263]
xref: ICD9CM_2010:056.01
xref: SNOMEDCT_2010_1_31:10082001
xref: SNOMEDCT_2010_1_31:128191000
xref: SNOMEDCT_2010_1_31:186569000
xref: UMLS_CUI:C0033359
is_a: DOID:4864 ! Rubivirus infectious disease
is_a: DOID:646 ! viral encephalitis

[Term]
id: DOID:0050188
name: coxsackievirus encephalitis
def: "A viral encephalitis and is_a coxsackievirus infectious disease that involves inflammation located_in brain, has_agent group A coxsackievirus or has_agent group B coxsackievirus, which are transmitted_by ingestion of food contaminated with feces, transmitted_by contact with pharyngeal secretions, or transmitted_by droplet spread of oronasal secretions. The infection has_symptom reduced level of consciousness, has_symptom confusion, has_symptom irritability, has_symptom seizures, and has_symptom coma." [url:http\://books.google.com/books?id=SRpQyCQuxtUC&pg=PA148&lpg#v=onepage&q=&f=false, url:http\://www.ncbi.nlm.nih.gov/pubmed/14464001]
is_a: DOID:10545 ! coxsackievirus infectious disease
is_a: DOID:646 ! viral encephalitis

[Term]
id: DOID:0050189
name: polioencephalitis
def: "A viral encephalitis and is_a Enterovirus infectious disease that results_in inflammation located_in brain, has_agent polioviruses, which are transmitted_by ingestion of food contaminated with feces. The infection has_symptom tremors, has_symptom nystagmus, has_symptom loss of conjugate eye movements, has_symptom muscle rigidity, has_symptom hemiparesis, and has_symptom coma." [url:http\://www.ncbi.nlm.nih.gov/pubmed/13436875]
is_a: DOID:4808 ! Enterovirus infectious disease
is_a: DOID:646 ! viral encephalitis

[Term]
id: DOID:0050190
name: adenovirus encephalitis
def: "An Adenoviridae infectious disease and is_a viral encephalitis that results_in inflammation located_in brain, has_agent human adenoviruses. The symptoms include fever, stupor, nuchal rigidity, loss of consciousness and seizures." [url:http\://books.google.com/books?id=SRpQyCQuxtUC&pg=PA70&lpg#v=onepage&q=&f=false]
is_a: DOID:646 ! viral encephalitis

[Term]
id: DOID:0050191
name: influenza virus encephalitis
def: "A viral encephalitis and is_a Orthomyxoviridae infectious disease that results_in inflammation located_in brain, has_agent Influenza A virus or has_agent Influenza B virus, which are transmitted_by droplet spread of oronasal secretions during coughing, sneezing, or talking from an infected person. The infection has_symptom fever, has_symptom reduced consciousness, and has_symptom ocular muscle palsies." [url:http\://www.ncbi.nlm.nih.gov/sites/entrez/2053792]
is_a: DOID:4493 ! Orthomyxoviridae infectious disease
is_a: DOID:646 ! viral encephalitis

[Term]
id: DOID:0050192
name: Nipah virus encephalitis
def: "A viral encephalitis and is_a Henipavirus infectious disease that results_in inflammation located_in brain, has_agent Nipah virus, which is transmitted_by direct contact with sick person or animals, or their contaminated tissues. The infection has_symptom dizziness, has_symptom drowsiness, has_symptom altered consciousness, has_symptom disorientation, and has_symptom coma." [url:http\://www.ncbi.nlm.nih.gov/pubmed/19141846, url:http\://www.searo.who.int/LinkFiles/CDS_Nipah_Virus.pdf, url:http\://www.who.int/mediacentre/factsheets/fs262/en/]
subset: zoonotic_infectious_disease
is_a: DOID:4393 ! Henipavirus infectious disease
is_a: DOID:646 ! viral encephalitis

[Term]
id: DOID:0050193
name: Lymphocytic choriomeningitis virus encephalitis
def: "A viral encephalitis and is_a Arenaviridae infectious disease that results_in inflammation located_in brain, has_agent Lymphocytic choriomeningitis virus, which is transmitted_by common house mouse, Mus musculus. The infection has_symptom drowsiness, has_symptom confusion, has_symptom sensory disturbances, and has_symptom paralysis." [url:http\://www.cdc.gov/ncidod/dvrd/spb/mnpages/dispages/lcmv/qa.htm]
subset: zoonotic_infectious_disease
is_a: DOID:12155 ! lymphocytic choriomeningitis
is_a: DOID:646 ! viral encephalitis

[Term]
id: DOID:0050194
name: Argentine hemorrhagic fever
def: "An arenaviral hemorrhagic fever that results_in infection, has_agent Junin virus, which is transmitted_by rodent, Calomys musculinus. The infection has_symptom fever, has_symptom fatigue, has_symptom malaise, has_symptom leukopenia, has_symptom thrombocytopenia, and has_symptom hemorrhagic manifestations." [url:http\://en.wikipedia.org/wiki/Argentine_hemorrhagic_fever, url:http\://www.jstor.org/stable/30129873?seq=1]
subset: zoonotic_infectious_disease
is_a: DOID:9535 ! arenaviral hemorrhagic fever

[Term]
id: DOID:0050195
name: Bolivian hemorrhagic fever
def: "An arenaviral hemorrhagic fever results_in infection, has_agent Machupo virus, which is transmitted_by vesper mouse, Calomys callosus. The infection has_symptom fever, has_symptom headache, has_symptom fatigue, has_symptom myalgia, has_symptom arthralgia, has_symptom bleeding from the oral and nasal mucosa, and has_symptom bleeding from the bronchopulmonary, gastrointestinal and genitourinary tracts." [url:http\://www.cdc.gov/ncidod/eid/vol1no3/kilgore.htm]
subset: zoonotic_infectious_disease
is_a: DOID:9535 ! arenaviral hemorrhagic fever

[Term]
id: DOID:0050196
name: Venezuelan hemorrhagic fever
def: "An arenaviral hemorrhagic fever that results_in infection, has_agent Guanarito virus, which is transmitted_by cotton rat, Sigmodon alstoni and transmitted_by cane mouse, Zygodontomys brevicauda. The infection has_symptom fever, has_symptom headache, has_symptom myalgia, has_symptom sore throat, has_symptom weakness, has_symptom anorexia, has_symptom nausea, has_symptom vomiting, has_symptom convulsions, has_symptom epistaxis, has_symptom bleeding gums, has_symptom hematemesis, has_symptom melena, and has_symptom menorrhagia." [url:http\://www.paho.org/English/SHA/epibul_95-98/be953vhf.htm]
subset: zoonotic_infectious_disease
is_a: DOID:9535 ! arenaviral hemorrhagic fever

[Term]
id: DOID:0050197
name: Brazilian hemorrhagic fever
def: "An arenaviral hemorrhagic fever that results_in infection, has_agent Sabia virus, which is transmitted_by rodents. The infection has_symptom fever, has_symptom eye redness, has_symptom fatigue, has_symptom dizziness, has_symptom muscle aches, has_symptom loss of strength, and has_symptom bleeding under the skin, internal organs, or from body orifices like the mouth, eyes or ears." [url:http\://en.wikipedia.org/wiki/Brazilian_hemorrhagic_fever, url:http\://www.ncbi.nlm.nih.gov/pubmed/7905555, url:http\://www.ncbi.nlm.nih.gov/sites/entrez/18421377]
subset: zoonotic_infectious_disease
is_a: DOID:9535 ! arenaviral hemorrhagic fever

[Term]
id: DOID:0050198
name: Chapare hemorrhagic fever
def: "An arenaviral hemorrhagic fever that results_in infection, has_agent Chapare virus. The infection has_symptom headache, has_symptom joint pain, has_symptom muscle pain, has_symptom vomiting, has_symptom shock, and has_symptom bleeding." [url:http\://www.ncbi.nlm.nih.gov/sites/entrez/18421377]
subset: zoonotic_infectious_disease
is_a: DOID:9535 ! arenaviral hemorrhagic fever

[Term]
id: DOID:0050199
name: Whitewater Arroyo hemorrhagic fever
def: "An arenaviral hemorrhagic fever that results_in infection, has_agent Whitewater Arroyo virus, which is transmitted_by white-throated woodrats (Neotoma albigula). The infection has_symptom fever, has_symptom headache, has_symptom myalgia, and has_symptom hemorrhagic manifestations." [url:http\://jama.ama-assn.org/cgi/content/full/284/10/1237, url:http\://www.ncbi.nlm.nih.gov/sites/entrez/1799746]
subset: zoonotic_infectious_disease
is_a: DOID:9535 ! arenaviral hemorrhagic fever

[Term]
id: DOID:0050200
name: Korean hemorrhagic fever
def: "A hemorrhagic fever with renal syndrome that results_in infection located_in kidney, has_agent Hantaan virus, which is transmitted_by the eurasian field mouse, Apodemus agrarius, or has_agent Seoul virus, which is transmitted_by norwegian rat, Rattus norvegicus. The infection has_symptom headache, has_symptom back pain, has_symptom abdominal pain, has_symptom fever, has_symptom chills, has_symptom nausea, has_symptom blurred vision, has_symptom flushing of the face, has_symptom redness of the eyes, has_symptom rash, has_symptom low blood pressure, has_symptom acute shock, has_symptom vascular leakage, and has_symptom acute kidney failure, which can cause severe fluid overload." [url:http\://books.google.com/books?id=VS5bqBQ9RWoC&pg=PR65&lpg=PR65&dq#v=onepage&q&f=false, url:http\://www.cdc.gov/mmwr/preview/mmwrhtml/00051521.htm, url:http\://www.ncbi.nlm.nih.gov/pubmed/1349231]
subset: zoonotic_infectious_disease
is_a: DOID:11266 ! hemorrhagic fever with renal syndrome

[Term]
id: DOID:0050201
name: nephropathia epidemica
def: "A hemorrhagic fever with renal syndrome that results_in infection located_in kidney, has_agent Puumala virus, which is transmitted_by bank vole, Clethrionomys glareolus. The infection has_symptom headache, has_symptom nausea, has_symptom back pain, has_symptom vomiting, has_symptom myalgia, has_symptom abdominal pain, has_symptom internal hemorrhage, and has_symptom renal failure." [url:http\://www.ncbi.nlm.nih.gov/pubmed/1349231, url:http\://www.ncbi.nlm.nih.gov/pubmed/2574903, url:http\://www.ncbi.nlm.nih.gov/pubmed/2902106]
subset: zoonotic_infectious_disease
is_a: DOID:11266 ! hemorrhagic fever with renal syndrome

[Term]
id: DOID:0050202
name: lujo hemorrhagic fever
def: "An arenaviral hemorrhagic fever that results_in infection, has_agent Lujo virus, which has_symptom bleeding." [url:http\://www.ncbi.nlm.nih.gov/sites/entrez/19478873]
subset: zoonotic_infectious_disease
is_a: DOID:9535 ! arenaviral hemorrhagic fever

[Term]
id: DOID:0050203
name: Cytomegalovirus hepatitis
def: "A viral hepatitis and is_a Cytomegalovirus infectious disease that results_in inflammation, located_in liver, has_agent Human herpesvirus 5, has_symptom nausea, has_symptom vomiting, has_symptom headache, has_symptom abdominal pain, has_symptom dark urine, and has_symptom jaundice. Clinical feature includes atypical lymphocytes in the blood." [url:http\://en.wikipedia.org/wiki/Cytomegalovirus, url:http\://www.ncbi.nlm.nih.gov/pubmed/4300216, url:http\://www.ncbi.nlm.nih.gov/sites/entrez/11380800]
is_a: DOID:1884 ! viral hepatitis

[Term]
id: DOID:0050204
name: Epstein-Barr virus hepatitis
def: "A viral hepatitis and is_a Epstein-Barr virus infectious disease that results_in inflammation, located_in liver, has_agent Human herpesvirus 4 and has_symptom headache, has_symptom fatigue, has_symptom fever, has_symptom abdominal pain, has_symptom nausea, and has_symptom jaundice." [url:http\://www.ncbi.nlm.nih.gov/pubmed/16711324, url:http\://www.ncbi.nlm.nih.gov/pubmed/17602362]
is_a: DOID:1884 ! viral hepatitis

[Term]
id: DOID:0050205
name: Herpes simplex virus hepatitis
def: "A viral hepatitis and is_a Simplexvirus infectious disease that results_in inflammation located_in liver, has-agent Human herpesvirus 1 or has_agent Human herpesvirus 2, and has_symptom fever, has_symptom nausea, has_symptom vomiting, has_symptom abdominal pain, and has_symptom herpetic lesions." [url:http\://jcp.bmj.com/content/46/10/968.full.pdf, url:http\://www.jstor.org/stable/20396832, url:http\://www.ncbi.nlm.nih.gov/pubmed/16597901, url:http\://www.ncbi.nlm.nih.gov/pubmed/7006542]
is_a: DOID:1884 ! viral hepatitis

[Term]
id: DOID:0050206
name: adenovirus hepatitis
def: "An Adenoviridae infectious disease and is_a viral hepatitis that involves inflammation of the liver caused by human adenoviruses. The symptoms include fever, coagulopathy and gastrointestinal bleeding. Histopathological examination reveals widespread hepatic necrosis with hemorrhage." [url:http\://books.google.com/books?id=739MM_WTJREC&pg=PA273&lpg#v=onepage&q=&f=false]
is_a: DOID:1884 ! viral hepatitis

[Term]
id: DOID:0050207
name: Rubella virus hepatitis
def: "A viral hepatitis and is_a Rubivirus infectious disease that results_in inflammation located_in liver, has_agent Rubella virus, which is transmitted_by droplet spread of oronasal secretions from the infected person through coughing and sneezing, and transmitted_by congenital method. The infection results in hepatic necrosis." [url:http\://books.google.com/books?id=739MM_WTJREC&pg=PA274&lpg#v=onepage&q=&f=false, url:http\://www.ncbi.nlm.nih.gov/pubmed/7550869]
is_a: DOID:1884 ! viral hepatitis
is_a: DOID:4864 ! Rubivirus infectious disease

[Term]
id: DOID:0050208
name: yellow fever hepatitis
def: "A viral hepatitis and is_a Yellow fever virus infectious disease that results_in inflammation located_in liver, has_agent Yellow fever virus. The infection has_symptom fever, has_symptom chills, has_symptom headache, has_symptom myalgia, has_symptom weakness, has_symptom nausea, has_symptom vomiting, has_symptom jaundice, and has_symptom hemorrhagic manifestations." [url:http\://books.google.com/books?id=739MM_WTJREC&pg=PA274&lpg#v=onepage&q=rubulavirus&f=false]
subset: zoonotic_infectious_disease
is_a: DOID:1884 ! viral hepatitis
is_a: DOID:2947 ! Yellow fever virus infectious disease

[Term]
id: DOID:0050209
name: Measles virus hepatitis
def: "A viral hepatitis and is_a Measles virus infectious disease that results_in inflammation located_in liver, has_agent Measles virus, which is transmitted_by contact with oronasal secretions, or semen of an infected person. The infection causes hepatic dysfunction and has_symptom jaundice." [url:http\://books.google.com/books?id=739MM_WTJREC&pg=PA275&lpg#v=onepage&q=rubulavirus&f=false, url:http\://www.ncbi.nlm.nih.gov/pubmed/17068034, url:http\://www.ncbi.nlm.nih.gov/pubmed/3417236]
is_a: DOID:0050309 ! Measles virus infectious disease
is_a: DOID:1884 ! viral hepatitis

[Term]
id: DOID:0050210
name: Varicella-zoster virus hepatitis
def: "A viral hepatitis and is_a Varicella-zoster virus hepatitis that results_in inflammation located_in liver, has_agent Human herpesvirus 3, has_symptom skin rash, has_symptom oral lesions, has_symptom severe abdominal and back pain, has_symptom fever, has_symptom chills, has_symptom malaise, and has_symptom fatigue." [url:http\://www.ncbi.nlm.nih.gov/sites/entrez/16944014, url:http\://www.ncbi.nlm.nih.gov/sites/entrez/8092915]
is_a: DOID:1884 ! viral hepatitis

[Term]
id: DOID:0050211
name: swine influenza
def: "An influenza that results_in infection located_in respiratory tract of pigs and humans, has_agent Influenza C virus, or has_agent Influenza A virus subtypes (H1N1, H1N2, H3N1, H3N2, and H2N3), which are transmitted_by direct contact with infected pigs. The infection in humans has_symptom fever, has_symptom lethargy, has_symptom lack of appetite, has_symptom coughing, has_symptom runny nose, has_symptom sore throat, has_symptom nausea, has_symptom vomiting, and has_symptom diarrhea." [url:http\://www.cdc.gov/flu/swineflu/key_facts.htm, url:http\://www.ncbi.nlm.nih.gov/pubmed/9140195]
subset: zoonotic_infectious_disease
is_a: DOID:8469 ! influenza

[Term]
id: DOID:0050212
name: Campylobacter jejuni gastroenteritis
def: "A bacterial gastroenteritis that involves inflammation of the stomach and intestines caused by Campylobacter jejuni infection, which is characterized by diarrhea (may be bloody), abdominal pain, fever and vomiting." [url:http\://www.ncbi.nlm.nih.gov/pubmed/17846438]
subset: gram-negative_bacterial_infectious_disease
subset: zoonotic_infectious_disease
synonym: "Campylobacter Gastroenteritis" EXACT [NCI2004_11_17:C35162]
is_a: DOID:11093 ! bacterial gastroenteritis
is_a: DOID:13622 ! primary Campylobacter infectious disease

[Term]
id: DOID:0050213
name: Vibrio gastroenteritis
def: "A bacterial gastroenteritis that involves inflammation of the stomach and intestines caused by noncholera Vibrio species like Vibrio parahaemolyticus, Vibrio fluvialis and Vibrio vulnificus. Some species produce enterotoxins, which impair intestinal absorption, resulting in watery diarrhea. The symptoms include abdominal cramps, fever, vomiting, nausea and diarrhea." [url:http\://www.fda.gov/Food/FoodSafety/FoodborneIllness/FoodborneIllnessFoodbornePathogensNaturalToxins/BadBugBook/ucm070419.htm, url:http\://www.jstor.org/stable/pdfplus/30113106.pdf, url:http\://www.merck.com/mmpe/sec02/ch016/ch016a.html]
subset: gram-negative_bacterial_infectious_disease
is_a: DOID:11093 ! bacterial gastroenteritis
is_a: DOID:1499 ! Vibrio infectious disease

[Term]
id: DOID:0050215
name: Staphylococcus gastroenteritis
def: "A bacterial gastroenteritis that is caused by ingestion of food containing enterotoxins, which are produced by staphylococcal species. The symptoms include abdominal cramps, diarrhea, headache and fever." [url:http\://www.merck.com/mmhe/sec09/ch122/ch122c.html, url:http\://www.springerlink.com/content/pg45520138llh128/]
subset: gram-positive_bacterial_infectious_disease
synonym: "Staphylococcus Aureus Gastroenteritis" EXACT [NCI2004_11_17:C35036]
is_a: DOID:11093 ! bacterial gastroenteritis
is_a: DOID:98 ! staphylococcal infectious disease

[Term]
id: DOID:0050216
name: Bacillus cereus gastroenteritis
def: "A bacterial gastroenteritis that is caused by ingestion of food contaminated with Bacillus cereus, which produces enterotoxins in the intestine. The symptoms include vomiting, abdominal cramps, fever and diarrhea." [url:http\://www.jstor.org/stable/pdfplus/30112755.pdf, url:http\://www.ncbi.nlm.nih.gov/pubmed/8501338]
subset: gram-positive_bacterial_infectious_disease
is_a: DOID:11093 ! bacterial gastroenteritis
is_a: DOID:1938 ! primary Bacillaceae infectious disease

[Term]
id: DOID:0050217
name: Sapovirus gastroenteritis
def: "A viral gastroenteritis and is_a Caliciviridae infectious disease that results_in inflammation located_in stomach and located_in intestine, has_agent Sapovirus, which is transmitted_by ingestion of contaminated food. The infection has_symptom nausea, has_symptom vomiting, has_symptom abdominal pain, and has_symptom diarrhea." [url:http\://www.cdc.gov/ncidod/dvrd/revb/gastro/norovirus-factsheet.htm, url:http\://www0.nih.go.jp/JJID/61/438.pdf]
is_a: DOID:1734 ! viral gastroenteritis
is_a: DOID:4091 ! Caliciviridae infectious disease

[Term]
id: DOID:0050218
name: polycystic echinococcosis
def: "An echinococcosis that is caused by the larvae of Echinococcus vogeli or Echinococcus oligarthus, which infect the liver." [url:http\://en.wikipedia.org/wiki/Echinococcosis, url:http\://www.dpd.cdc.gov/dpdx/HTML/Echinococcosis.htm]
synonym: "human polycystic hydatid disease" EXACT []
synonym: "neotropical echinococcosis" EXACT []
is_a: DOID:1496 ! echinococcosis

[Term]
id: DOID:0050219
name: Hepeviridae infectious disease
def: "A (+)ssRNA virus infectious disease that results_in infection in animals and humans, located_in liver, has_agent Hepeviridae viruses." [url:http\://en.wikipedia.org/wiki/Hepeviridae, url:http\://www.expasy.org/viralzone/all_by_species/41.html]
is_a: DOID:0050502 ! (+)ssRNA virus infectious disease

[Term]
id: DOID:0050220
name: Coxiella burnetii pneumonia
def: "A Q fever that is a zoonotic infectious disease caused by Coxiella burnetii, a bacterium which affects both humans and animals. The symptoms include fever, headache, cough, pleuritic chest pain, myalgia and arthralgia. Infection of humans usually occurs by inhalation of these organisms from air that contains airborne barnyard dust contaminated by dried placental material, birth fluids, or excreta of infected herd animals, ingestion of contaminated milk, tick bites and human to human transmission." [url:http\://en.wikipedia.org/wiki/Q_fever, url:http\://www.ncbi.nlm.nih.gov/pubmed/15021054]
subset: gram-negative_bacterial_infectious_disease
subset: zoonotic_infectious_disease
synonym: "Q fever pneumonia" EXACT []
xref: ICD9CM_2010:082.3
xref: ICD9CM_2010:083.0
xref: MSH2010_2010_02_22:D011778
xref: NCI2009_04D:C34970
xref: SNOMEDCT_2010_1_31:154375001
xref: SNOMEDCT_2010_1_31:186788009
xref: SNOMEDCT_2010_1_31:260588007
xref: SNOMEDCT_2010_1_31:266205000
xref: SNOMEDCT_2010_1_31:68981009
xref: SNOMEDCT_2010_1_31:86012006
xref: UMLS_CUI:C0034362
is_a: DOID:11100 ! Q fever
is_a: DOID:874 ! bacterial pneumonia

[Term]
id: DOID:0050221
name: Coxiella burnetii hepatitis
def: "A Q fever that involves inflammation of the liver caused by Coxiella burnetti, which results in the formation of granulomas. The symptoms include fever, malaise, hepatomegaly with right upper abdominal pain, and jaundice." [url:http\://www.merck.com/mmpe/sec14/ch177/ch177i.html]
subset: gram-negative_bacterial_infectious_disease
subset: zoonotic_infectious_disease
synonym: "Q fever hepatitis" EXACT []
xref: ICD9CM_2010:082.3
xref: ICD9CM_2010:083.0
xref: MSH2010_2010_02_22:D011778
xref: NCI2009_04D:C34970
xref: SNOMEDCT_2010_1_31:154375001
xref: SNOMEDCT_2010_1_31:186788009
xref: SNOMEDCT_2010_1_31:260588007
xref: SNOMEDCT_2010_1_31:266205000
xref: SNOMEDCT_2010_1_31:68981009
xref: SNOMEDCT_2010_1_31:86012006
xref: UMLS_CUI:C0034362
is_a: DOID:11100 ! Q fever
is_a: DOID:2237 ! hepatitis

[Term]
id: DOID:0050222
name: selective IgM deficiency disease
def: "A selective immunoglobulin deficiency disease thatis a dysgammaglobulinemia resulting from decreased levels of immunoglobulin M (IgM) production to roduction of other antibodies." [url:http\://en.wikipedia.org/wiki/IgM, url:http\://en.wikipedia.org/wiki/Isolated_primary_immunoglobulin_M_deficiency]
is_a: DOID:11702 ! dysgammaglobulinemia

[Term]
id: DOID:0050223
name: candidal gastritis
def: "A candidiasis that involves inflammation of the gastric mucosa caused by Candida albicans infection. The symptoms include dyspepsia, gastric ulcers, gastric perforations, nausea and vomiting." [url:http\://books.google.com/books?id=I-qKxu5oE2EC&pg=PA166&lpg=PA166&dq#v=onepage&q=&f=false, url:http\://emedicine.medscape.com/article/213853-overview, url:http\://www.merck.com/mmpe/sec02/ch013/ch013c.html]
is_a: DOID:1508 ! candidiasis
is_a: DOID:4034 ! fungal gastritis

[Term]
id: DOID:0050224
name: Helicobacter heilmannii gastritis
def: "A primary Helicobacter infectious disease that involves inflammation of the stomach lining caused by Candidatus Helicobacter heilmannii, which is associated with peptic ulceration." [url:http\://www.ncbi.nlm.nih.gov/pmc/articles/PMC1731280/pdf/v054p00774.pdf, url:http\://www.ncbi.nlm.nih.gov/pubmed/10349993]
subset: gram-negative_bacterial_infectious_disease
xref: NCI2009_04D:C27121
xref: SNOMEDCT_2010_1_31:155716003
xref: SNOMEDCT_2010_1_31:186143000
xref: SNOMEDCT_2010_1_31:196741008
xref: SNOMEDCT_2010_1_31:89538001
xref: UMLS_CUI:C0343378
is_a: DOID:3686 ! primary Helicobacter infectious disease
is_a: DOID:4033 ! bacterial gastritis

[Term]
id: DOID:0050225
name: Histoplasma capsulatum gastritis
def: "An American histoplasmosis that is_a fungal gastritis, results_in inflammation, located_in stomach lining in immunocompromised patients, has_agent Histoplasma capsulatum var capsulatum, transmitted_by airborne spores and results_in_formation_of gastric mass with ulceration, and results_in_formation_of hypertrophic gastric folds." [url:http\://www.merck.com/mmpe/sec02/ch013/ch013c.html, url:http\://www.ncbi.nlm.nih.gov/sites/entrez/16377536]
is_a: DOID:1759 ! American histoplasmosis
is_a: DOID:4034 ! fungal gastritis

[Term]
id: DOID:0050226
name: Morganella morganii intestinal infectious disease
def: "An enterobacteriaceae infectious disease that involves infection of the intestine caused by Morganella morganii." [url:http\://www.ncbi.nlm.nih.gov/sites/entrez/17180585]
subset: gram-negative_bacterial_infectious_disease
xref: ICD9CM_2010:008.3
xref: UMLS_CUI:C0152513
is_a: DOID:0050361 ! opportunistic Enterobacteriaceae infectious disease
is_a: DOID:100 ! intestinal infectious disease

[Term]
id: DOID:0050227
name: Vibrio cholerae O139 cholera
def: "A cholera that involves infection of the intestine caused by Vibrio cholerae O139 strain." [url:http\://www.cdc.gov/nczved/divisions/dfbmd/diseases/cholera/technical.html#agent]
subset: gram-negative_bacterial_infectious_disease
is_a: DOID:1498 ! cholera

[Term]
id: DOID:0050228
name: Entamoeba histolytica dysentery
def: "An amebiasis that involves infection of the intestine with Entamoeba histolytica trophozoites, which adhere to and kill colonic epithelial cells causing diarrhea with blood and mucus. The symptoms inlcude abdominal pain and fever." [url:http\://www.merck.com/mmpe/sec14/ch185/ch185b.html]
synonym: "amebic dysentery" EXACT []
synonym: "amoebic dysentery" EXACT []
is_a: DOID:14397 ! protozoal dysentery
is_a: DOID:9181 ! amebiasis

[Term]
id: DOID:0050229
name: Escherichia coli dysentery
def: "A dysentery that involves infection of the intestine caused by enteroinvasive Escherichia coli. The symptoms include fever, bloody diarrhea, and dehydration." [url:http\://emedicine.medscape.com/article/217485-overview, url:http\://www.jstor.org/stable/pdfplus/30112505.pdf]
subset: gram-negative_bacterial_infectious_disease
is_a: DOID:12384 ! dysentery
is_a: DOID:13285 ! enteroinvasive Escherichia coli infectious disease

[Term]
id: DOID:0050230
name: intestinal capillariasis
def: "A capillariasis that involves infection of the intestine with Capillaria philippinensis causing abdominal pain, weight loss, stomach growling, depressed levels of potassium and albumin in the blood, and diarrhea." [url:http\://en.wikipedia.org/wiki/Intestinal_capillariasis, url:http\://www.dpd.cdc.gov/DPDx/HTML/Capillariasis.htm]
xref: ICD9CM_2010:127.5
xref: SNOMEDCT_2010_1_31:52979002
xref: UMLS_CUI:C0006897
is_a: DOID:100 ! intestinal infectious disease
is_a: DOID:12474 ! capillariasis

[Term]
id: DOID:0050231
name: hepatic capillariasis
def: "A capillariasis that involves infection of the liver with Capillaria hepatica, which manifests as an acute or subacute hepatitis with eosinophilia. The symptoms include abdominal pain, fever, chills, hepatitis, ascites, hepatolithiasis, and hepatomegaly." [url:http\://en.wikipedia.org/wiki/Capillaria_hepatica, url:http\://www.dpd.cdc.gov/DPDx/HTML/Capillariasis.htm]
xref: ICD9CM_2010:127.5
xref: SNOMEDCT_2010_1_31:52979002
xref: UMLS_CUI:C0006897
is_a: DOID:12474 ! capillariasis

[Term]
id: DOID:0050232
name: pulmonary capillariasis
def: "A capillariasis that involves infection of the lungs with Capillaria aerophila, resulting in fever, cough, asthma, and pneumonia." [url:http\://www.dpd.cdc.gov/DPDx/HTML/Capillariasis.htm]
xref: ICD9CM_2010:127.5
xref: SNOMEDCT_2010_1_31:52979002
xref: UMLS_CUI:C0006897
is_a: DOID:12474 ! capillariasis

[Term]
id: DOID:0050233
name: Balamuthia mandrillaris infectious disease
def: "An Amoebozoa infectious disease that involves infection caused by a free-living ameba Balamuthia mandrillaris resulting in encephalitis and skin lesions in humans and animals." [url:http\://www.cdc.gov/mmwr/preview/mmwrhtml/mm5728a2.htm]
synonym: "Granulomatous Amebic Encephalitis due to Balamuthia mandrillaris" EXACT []
synonym: "primary amoebic meningoencephalitis" EXACT []
xref: ICD9CM_2010:136.2
xref: SNOMEDCT_2010_1_31:187238006
xref: SNOMEDCT_2010_1_31:266169003
xref: UMLS_CUI:C0153326
is_a: DOID:11892 ! Amoebozoa infectious disease
is_a: DOID:37 ! skin disease

[Term]
id: DOID:0050234
name: Acanthamoeba infectious disease
alt_id: DOID:11334
def: "An Amoebozoa infectious disease that involves an infection in humans and animals caused by a parasitic protozoan of genus Acanthamoeba, which is an opportunistic pathogen occuring in patients with weakened immune system." [url:http\://en.wikipedia.org/wiki/Acanthamoeba]
synonym: "free-living ameba infectious disease" EXACT []
xref: ICD9CM_2010:136.2
xref: SNOMEDCT_2010_1_31:187238006
xref: SNOMEDCT_2010_1_31:266169003
xref: UMLS_CUI:C0153326
is_a: DOID:11892 ! Amoebozoa infectious disease

[Term]
id: DOID:0050235
name: Alveolata infectious disease
def: "A parasitic protozoa infectious disease that involves infection caused by alveolates, which are single-celled eukaryotes." [url:http\://en.wikipedia.org/wiki/Alveolata]
is_a: DOID:2789 ! parasitic protozoa infectious disease

[Term]
id: DOID:0050236
name: Heterolobosea infectious disease
def: "A parasitic protozoa infectious disease that involves infection caused by the members of the class Heterolobosea, which move with eruptive bulges and show transformation to a temporary flagellate stage." [url:http\://tolweb.org/Heterolobosea/96360]
is_a: DOID:2789 ! parasitic protozoa infectious disease

[Term]
id: DOID:0050237
name: Euglenozoa infectious disease
def: "A parasitic protozoa infectious disease that involves infection caused by euglenozoans, which are single-celled flagellates." [url:http\://en.wikipedia.org/wiki/Euglenozoa]
xref: UMLS_CUI:C0085310
is_a: DOID:2789 ! parasitic protozoa infectious disease

[Term]
id: DOID:0050238
name: Parabasalia infectious disease
def: "A parasitic protozoa infectious disease that involves infection caused by parabasalids, which are anaerobic flagellated protozoans." [url:http\://en.wikipedia.org/wiki/Parabasalid]
xref: UMLS_CUI:C0085310
is_a: DOID:2789 ! parasitic protozoa infectious disease

[Term]
id: DOID:0050239
name: Fornicata infectious disease
def: "A parasitic protozoa infectious disease that involves infection caused by fornicates, which are unicellular flagellates with one or two karyomastigonts per cell." [url:http\://tolweb.org/Fornicata/121182]
xref: UMLS_CUI:C0085310
is_a: DOID:2789 ! parasitic protozoa infectious disease

[Term]
id: DOID:0050240
name: Trichomonadida infectious disease
def: "A Parabasalia infectious disease that involves infection with anaerobic flagellate parasites belonging to the order Trichomonadida. They typically have four to six flagella at the cell's apical pole." [url:http\://en.wikipedia.org/wiki/Trichomonad]
is_a: DOID:0050238 ! Parabasalia infectious disease

[Term]
id: DOID:0050241
name: Tritrichomonadida infectious disease
def: "A Parabasalia infectious disease that involves infection with anaerobic flagellate parasites belonging to the order Tritrichomonadida, which are characterized by a single mastigont with four flagella, and both a comb-like structure and an infrakinetosomal body." [url:http\://www.ncbi.nlm.nih.gov/sites/entrez/20093080]
is_a: DOID:0050238 ! Parabasalia infectious disease

[Term]
id: DOID:0050242
name: primary amebic meningoencephalitis
def: "A Heterolobosea infectious disease that involves infection of the central nervous system caused by Naegleria fowleri. The symptoms include headache, nausea, rigidity of the neck muscles, vomiting, delirium, seizures and coma." [url:http\://en.wikipedia.org/wiki/Primary_amoebic_meningoencephalitis, url:http\://www.dpd.cdc.gov/dpdx/HTML/FreeLivingAmebic.htm]
synonym: "Naegleria fowleri infection" EXACT []
is_a: DOID:0050236 ! Heterolobosea infectious disease

[Term]
id: DOID:0050243
name: Apicomplexa infectious disease
def: "An Alveolata infectious disease that involves infection caused by the members of the phylum Apicomplexa, which are unicellular, spore forming parasites of animals and humans." [url:http\://en.wikipedia.org/wiki/Apicomplexa]
is_a: DOID:0050235 ! Alveolata infectious disease

[Term]
id: DOID:0050244
name: Coccidia infectious disease
def: "An Apicomplexa infectious disease that involves infection caused by the members of the class Coccidia, which are spore-forming, single-celled and obligate intracellular parasites of the intestinal tract of animals and humans." [url:http\://en.wikipedia.org/wiki/Coccidia]
is_a: DOID:0050243 ! Apicomplexa infectious disease

[Term]
id: DOID:0050245
name: Aconoidasida infectious disease
def: "An Apicomplexa infectious disease that involves infection caused by the members of the class Aconoidasida." [url:http\://en.wikipedia.org/wiki/Aconoidasida]
is_a: DOID:0050243 ! Apicomplexa infectious disease

[Term]
id: DOID:0050246
name: Acanthamoeba encephalitis
def: "An Acanthamoeba infectious disease that results in infection of the brain caused by Acanthamoeba. The symptoms include headaches, altered mental status, and focal neurologic deficit, which progresses over several weeks to death." [url:http\://www.dpd.cdc.gov/dpdx/HTML/FreeLivingAmebic.htm]
synonym: "Acanthamoeba granulomatous encephalitis" EXACT []
synonym: "Granulomatous Amebic Encephalitis due to Acanthamoeba" EXACT []
is_a: DOID:0050234 ! Acanthamoeba infectious disease
is_a: DOID:9588 ! encephalitis

[Term]
id: DOID:0050247
name: parasitic stramenopiles infectious disease
def: "A parasitic infectious disease that involves infection caused by parasitic members of the taxon stramenopiles, in which the flagellate cells possess two different shaped flagella. This taxon contains both unicellular and multicellular organisms." [url:http\://en.wikipedia.org/wiki/Stramenopiles]
is_a: DOID:1398 ! parasitic infectious disease

[Term]
id: DOID:0050249
name: Brugia timori filariasis
def: "A filarial elephantiasis that involves parasitic infection by the nematode Brugia timori, which inhabits the lymphatics. The symptoms include fever and chronic lymphedema." [url:http\://en.wikipedia.org/wiki/Brugia_timori]
subset: zoonotic_infectious_disease
is_a: DOID:12211 ! filarial elephantiasis

[Term]
id: DOID:0050250
name: philophthalmiasis
def: "A Trematoda infectious disease that involves parasitic infection of the eyes by Philophthalmus lacrymosus, Philophthalmus gralli or Philophthalmus palpebrarum. External ocular philophthalmiasis manifests as follicular conjunctivitis and superficial keratitis. Sub-conjunctival ocular philophthalmiasis consists of a mild edema with minimal cellular reaction." [url:http\://www.dpd.cdc.gov/dpdx/HTML/Philophthalmiasis.htm]
is_a: DOID:887 ! Trematoda infectious disease

[Term]
id: DOID:0050251
name: coenurosis
def: "A Cestoda infectious disease that involves infection by metacestode larval stage (coenurus) of Taenia multiceps or Taenia serialis. Coenuri in the skin or subcutaneous tissue present as painless nodules, which manifest on the trunk, sclera, subconjuctiva, neck, shoulders, head and limbs. Coenuri in the central nervous system may cause headache, fever, vomiting, nerve palsies, jacksonian epilepsy, pachymeningitis, obstructive or communicating hydrocephalus, and intracranial arteritis with transient hemiparesis. Coenuri in the eye cause both intraocular and orbital infections." [url:http\://www.dpd.cdc.gov/dpdx/HTML/Coenurosis.htm]
is_a: DOID:933 ! Cestoda infectious disease

[Term]
id: DOID:0050252
name: Dipylidium caninum infectious disease
def: "A Cestoda infectious disease that involves parasitic infection in dogs, cats and humans caused by cysticercoid larvae of Dipylidium caninum through ingestion of larvae contaminated flea, which results in diarrhea and restlessness." [url:http\://en.wikipedia.org/wiki/Dipylidium_caninum, url:http\://www.dpd.cdc.gov/dpdx/HTML/Dipylidium.htm]
is_a: DOID:933 ! Cestoda infectious disease

[Term]
id: DOID:0050253
name: mesocestoidiasis
def: "A Cestoda infectious disease that involves parasitic cestode infection caused by Mesocestoides lineatus or Mesocestoides variabilis resulting in nausea, diarrhea, abdominal discomfort and vomiting." [url:http\://www.dpd.cdc.gov/dpdx/HTML/Mesocestoidiasis.htm]
is_a: DOID:933 ! Cestoda infectious disease

[Term]
id: DOID:0050254
name: acanthocephaliasis
def: "An Acanthocephala infectious disease that involves infection of the intestine caused by thorny-headed worms Macracanthorhynchus hirudinaceous, Moniliformis moniliformis or Bolbosoma. The symptoms include abdominal pain and distension, fever, decreased appetite, nausea, vomiting, weight loss, diarrhea, and constipation or bloody stools." [url:http\://www.dpd.cdc.gov/dpdx/HTML/Acanthocephaliasis.htm]
is_a: DOID:0050264 ! Acanthocephala infectious disease

[Term]
id: DOID:0050255
name: Uncinaria stenocephala infectious disease
def: "A hookworm infectious disease that involves infection of the small intestine in humans, cats, dogs and foxes by the nematode Uncinaria stenocephala. The symptoms include diarrhea and hypoproteinemia in heavier infections." [url:http\://en.wikipedia.org/wiki/Uncinaria_stenocephala]
is_a: DOID:2791 ! hookworm infectious disease

[Term]
id: DOID:0050256
name: angiostrongyliasis
def: "A Strongylida infectious disease that involves parasitic infection of the intestine, central nervous system and eyes by Angiostrongylus cantonensis or Angiostrongylus costaricensis." [url:http\://www.dpd.cdc.gov/dpdx/HTML/Angiostrongyliasis.htm]
is_a: DOID:1845 ! Strongylida infectious disease

[Term]
id: DOID:0050257
name: Angiostrongylus cantonensis infectious disease
def: "An angiostrongyliasis that involves infection of the brain by the larvae of Angiostrongylus cantonensis causing eosinophilic meningitis. The symptoms include severe headache, nausea, vomiting, neck stiffness, seizures, and neurologic abnormalities. Ocular invasion by the larvae can occur." [url:http\://www.dpd.cdc.gov/dpdx/HTML/Angiostrongyliasis.htm]
is_a: DOID:0050256 ! angiostrongyliasis

[Term]
id: DOID:0050258
name: Angiostrongylus costaricensis infectious disease
def: "An angiostrongyliasis that involves infection of the intestine by Angiostrongylus costaricensis, which is characterized by the formation of granulomas with heavy eosinophilic infiltration in the abdominal cavity." [url:http\://www.ncbi.nlm.nih.gov/sites/entrez/5527668]
is_a: DOID:0050256 ! angiostrongyliasis

[Term]
id: DOID:0050259
name: baylisascariasis
def: "An Ascaridida infectious disease that involves parasitic infection of the intestine caused by the larvae of Baylisascaris procyonis, which can invade the spinal cord, brain, and eye of humans, resulting in permanent neurologic damage, blindness, or death." [url:http\://www.dpd.cdc.gov/dpdx/HTML/Baylisascariasis.htm]
is_a: DOID:457 ! Ascaridida infectious disease

[Term]
id: DOID:0050260
name: dioctophymiasis
def: "An Enoplea infectious disease that involves parasitic infection by the nematode Dioctophyme renale in humans after eating undercooked food. The larvae are found in the subcutaneous nodules and kidneys." [url:http\://www.dpd.cdc.gov/dpdx/HTML/Dioctophymiasis.htm]
is_a: DOID:1253 ! Enoplea infectious disease

[Term]
id: DOID:0050261
name: thelaziasis
def: "A Spirurida infectious disease that involves infection of the eyes in humans by nematodes Thelazia callipaeda or Thelazia californiensis causing varying degrees of inflammation and lacrimation. In heavier infections, photophobia, edema, conjunctivitis, and blindness occurs." [url:http\://www.dpd.cdc.gov/dpdx/HTML/Thelaziasis.htm]
is_a: DOID:1077 ! Spirurida infectious disease

[Term]
id: DOID:0050262
name: Acoelomata infectious disease
def: "A parasitic helminthiasis infectious disease that involves infection caused by parasitic worms, which are bilaterian, unsegmented, soft-bodied invertebrate animals with no body cavity." [url:http\://en.wikipedia.org/wiki/Flatworm]
is_a: DOID:883 ! parasitic helminthiasis infectious disease

[Term]
id: DOID:0050263
name: Pseudocoelomata infectious disease
def: "A parasitic helminthiasis infectious disease that involves infection caused by parasitic invertebrates, which have a pseudocoel. Tissue derived from mesoderm only partly lines the fluid filled body cavity of these animals." [url:http\://en.wikipedia.org/wiki/Body_cavity]
is_a: DOID:883 ! parasitic helminthiasis infectious disease

[Term]
id: DOID:0050264
name: Acanthocephala infectious disease
def: "A Pseudocoelomata infectious disease that involves infection by parasitic worms known as thorny-headed worms, characterized by the presence of an evertable proboscis, armed with spines, which is used to pierce and hold the gut wall of the host." [url:http\://en.wikipedia.org/wiki/Acanthocephala]
is_a: DOID:0050263 ! Pseudocoelomata infectious disease

[Term]
id: DOID:0050265
name: tick paralysis
def: "A tick infestation that is characterized by an acute, ascending, flaccid motor paralysis, which is caused by the introduction of a neurotoxin into humans during attachment and feeding by the females of several tick species such as Dermacentor andersoni, Dermacentor variabilis, Amblyomma americanum, Amblyomma maculatum, Ixodes scapularis, Ixodes pacificus, Ixodes holocyclus, Rhipicephalus sanguineus and Otobius megnini. The symptoms include local inflammation, edema and hemorrhage." [url:http\://www.cdc.gov/mmwr/preview/mmwrhtml/00040975.htm, url:http\://www.dpd.cdc.gov/dpdx/HTML/Ticks.htm, url:http\://www.journals.uchicago.edu/doi/pdf/10.1086/313502, url:http\://www.ncbi.nlm.nih.gov/pubmed/10428629]
is_a: DOID:4109 ! tick infestation

[Term]
id: DOID:0050266
name: tungiasis
def: "A parasitic ectoparasitic infectious disease that is an inflammatory skin disease caused by the parasitic infestation of the female chigoe flea, Tunga penetrans in animals and humans. The symptoms include skin inflammation, severe pain, itching, and a lesion at the site of infection that is characterized by a black dot at the center of a swollen red lesion, surrounded a white halo." [url:http\://en.wikipedia.org/wiki/Tungiasis, url:http\://www.dpd.cdc.gov/dpdx/HTML/Tungiasis.htm]
is_a: DOID:4110 ! parasitic ectoparasitic infectious disease

[Term]
id: DOID:0050267
name: Ancylostoma caninum ancylostomiasis
def: "An ancylostomiasis that involves infection of the intestine in dogs and humans by the nematode Ancylostoma caninum. In humans, the larvae migrate to the intestine causing eosinophilic enteritis. They have also been implicated as a cause of diffuse unilateral subacute neuroretinitis." [url:http\://www.dpd.cdc.gov/dpdx/HTML/Hookworm.htm]
is_a: DOID:12841 ! ancylostomiasis

[Term]
id: DOID:0050268
name: ophthalmomyiasis
def: "A myiasis that involves parasitic infestation of Oestrus ovis larvae in the eye causing severe irritation, edema, and pain." [url:http\://en.wikipedia.org/wiki/Myiasis, url:http\://www.dpd.cdc.gov/dpdx/HTML/Myiasis.htm]
is_a: DOID:11080 ! myiasis

[Term]
id: DOID:0050269
name: Trichomonas vaginalis trichomoniasis
def: "A trichomoniasis that is caused by a singled-celled protozoan parasite Trichomonas vaginalis, which is transmitted through sexual contact. Symptoms include inflammation of the cervix, urethra and vagina which produce an itching or burning sensation, and yellow-green, itchy, frothy foul-smelling vaginal discharge." [url:http\://en.wikipedia.org/wiki/Trichomoniasis]
synonym: "urogenital trichomonas" EXACT []
is_a: DOID:1947 ! trichomoniasis

[Term]
id: DOID:0050270
name: Trichomonas tenax trichomoniasis
def: "A trichomoniasis that is caused by a singled-celled protozoan parasite Trichomonas tenax, which is transmitted through oral droplets, by kissing, or on fomites such as eating utensils. Trichomonas tenax causes periodonitis and bronchopulmonary trichomoniasis by aspiration from the oropharynx." [url:http\://www.ncbi.nlm.nih.gov/bookshelf/br.fcgi?book=mmed&part=A4222, url:http\://www.ncbi.nlm.nih.gov/sites/entrez/20427914]
is_a: DOID:1947 ! trichomoniasis

[Term]
id: DOID:0050271
name: cutaneous ascomycota mycosis
def: "A cutaneous mycosis that results_in fungal infection located_in skin, located_in hair and located_in nail, has_agent Ascomycota phylum members." [url:http\://en.wikipedia.org/wiki/Ascomycota]
is_a: DOID:0050134 ! cutaneous mycosis

[Term]
id: DOID:0050272
name: cutaneous basidiomycota mycosis
def: "A cutaneous mycosis that results_in fungal infection located_in skin, located_in hair and located_in nail, has_agent Basidiomycota phylum members." [url:http\://en.wikipedia.org/wiki/Basidiomycota]
is_a: DOID:0050134 ! cutaneous mycosis

[Term]
id: DOID:0050273
name: Neoscytalidium dimidiatum infectious disease
def: "An onychomycosis that results_in fungal infection located_in nail, has_agent Neoscytalidium dimidiatum and has_symptom rough nail, and has_symptom crumbly nail which can separate from the nail bed." [url:http\://www.doctorfungus.org/mycoses/human/other/skin_index.htm#Onychomycosis, url:http\://www.ncbi.nlm.nih.gov/sites/entrez/17641983]
is_a: DOID:0050275 ! onychomycosis

[Term]
id: DOID:0050274
name: Scopulariopsis infectious disease
def: "An opportunistic ascomycota mycosis that has_agent Scopulariopsis, which results_in a systemic infection in immunocompromised individuals." [url:http\://www.doctorfungus.org/thefungi/scopulariopsis.htm]
is_a: DOID:0050284 ! opportunistic ascomycota mycosis

[Term]
id: DOID:0050275
name: onychomycosis
def: "A dermatomycosis that results_in fungal infection located_in nail, has_agent Ascomycota fungi which are not dermatophytes and has_symptom opaque nail, has_symptom yellow-brown nail, has_symptom crumbly nail that can separate from the nail bed." [url:http\://en.wikipedia.org/wiki/Onychomycosis, url:http\://www.doctorfungus.org/mycoses/human/other/skin_index.htm#Onychomycosis]
xref: ICD9CM_2010:681.9
xref: UMLS_CUI:C0007644
is_a: DOID:1563 ! dermatomycosis

[Term]
id: DOID:0050276
name: subcutaneous ascomycota mycosis
def: "A subcutaneous mycosis that results_in fungal infection located_in skin and located_in subcutaneous tissue, has_agent Ascomycota phylum members." [url:http\://en.wikipedia.org/wiki/Ascomycota, url:http\://en.wikipedia.org/wiki/Mycosis]
is_a: DOID:0050135 ! subcutaneous mycosis

[Term]
id: DOID:0050277
name: subcutaneous fungi incertae sedis mycosis
def: "A subcutaneous mycosis that results_in fungal infection located_in skin and located_in subcutaneous tissue, has_agent Fungi incertae sedis taxon members." [url:http\://www.ncbi.nlm.nih.gov/Taxonomy/Browser/wwwtax.cgi?mode=Tree&id=112252&lvl=3&lin=f&keep=1&srchmode=1&unlock]
is_a: DOID:0050135 ! subcutaneous mycosis

[Term]
id: DOID:0050278
name: basidiobolomycosis
def: "An entomophthoromycosis that involves a chronic inflammatory or granulomatous fungal infection of the subcutaneous tissue of the limbs, chest, back or buttocks caused by Basidiobolus ranarum. Lesions appear as subcutaneous nodules which develop into massive, firm, indurated, painless swellings which are freely movable over the underlying muscle, but are attached to the skin which may become hyperpigmented but not ulcerated." [url:http\://mycology.adelaide.edu.au/Mycoses/Subcutaneous/Zygomycosis/]
is_a: DOID:0050085 ! entomophthoromycosis

[Term]
id: DOID:0050279
name: conidiobolomycosis
def: "An entomophthoromycosis that is a chronic inflammatory or granulomatous fungal infection caused by Conidiobolus species, which is restricted to the nasal submucosa and characterized by polyps or palpable restricted subcutaneous masses. Symptoms include nasal obstruction, drainage and sinus pain. Subcutaneous nodules develop in the nasal and perinasal regions." [url:http\://mycology.adelaide.edu.au/Mycoses/Subcutaneous/Zygomycosis/]
is_a: DOID:0050085 ! entomophthoromycosis

[Term]
id: DOID:0050280
name: superficial ascomycota mycosis
def: "A superficial mycosis that results_in fungal infection of the outermost layer located_in skin and located_in hair shaft, has_agent Ascomycota phylum members." [url:http\://en.wikipedia.org/wiki/Ascomycota]
is_a: DOID:0050133 ! superficial mycosis

[Term]
id: DOID:0050281
name: superficial basidiomycota mycosis
def: "A superficial mycosis that results_in fungal infection of the outermost layer located_in skin and located_in hair shaft, has_agent Basidiomycota phylum members." [url:http\://en.wikipedia.org/wiki/Basidiomycota]
is_a: DOID:0050133 ! superficial mycosis

[Term]
id: DOID:0050282
name: primary systemic ascomycota mycosis
def: "A primary systemic mycosis that results_in fungal infection located_in human body, has_agent Ascomycota phylum members." [url:http\://en.wikipedia.org/wiki/Ascomycota, url:http\://mycology.adelaide.edu.au/Mycoses/Opportunistic/]
is_a: DOID:0050292 ! primary systemic mycosis

[Term]
id: DOID:0050283
name: stachybotrys infectious disease
def: "A primary systemic ascomycota mycosis that results_in systemic fungal infection in animals and humans, has_agent Stachybotrys chartarum, transmitted_by airborne spores and transmitted_by vehicle-borne ingestion and the fungus produces trichothecene mycotoxins including satratoxins causing pulmonary hemorrhage in infants." [url:http\://ntp.niehs.nih.gov/ntp/htdocs/Chem_Background/ExSumPdf/Stachybotrys.pdf, url:http\://www.doh.wa.gov/ehp/ts/iaq/mold-stachybotrys.pdf]
is_a: DOID:0050282 ! primary systemic ascomycota mycosis

[Term]
id: DOID:0050284
name: opportunistic ascomycota mycosis
def: "An opportunistic mycosis that involves infection of the body by fungi belonging to the phylum Ascomycota." [url:http\://en.wikipedia.org/wiki/Ascomycota, url:http\://mycology.adelaide.edu.au/Mycoses/Opportunistic/]
is_a: DOID:2473 ! opportunistic mycosis

[Term]
id: DOID:0050285
name: opportunistic basidiomycota mycosis
def: "An opportunistic mycosis that results_in fungal infection located_in human body, has_agent Basidiomycota phylum members." [url:http\://en.wikipedia.org/wiki/Basidiomycota, url:http\://mycology.adelaide.edu.au/Mycoses/Opportunistic/]
is_a: DOID:2473 ! opportunistic mycosis

[Term]
id: DOID:0050286
name: opportunistic fungi incertae sedis mycosis
def: "An opportunistic mycosis that results_in fungal infection located_in human body, has_agent Fungi incertae sedis taxon members." [url:http\://www.ncbi.nlm.nih.gov/Taxonomy/Browser/wwwtax.cgi?mode=Tree&id=112252&lvl=3&lin=f&keep=1&srchmode=1&unlock]
is_a: DOID:2473 ! opportunistic mycosis

[Term]
id: DOID:0050287
name: opportunistic microsporidia mycosis
def: "An opportunistic mycosis that results_in fungal infection located_in human body, has_agent Microsporidia phylum members." [url:http\://en.wikipedia.org/wiki/Microsporidia, url:http\://mycology.adelaide.edu.au/Mycoses/Opportunistic/]
is_a: DOID:2473 ! opportunistic mycosis

[Term]
id: DOID:0050288
name: penicilliosis
def: "An opportunistic ascomycota mycosis that has_agent Penicillium marneffei, results_in systemic infection and has_symptom fever, has_symptom anemia, has_symptom weight loss, has_symptom lymphadenopathy, has_symptom hepatosplenomegaly, has_symptom respiratory signs, and has_symptom skin lesions." [url:http\://www.ncbi.nlm.nih.gov/sites/entrez/16418525]
is_a: DOID:0050284 ! opportunistic ascomycota mycosis

[Term]
id: DOID:0050289
name: fusariosis
def: "An opportunistic ascomycota mycosis that involves localized or hematogenously disseminated fungal infection by Fusarium species. Skin lesions are seen in neutropenic patients, and indolent cellulitis or soft-tissue necrosis occur in immunocompromised patients at the site of trauma." [url:http\://www.accessmedicine.com/resourceTOC.aspx?resourceID=4, url:http\://www.ncbi.nlm.nih.gov/pubmed/14748803]
is_a: DOID:0050284 ! opportunistic ascomycota mycosis

[Term]
id: DOID:0050290
name: trichosporonosis
def: "An opportunistic basidiomycota mycosis that results_in disseminated infection, has_agent Trichosporon and results_in_formation_of nontender erythematous nodules anywhere on the body." [url:http\://emedicine.medscape.com/article/230705-overview]
is_a: DOID:0050285 ! opportunistic basidiomycota mycosis

[Term]
id: DOID:0050291
name: parasitic Ichthyosporea infectious disease
def: "A parasitic infectious disease that involves parasitic infection by the members of the class Ichthyosporea, which are parasites of fish and other animals." [url:http\://en.wikipedia.org/wiki/Mesomycetozoea]
is_a: DOID:1398 ! parasitic infectious disease

[Term]
id: DOID:0050292
name: primary systemic mycosis
def: "A systemic mycosis that results_in infection located_in human body, has_agent Fungi, which can overcome the physiological and cellular defences of the normal human host. The primary deep pathogens usually gain access to the host via the respiratory tract." [url:http\://mycology.adelaide.edu.au/Mycoses/Dimorphic_systemic/]
is_a: DOID:0050136 ! systemic mycosis

[Term]
id: DOID:0050293
name: Scopulariopsis brevicaulis infectious disease
def: "An onychomycosis that is_a Scopulariopsis infectious disease results_in fungal infection located_in nail, has_agent Scopulariopsis brevicaulis and has_symptom rough nail, and has_symptom crumbly nail which can separate from the nail bed." [url:http\://www.doctorfungus.org/thefungi/Scopulariopsis_brevicaulis.htm]
is_a: DOID:0050274 ! Scopulariopsis infectious disease
is_a: DOID:0050275 ! onychomycosis

[Term]
id: DOID:0050294
name: Scytalidium hyalinum infectious disease
def: "A dermatomycosis that results_in fungal infection located_in hand, foot and nail of toe by Scytalidium hyalinum, resulting_in_formation_of lesions and has_symptom keratotic plantar surface." [url:http\://archderm.ama-assn.org/cgi/reprint/127/7/1041.pdf, url:http\://www.ncbi.nlm.nih.gov/sites/entrez/444431]
is_a: DOID:1563 ! dermatomycosis

[Term]
id: DOID:0050295
name: cutaneous sporotrichosis
def: "A sporotrichosis that is_a subcutaneous ascomycota mycosis results_in fungal infection located_in skin and located_in subcutaneous tissue through direct inoculation from wood splinters or hay, has_agent Sporothrix schenckii, a dimorphic fungus, which results_in_formation_of erythematous papulonodular lesions evolving into either smooth or verrucose painless nodules that may ulcerate and drain." [url:http\://mycology.adelaide.edu.au/Mycoses/Subcutaneous/Sporotrichosis/, url:http\://www.doctorfungus.org/mycoses/human/sporo/sporotrichosis.htm]
synonym: "plaque sporotrichosis" EXACT []
is_a: DOID:0050276 ! subcutaneous ascomycota mycosis
is_a: DOID:14484 ! sporotrichosis

[Term]
id: DOID:0050296
name: Asfarviridae infectious disease
def: "A dsDNA virus infectious disease that results_in infection in pigs, has_agent Asfarviridae viruses, which are transmitted_by soft tick bite." [url:http\://en.wikipedia.org/wiki/Asfarviridae]
is_a: DOID:0050498 ! dsDNA virus infectious disease

[Term]
id: DOID:0050297
name: primary Francisellaceae infectious disease
subset: gram-negative_bacterial_infectious_disease
is_a: DOID:0050338 ! primary bacterial infectious disease

[Term]
id: DOID:0050298
name: Adenoviridae infectious disease
alt_id: DOID:3123
alt_id: DOID:3124
def: "A dsDNA virus infectious disease that results_in infection in cattle, dogs, horses, pigs, and humans, has_agent Adenoviridae viruses." [url:http\://en.wikipedia.org/wiki/Adenoviridae]
synonym: "adenovirus infectious disease" EXACT []
xref: MSH2010_2010_02_22:D000257
xref: SNOMEDCT_2010_1_31:154371005
xref: SNOMEDCT_2010_1_31:186742003
xref: SNOMEDCT_2010_1_31:187465002
xref: SNOMEDCT_2010_1_31:25225006
xref: SNOMEDCT_2010_1_31:266203007
xref: UMLS_CUI:C0001486
is_a: DOID:0050498 ! dsDNA virus infectious disease

[Term]
id: DOID:0050299
name: Simplexvirus infectious disease
def: "A Herpesviridae infectious disease that results_in infection in animals and humans, has_agent Simplexvirus." [url:http\://en.wikipedia.org/wiki/Simplexvirus]
is_a: DOID:2939 ! Herpesviridae infectious disease

[Term]
id: DOID:0050300
name: Deltavirus infectious disease
def: "A (-)ssRNA virus infectious disease that results_in infection located_in liver in humans, has_agent Deltavirus." [url:http\://en.wikipedia.org/wiki/Deltavirus]
is_a: DOID:0050503 ! (-)ssRNA virus infectious disease

[Term]
id: DOID:0050301
name: Polyomaviridae infectious disease
def: "A dsDNA virus infectious disease that results_in infection in animals and humans, has_agent Polyomaviridae viruses." [url:http\://en.wikipedia.org/wiki/Papillomaviridae]
is_a: DOID:0050498 ! dsDNA virus infectious disease

[Term]
id: DOID:0050302
name: Varicellovirus infectious disease
def: "A Herpesviridae infectious disease that results_in infection in animals and humans, has_agent Varicellovirus." [url:http\://en.wikipedia.org/wiki/Varicellovirus, url:http\://www.expasy.org/viralzone/all_by_species/179.html]
is_a: DOID:2939 ! Herpesviridae infectious disease

[Term]
id: DOID:0050303
name: Hepacivirus infectious disease
def: "A Flaviviridae infectious disease that results_in infection, has_agent Hepacivirus, which is transmitted_by sexual contact, or transmitted_by blood transfusion." [url:http\://www.cdc.gov/hepatitis/hcv/pdfs/hepcgeneralfactsheet.pdf, url:http\://www.expasy.org/viralzone/all_by_species/37.html]
is_a: DOID:1886 ! Flaviviridae infectious disease

[Term]
id: DOID:0050305
name: Arteriviridae infectious disease
def: "A Nidovirales infectious disease that results_in infection in animals, has_agent Arteriviridae viruses." [url:http\://www.expasy.org/viralzone/all_by_species/28.html]
is_a: DOID:2949 ! Nidovirales infectious disease

[Term]
id: DOID:0050307
name: Bornaviridae infectious disease
def: "A Mononegavirales infectious disease that results_in infection in animals and humans, has_agent Bornaviridae viruses." [url:http\://en.wikipedia.org/wiki/Bornaviridae]
is_a: DOID:1983 ! Mononegavirales infectious disease

[Term]
id: DOID:0050308
name: Alkhurma hemorrhagic fever
def: "A Flavivirus infectious disease that results_in infection, has_agent Alkhurma hemorrhagic fever virus, which is transmitted_by Ornithodoros savignyi tick bite, transmitted_by ingestion of unpasteurized camel milk, or transmitted_by entry via skin wound. The infection has_symptom headache, has_symptom joint pain, has_symptom muscle pain, has_symptom vomiting, has_symptom thrombocytopenia, and has_symptom hemorrhagic fever." [url:http\://en.wikipedia.org/wiki/Alkhurma_virus, url:www.episouth.org/download.php?&id=7266]
subset: tick-borne_infectious_disease
subset: zoonotic_infectious_disease
is_a: DOID:993 ! Flavivirus infectious disease

[Term]
id: DOID:0050309
name: Measles virus infectious disease
def: "A Morbillivirus infectious disease that results_in infection, has_agent Measles virus, which is transmitted_by droplet spread, or trasnmitted_by contact of oronasal secretions from an infected person." [url:http\://en.wikipedia.org/wiki/Measles]
is_a: DOID:3533 ! Morbillivirus infectious disease

[Term]
id: DOID:0050310
name: primary Listeriaceae infectious disease
subset: gram-positive_bacterial_infectious_disease
is_a: DOID:0050338 ! primary bacterial infectious disease

[Term]
id: DOID:0050311
name: primary Helicobacteraceae infectious disease
subset: gram-negative_bacterial_infectious_disease
is_a: DOID:0050338 ! primary bacterial infectious disease

[Term]
id: DOID:0050312
name: primary Campylobacteraceae infectious disease
subset: gram-negative_bacterial_infectious_disease
is_a: DOID:0050338 ! primary bacterial infectious disease

[Term]
id: DOID:0050313
name: primary Brucellaceae infectious disease
subset: gram-negative_bacterial_infectious_disease
is_a: DOID:0050338 ! primary bacterial infectious disease

[Term]
id: DOID:0050314
name: primary Erysipelotrichaceae infectious disease
subset: gram-positive_bacterial_infectious_disease
is_a: DOID:0050338 ! primary bacterial infectious disease

[Term]
id: DOID:0050315
name: commensal Clostridiaceae infectious disease
subset: gram-positive_bacterial_infectious_disease
is_a: DOID:0050339 ! commensal bacterial infectious disease

[Term]
id: DOID:0050316
name: commensal Staphylococcaceae infectious disease
subset: gram-positive_bacterial_infectious_disease
is_a: DOID:0050339 ! commensal bacterial infectious disease

[Term]
id: DOID:0050317
name: commensal Streptococcaceae infectious disease
subset: gram-positive_bacterial_infectious_disease
is_a: DOID:0050339 ! commensal bacterial infectious disease

[Term]
id: DOID:0050318
name: primary Burkholderiaceae infectious disease
subset: gram-negative_bacterial_infectious_disease
is_a: DOID:0050338 ! primary bacterial infectious disease

[Term]
id: DOID:0050319
name: primary Legionellaceae infectious disease
subset: gram-negative_bacterial_infectious_disease
is_a: DOID:0050338 ! primary bacterial infectious disease

[Term]
id: DOID:0050320
name: commensal Alcaligenaceae infectious disease
subset: gram-negative_bacterial_infectious_disease
is_a: DOID:0050339 ! commensal bacterial infectious disease

[Term]
id: DOID:0050321
name: opportunistic Pseudomonadaceae infectious disease
subset: gram-negative_bacterial_infectious_disease
is_a: DOID:0050340 ! opportunistic bacterial infectious disease

[Term]
id: DOID:0050322
name: primary Vibrionaceae infectious disease
subset: gram-negative_bacterial_infectious_disease
is_a: DOID:0050338 ! primary bacterial infectious disease

[Term]
id: DOID:0050323
name: primary Coxiellaceae infectious disease
subset: gram-negative_bacterial_infectious_disease
is_a: DOID:0050338 ! primary bacterial infectious disease

[Term]
id: DOID:0050324
name: physical disorder
def: "A disorder that has an available objective mechanical test (such as chemical tests or brain scans), and are diagnosed only by behavioral syndrome (such as those in the Diagnostic and Statistical Manual of Mental Disorders (DSM)." [url:http\://en.wikipedia.org/wiki/Physical_disorder]
is_a: DOID:0060035 ! disorder

[Term]
id: DOID:0050325
name: genetic disorder
def: "A congenital disorder that is an illness caused by abnormalities in genes or chromosomes." [url:http\://en.wikipedia.org/wiki/Genetic_disorder, url:http\://www.ornl.gov/sci/techresources/Human_Genome/medicine/assist.shtml]
is_a: DOID:759 ! congenital disorder

[Term]
id: DOID:0050329
name: mental disorder
def: "A disorder that is a psychological or behavioral pattern associated with distress or disability that occurs in an individual and is not a part of normal development or culture." [url:http\://en.wikipedia.org/wiki/Classification_of_mental_disorders, url:http\://en.wikipedia.org/wiki/Mental_disorder]
is_a: DOID:150 ! disease of mental health

[Term]
id: DOID:0050331
name: lacrimoauriculodentodigital syndrome
synonym: "LADD" EXACT []
synonym: "LEVY-HOLLISTER SYNDROME" EXACT []
xref: OMIM:149730
is_a: DOID:12226 ! hearing disorder

[Term]
id: DOID:0050332
name: enlarged vestibular aqueduct
synonym: "DEAFNESS, AUTOSOMAL RECESSIVE 4" EXACT []
synonym: "DILATED VESTIBULAR AQUEDUCT" EXACT []
synonym: "NEUROSENSORY NONSYNDROMIC RECESSIVE DEAFNESS 4" EXACT []
xref: OMIM:600791
is_a: DOID:12226 ! hearing disorder

[Term]
id: DOID:0050333
name: congenital anosmia
xref: OMIM:107200
is_a: DOID:4746 ! olfaction disorder

[Term]
id: DOID:0050334
name: thiourea tasting
synonym: "PHENYLTHIOCARBAMIDE TASTING, INCLUDED" EXACT []
synonym: "PROPYLTHIOURACIL TASTING, INCLUDED" EXACT []
xref: OMIM:171200
is_a: DOID:3067 ! taste disorder

[Term]
id: DOID:0050335
name: bradyopsia
synonym: "PROLONGED ELECTRORETINAL RESPONSE SUPPRESSION" EXACT []
xref: OMIM:608415
is_a: DOID:287 ! vision disorder

[Term]
id: DOID:0050336
name: hypophosphatemia
is_a: DOID:2485 ! phosphorus metabolism disorder

[Term]
id: DOID:0050337
name: Burkholderia cepacia infectious disease
subset: gram-negative_bacterial_infectious_disease
is_a: DOID:0050377 ! Burkholderia cepacia complex infectious disease

[Term]
id: DOID:0050338
name: primary bacterial infectious disease
def: "A bacterial infectious disease that results_in infection by bacteria as a result of their presence or activity within the normal, healthy host, and their intrinsic virulence is, in part, a necessary consequence of their need to reproduce and spread." [url:http\://en.wikipedia.org/wiki/Infectious_disease]
is_a: DOID:104 ! bacterial infectious disease

[Term]
id: DOID:0050339
name: commensal bacterial infectious disease
def: "A bacterial infectious disease that results_in infection by bacteria which are part of the normal human flora when one or more of the defense mechanisms designed to restrict them from the usually sterile internal tissues are breached by accident, by intent (surgery), or by an underlying metabolic or an infectious disorder." [url:http\://books.google.com/books?id=mgmataMQjMwC&pg=PA388&lpg#v=onepage&q&f=false]
is_a: DOID:104 ! bacterial infectious disease

[Term]
id: DOID:0050340
name: opportunistic bacterial infectious disease
def: "A bacterial infectious disease that results_in infection by bacteria in individuals whose host defense mechanisms have been compromised." [url:http\://www.ncbi.nlm.nih.gov/bookshelf/br.fcgi?book=mmed&part=A545]
is_a: DOID:104 ! bacterial infectious disease

[Term]
id: DOID:0050341
name: opportunistic Actinomycetales infectious disease
subset: gram-positive_bacterial_infectious_disease
xref: MSH2010_2010_02_22:D000193
xref: UMLS_CUI:C0001255
is_a: DOID:0050340 ! opportunistic bacterial infectious disease

[Term]
id: DOID:0050342
name: commensal Actinomycetales infectious disease
def: "A commensal bacterial infectious disease that results_in infection, has_agent Actinomycetales bacteria, which are part of the normal human flora." [url:www.sovegastro.com/pdf/ACTINOMICOSIS%20ABDOMINAL.pdf]
subset: gram-positive_bacterial_infectious_disease
xref: MSH2010_2010_02_22:D000193
xref: UMLS_CUI:C0001255
is_a: DOID:0050339 ! commensal bacterial infectious disease

[Term]
id: DOID:0050343
name: Gardnerella vaginalis vaginosis
is_a: DOID:0050344 ! commensal Bifidobacteriaceae infectious disease
is_a: DOID:3385 ! bacterial vaginosis

[Term]
id: DOID:0050344
name: commensal Bifidobacteriaceae infectious disease
is_a: DOID:4200 ! commensal Bifidobacteriales infectious disease

[Term]
id: DOID:0050345
name: primary Thermomonosporaceae infectious disease
subset: gram-positive_bacterial_infectious_disease
is_a: DOID:2313 ! primary Actinomycetales infectious disease

[Term]
id: DOID:0050346
name: primary Corynebacteriaceae infectious disease
subset: gram-positive_bacterial_infectious_disease
is_a: DOID:2313 ! primary Actinomycetales infectious disease

[Term]
id: DOID:0050347
name: primary Mycobacteriaceae infectious disease
subset: gram-positive_bacterial_infectious_disease
is_a: DOID:2313 ! primary Actinomycetales infectious disease

[Term]
id: DOID:0050348
name: primary Streptomycetaceae infectious disease
subset: gram-positive_bacterial_infectious_disease
is_a: DOID:2313 ! primary Actinomycetales infectious disease

[Term]
id: DOID:0050349
name: opportunistic Nocardiaceae infectious disease
subset: gram-positive_bacterial_infectious_disease
is_a: DOID:0050341 ! opportunistic Actinomycetales infectious disease

[Term]
id: DOID:0050350
name: primary Clostridiaceae infectious disease
subset: gram-positive_bacterial_infectious_disease
is_a: DOID:0050338 ! primary bacterial infectious disease

[Term]
id: DOID:0050351
name: primary Clostridium infectious disease
subset: gram-positive_bacterial_infectious_disease
is_a: DOID:0050350 ! primary Clostridiaceae infectious disease

[Term]
id: DOID:0050352
name: foodborne botulism
subset: gram-positive_bacterial_infectious_disease
is_a: DOID:11976 ! botulism

[Term]
id: DOID:0050353
name: wound botulism
subset: gram-positive_bacterial_infectious_disease
is_a: DOID:11976 ! botulism

[Term]
id: DOID:0050354
name: infant botulism
subset: gram-positive_bacterial_infectious_disease
is_a: DOID:11976 ! botulism

[Term]
id: DOID:0050355
name: opportunistic Burkholderiaceae infectious disease
subset: gram-negative_bacterial_infectious_disease
is_a: DOID:0050340 ! opportunistic bacterial infectious disease

[Term]
id: DOID:0050357
name: Burkholderia cenocepacia infectious disease
subset: gram-negative_bacterial_infectious_disease
is_a: DOID:0050377 ! Burkholderia cepacia complex infectious disease

[Term]
id: DOID:0050358
name: commensal Chlamydiaceae infectious disease
subset: gram-negative_bacterial_infectious_disease
xref: MSH2010_2010_02_22:D002694
xref: UMLS_CUI:C0008153
is_a: DOID:0050339 ! commensal bacterial infectious disease

[Term]
id: DOID:0050359
name: Bilophila wadsworthia necrotizing fasciitis
subset: gram-negative_bacterial_infectious_disease
is_a: DOID:3636 ! commensal Desulfovibrionaceae infectious disease
is_a: DOID:9602 ! necrotizing fasciitis

[Term]
id: DOID:0050360
name: commensal Enterobacteriaceae infectious disease
subset: gram-negative_bacterial_infectious_disease
xref: MSH2010_2010_02_22:D004756
xref: SNOMEDCT_2010_1_31:128945009
xref: UMLS_CUI:C0014347
is_a: DOID:0050339 ! commensal bacterial infectious disease

[Term]
id: DOID:0050361
name: opportunistic Enterobacteriaceae infectious disease
subset: gram-negative_bacterial_infectious_disease
xref: MSH2010_2010_02_22:D004756
xref: SNOMEDCT_2010_1_31:128945009
xref: UMLS_CUI:C0014347
is_a: DOID:0050340 ! opportunistic bacterial infectious disease

[Term]
id: DOID:0050362
name: Elizabethkingia meningoseptica infectious disease
subset: gram-negative_bacterial_infectious_disease
is_a: DOID:0050364 ! opportunistic Flavobacteriaceae infectious disease

[Term]
id: DOID:0050363
name: Capnocytophaga canimorsus infectious disease
subset: gram-negative_bacterial_infectious_disease
subset: zoonotic_infectious_disease
is_a: DOID:4107 ! primary Flavobacteriaceae infectious disease

[Term]
id: DOID:0050364
name: opportunistic Flavobacteriaceae infectious disease
subset: gram-negative_bacterial_infectious_disease
xref: MSH2010_2010_02_22:D045826
xref: UMLS_CUI:C1258223
is_a: DOID:0050340 ! opportunistic bacterial infectious disease

[Term]
id: DOID:0050365
name: Chryseobacterium indologenes infectious disease
subset: gram-negative_bacterial_infectious_disease
is_a: DOID:0050364 ! opportunistic Flavobacteriaceae infectious disease

[Term]
id: DOID:0050366
name: Empedobacter brevis endophthalmitis
subset: gram-negative_bacterial_infectious_disease
is_a: DOID:4107 ! primary Flavobacteriaceae infectious disease
is_a: DOID:4692 ! endophthalmitis

[Term]
id: DOID:0050367
name: Myroides odoratus necrotizing fasciitis
subset: gram-negative_bacterial_infectious_disease
is_a: DOID:4107 ! primary Flavobacteriaceae infectious disease
is_a: DOID:9602 ! necrotizing fasciitis

[Term]
id: DOID:0050368
name: commensal Fusobacteriaceae infectious disease
subset: gram-negative_bacterial_infectious_disease
xref: MSH2010_2010_02_22:D045825
xref: UMLS_CUI:C1258222
is_a: DOID:0050339 ! commensal bacterial infectious disease

[Term]
id: DOID:0050369
name: primary Mycoplasmataceae infectious disease
subset: gram-negative_bacterial_infectious_disease
is_a: DOID:3101 ! primary Mycoplasmatales infectious disease

[Term]
id: DOID:0050370
name: commensal Neisseriaceae infectious disease
subset: gram-negative_bacterial_infectious_disease
xref: MSH2010_2010_02_22:D016870
xref: UMLS_CUI:C0085396
is_a: DOID:0050339 ! commensal bacterial infectious disease

[Term]
id: DOID:0050371
name: commensal Pasteurellaceae infectious disease
subset: gram-negative_bacterial_infectious_disease
xref: MSH2010_2010_02_22:D016871
xref: UMLS_CUI:C0085397
is_a: DOID:0050339 ! commensal bacterial infectious disease

[Term]
id: DOID:0050372
name: commensal Haemophilus infectious disease
subset: gram-negative_bacterial_infectious_disease
is_a: DOID:0050371 ! commensal Pasteurellaceae infectious disease

[Term]
id: DOID:0050373
name: Leptospiraceae infectious disease
subset: gram-negative_bacterial_infectious_disease
is_a: DOID:2257 ! primary Spirochaetales infectious disease

[Term]
id: DOID:0050374
name: Spirochaetaceae infectious disease
subset: gram-negative_bacterial_infectious_disease
is_a: DOID:2257 ! primary Spirochaetales infectious disease

[Term]
id: DOID:0050375
name: primary Spirillaceae infectious disease
subset: gram-negative_bacterial_infectious_disease
is_a: DOID:0050338 ! primary bacterial infectious disease

[Term]
id: DOID:0050376
name: anaplasmosis
subset: gram-negative_bacterial_infectious_disease
is_a: DOID:4351 ! primary Anaplasmataceae infectious disease
is_a: DOID:9500 ! leukocyte disease

[Term]
id: DOID:0050377
name: Burkholderia cepacia complex infectious disease
alt_id: DOID:0050356
xref: MSH2010_2010_02_22:D019121
xref: UMLS_CUI:C0282677
is_a: DOID:0050355 ! opportunistic Burkholderiaceae infectious disease

[Term]
id: DOID:0050378
name: opportunistic Campylobacteraceae infectious disease
subset: gram-negative_bacterial_infectious_disease
is_a: DOID:0050340 ! opportunistic bacterial infectious disease

[Term]
id: DOID:0050379
name: Campylobacter fetus infectious disease
subset: gram-negative_bacterial_infectious_disease
is_a: DOID:0050378 ! opportunistic Campylobacteraceae infectious disease

[Term]
id: DOID:0050380
name: Campylobacter coli infectious disease
subset: gram-negative_bacterial_infectious_disease
subset: zoonotic_infectious_disease
is_a: DOID:13622 ! primary Campylobacter infectious disease

[Term]
id: DOID:0050381
name: Chlamydia trachomatis epididymitis
is_a: DOID:11263 ! Chlamydia trachomatis infectious disease
is_a: DOID:9402 ! epididymitis

[Term]
id: DOID:0050382
name: glandular tularemia
is_a: DOID:2123 ! tularemia

[Term]
id: DOID:0050383
name: typhoidal tularemia
is_a: DOID:2123 ! tularemia

[Term]
id: DOID:0050384
name: commensal Helicobacteraceae infectious disease
subset: gram-negative_bacterial_infectious_disease
is_a: DOID:0050339 ! commensal bacterial infectious disease

[Term]
id: DOID:0050385
name: commensal Helicobacter infectious disease
subset: gram-negative_bacterial_infectious_disease
xref: MSH2010_2010_02_22:D016481
xref: UMLS_CUI:C0079487
is_a: DOID:0050384 ! commensal Helicobacteraceae infectious disease

[Term]
id: DOID:0050386
name: Acinetobacter baumannii pneumonia
subset: gram-negative_bacterial_infectious_disease
is_a: DOID:3091 ! Acinetobacter infectious disease
is_a: DOID:874 ! bacterial pneumonia

[Term]
id: DOID:0050388
name: Bacteroides fragilis peritonitis
subset: gram-negative_bacterial_infectious_disease
is_a: DOID:4641 ! Bacteroides infectious disease
is_a: DOID:8283 ! peritonitis

[Term]
id: DOID:0050389
name: Capnocytophaga canimorsus meningitis
subset: gram-negative_bacterial_infectious_disease
subset: zoonotic_infectious_disease
is_a: DOID:0050363 ! Capnocytophaga canimorsus infectious disease
is_a: DOID:9470 ! bacterial meningitis

[Term]
id: DOID:0050390
name: Capnocytophaga canimorsus endocarditis
subset: gram-negative_bacterial_infectious_disease
subset: zoonotic_infectious_disease
is_a: DOID:0050363 ! Capnocytophaga canimorsus infectious disease
is_a: DOID:762 ! bacterial endocarditis

[Term]
id: DOID:0050391
name: Elizabethkingia meningoseptica meningitis
subset: gram-negative_bacterial_infectious_disease
is_a: DOID:0050362 ! Elizabethkingia meningoseptica infectious disease
is_a: DOID:9470 ! bacterial meningitis

[Term]
id: DOID:0050392
name: streptococcal necrotizing fasciitis
subset: gram-positive_bacterial_infectious_disease
is_a: DOID:2898 ! commensal streptococcal infectious disease
is_a: DOID:9602 ! necrotizing fasciitis

[Term]
id: DOID:0050393
name: Chryseobacterium indologenes pneumonia
subset: gram-negative_bacterial_infectious_disease
is_a: DOID:0050365 ! Chryseobacterium indologenes infectious disease
is_a: DOID:874 ! bacterial pneumonia

[Term]
id: DOID:0050394
name: nocardial pneumonia
is_a: DOID:2312 ! nocardiosis
is_a: DOID:874 ! bacterial pneumonia

[Term]
id: DOID:0050395
name: nocardial cellulitis
is_a: DOID:2312 ! nocardiosis
is_a: DOID:3488 ! cellulitis

[Term]
id: DOID:0050396
name: nocardial keratitis
is_a: DOID:2312 ! nocardiosis
is_a: DOID:4677 ! keratitis

[Term]
id: DOID:0050397
name: cerebral Bilophila wadsworthia infectious disease
subset: gram-negative_bacterial_infectious_disease
is_a: DOID:3636 ! commensal Desulfovibrionaceae infectious disease
is_a: DOID:936 ! brain disease

[Term]
id: DOID:0050398
name: Carrion's Disease
synonym: "oroya fever" EXACT []
is_a: DOID:11102 ! Bartonella infectious disease

[Term]
id: DOID:0050399
name: Bordetella pertussis whooping cough
subset: gram-negative_bacterial_infectious_disease
xref: MSH2010_2010_02_22:D001885
xref: SNOMEDCT_2010_1_31:26484003
xref: UMLS_CUI:C0006015
is_a: DOID:1116 ! pertussis

[Term]
id: DOID:0050400
name: Pseudomonas urinary tract infectious disease
subset: gram-negative_bacterial_infectious_disease
is_a: DOID:2903 ! Pseudomonas infectious disease
is_a: DOID:579 ! urinary tract disease

[Term]
id: DOID:0050401
name: Pseudomonas endocarditis
subset: gram-negative_bacterial_infectious_disease
is_a: DOID:2903 ! Pseudomonas infectious disease
is_a: DOID:762 ! bacterial endocarditis

[Term]
id: DOID:0050402
name: Pseudomonas keratitis
subset: gram-negative_bacterial_infectious_disease
is_a: DOID:2903 ! Pseudomonas infectious disease
is_a: DOID:4677 ! keratitis

[Term]
id: DOID:0050403
name: commensal Mycoplasmatales infectious disease
subset: gram-negative_bacterial_infectious_disease
xref: MSH2010_2010_02_22:D009180
xref: UMLS_CUI:C0026945
is_a: DOID:0050339 ! commensal bacterial infectious disease

[Term]
id: DOID:0050404
name: commensal Mycoplasmataceae infectious disease
subset: gram-negative_bacterial_infectious_disease
is_a: DOID:0050403 ! commensal Mycoplasmatales infectious disease

[Term]
id: DOID:0050405
name: Mycoplasma genitalium urethritis
subset: gram-negative_bacterial_infectious_disease
subset: sexually_transmitted_infectious_disease
is_a: DOID:0050407 ! commensal Mycoplasma infectious disease
is_a: DOID:1343 ! urethritis

[Term]
id: DOID:0050406
name: Yersinia pseudotuberculosis mesenteric lymphadenitis
subset: gram-negative_bacterial_infectious_disease
subset: zoonotic_infectious_disease
is_a: DOID:10782 ! mesenteric lymphadenitis
is_a: DOID:3299 ! Yersinia pseudotuberculosis infectious disease

[Term]
id: DOID:0050407
name: commensal Mycoplasma infectious disease
subset: gram-negative_bacterial_infectious_disease
xref: MSH2010_2010_02_22:D009175
xref: SNOMEDCT_2010_1_31:174536008
xref: SNOMEDCT_2010_1_31:186462007
xref: SNOMEDCT_2010_1_31:186464008
xref: SNOMEDCT_2010_1_31:187345008
xref: SNOMEDCT_2010_1_31:367480000
xref: SNOMEDCT_2010_1_31:406595002
xref: SNOMEDCT_2010_1_31:59846002
xref: UMLS_CUI:C0026936
is_a: DOID:0050404 ! commensal Mycoplasmataceae infectious disease

[Term]
id: DOID:0050408
name: Staphylococcus aureus ecthyma
is_a: DOID:11907 ! ecthyma
is_a: DOID:98 ! staphylococcal infectious disease

[Term]
id: DOID:0050409
name: Streptococcus pyogenes ecthyma
subset: gram-positive_bacterial_infectious_disease
is_a: DOID:11907 ! ecthyma
is_a: DOID:2898 ! commensal streptococcal infectious disease

[Term]
id: DOID:0050410
name: streptococcal erysipelas
subset: gram-positive_bacterial_infectious_disease
is_a: DOID:11330 ! erysipelas
is_a: DOID:2898 ! commensal streptococcal infectious disease

[Term]
id: DOID:0050411
name: Staphylococcus aureus erysipelas
is_a: DOID:11330 ! erysipelas
is_a: DOID:98 ! staphylococcal infectious disease

[Term]
id: DOID:0050412
name: Streptococcus impetigo
subset: gram-positive_bacterial_infectious_disease
is_a: DOID:2898 ! commensal streptococcal infectious disease
is_a: DOID:8504 ! impetigo

[Term]
id: DOID:0050413
name: Staphylococcus aureus impetigo
is_a: DOID:8504 ! impetigo
is_a: DOID:98 ! staphylococcal infectious disease

[Term]
id: DOID:0050414
name: Streptococcus lymphangitis
subset: gram-positive_bacterial_infectious_disease
is_a: DOID:2898 ! commensal streptococcal infectious disease
is_a: DOID:9317 ! lymphangitis

[Term]
id: DOID:0050415
name: Staphylococcus aureus lymphangitis
is_a: DOID:9317 ! lymphangitis
is_a: DOID:98 ! staphylococcal infectious disease

[Term]
id: DOID:0050416
name: Streptococcus agalactiae meningitis
subset: gram-positive_bacterial_infectious_disease
is_a: DOID:11574 ! streptococcal meningitis
is_a: DOID:2898 ! commensal streptococcal infectious disease

[Term]
id: DOID:0050417
name: Streptococcus equisimilis meningitis
subset: gram-positive_bacterial_infectious_disease
synonym: "Streptococcus dysgalactiae subsp. equisimilis meningitis " EXACT []
is_a: DOID:11574 ! streptococcal meningitis
is_a: DOID:2898 ! commensal streptococcal infectious disease

[Term]
id: DOID:0050418
name: Streptococcus zooepidemicus meningitis
subset: gram-positive_bacterial_infectious_disease
subset: zoonotic_infectious_disease
synonym: "Streptococcus equi subsp. zooepidemicus meningitis" EXACT []
is_a: DOID:0050421 ! primary streptococcal infectious disease
is_a: DOID:11574 ! streptococcal meningitis

[Term]
id: DOID:0050420
name: primary Streptococcaceae infectious disease
subset: gram-positive_bacterial_infectious_disease
is_a: DOID:0050338 ! primary bacterial infectious disease

[Term]
id: DOID:0050421
name: primary streptococcal infectious disease
subset: gram-positive_bacterial_infectious_disease
xref: MSH2010_2010_02_22:D013290
xref: SNOMEDCT_2010_1_31:187343001
xref: SNOMEDCT_2010_1_31:85769006
xref: UMLS_CUI:C0038395
is_a: DOID:0050420 ! primary Streptococcaceae infectious disease

[Term]
id: DOID:0050422
name: Yersinia pseudotuberculosis gastroenteritis
subset: gram-negative_bacterial_infectious_disease
subset: zoonotic_infectious_disease
is_a: DOID:11093 ! bacterial gastroenteritis
is_a: DOID:3299 ! Yersinia pseudotuberculosis infectious disease

[Term]
id: DOID:0050423
name: enteroaggregative Escherichia coli infectious disease
synonym: "enteroaggregative E.coli infection" EXACT []
is_a: DOID:10959 ! Escherichia coli intestinal infectious disease

[Term]
id: DOID:0050424
name: familial adenomatous polyposis
xref: MSH:D011125
xref: OMIM:175100
is_a: DOID:208 ! hereditary neoplastic syndrome
is_a: DOID:8269 ! adenocarcinoma in adenomatous polyposis coli

[Term]
id: DOID:0050425
name: restless legs syndrome
xref: MSH:D012148
is_a: DOID:331 ! central nervous system disease

[Term]
id: DOID:0050426
name: Stevens-Johnson syndrome
xref: MSH:D013262
is_a: DOID:37 ! skin disease

[Term]
id: DOID:0050427
name: xeroderma pigmentosum
xref: MSH:D014983
is_a: DOID:1698 ! genetic skin disease
is_a: DOID:2961 ! DNA repair deficiency

[Term]
id: DOID:0050428
name: diffuse nonepidermolytic palmoplantar keratoderma
synonym: "NONEPIDERMOLYTIC PALMOPLANTAR KERATODERMA" EXACT []
synonym: "Thost-Unna Syndrome" EXACT []
synonym: "Tylosis" EXACT []
synonym: "Unna-Thost Syndrome" EXACT []
xref: MSH:D015776
xref: OMIM:600962
is_a: DOID:3390 ! palmoplantar keratosis

[Term]
id: DOID:0050429
name: Hailey-Hailey Disease
synonym: "BENIGN CHRONIC PEMPHIGUS" EXACT []
synonym: "Pemphigus, Benign Familial" EXACT []
xref: MSH:D016506
xref: OMIM:169600
is_a: DOID:1698 ! genetic skin disease

[Term]
id: DOID:0050430
name: multiple endocrine neoplasia type 2a
synonym: "PHEOCHROMOCYTOMA AND AMYLOID-PRODUCING MEDULLARY THYROID CARCINOMA" EXACT []
synonym: "PTC SYNDROME" EXACT []
synonym: "SIPPLE SYNDROME" EXACT []
xref: MSH:D018813
xref: OMIM:171400
is_a: DOID:3125 ! multiple endocrine neoplasia

[Term]
id: DOID:0050431
name: arrhythmogenic right ventricular dysplasia
synonym: "ARRHYTHMOGENIC RIGHT VENTRICULAR CARDIOMYOPATHY 1" EXACT []
xref: MSH:D019571
xref: OMIM:107970
is_a: DOID:1682 ! congenital heart defect

[Term]
id: DOID:0050432
name: Asperger syndrome
def: "An autism spectrum disorder that is characterized by significant difficulties in social interaction, along with restricted and repetitive patterns of behavior and interests. It differs from other autism spectrum disorders by its relative preservation of linguistic and cognitive development." [url:http\://en.wikipedia.org/wiki/Asperger_syndrome]
xref: MSH:D020817
xref: OMIM:608638
is_a: DOID:0060041 ! autism spectrum disorder

[Term]
id: DOID:0050433
name: fatal familial insomnia
xref: MSH:D034062
xref: OMIM:600072
is_a: DOID:649 ! prion disease

[Term]
id: DOID:0050434
name: Andersen syndrome
synonym: "ANDERSEN CARDIODYSRHYTHMIC PERIODIC PARALYSIS" EXACT []
synonym: "ANDERSEN-TAWIL SYNDROME" EXACT []
synonym: "Long QT syndrome 7" EXACT []
xref: MSH:D050030
xref: OMIM:170390
is_a: DOID:2843 ! long QT syndrome

[Term]
id: DOID:0050435
name: Hashimoto Disease
synonym: "Chronic Lymphocytic Thyroiditis" EXACT []
synonym: "Hashimoto Thyroiditis" EXACT []
synonym: "Hashimoto's Disease" EXACT []
synonym: "Hashimoto's syndrome" EXACT []
synonym: "Hashimoto's thyroiditis" EXACT []
xref: MSH:D050031
xref: OMIM:140300
is_a: DOID:7166 ! thyroiditis

[Term]
id: DOID:0050436
name: Mulibrey nanism
synonym: "Muscle-Liver-Brain-Eye Nanism" EXACT []
synonym: "Perheentupa Syndrome" EXACT []
synonym: "PERICARDIAL CONSTRICTION AND GROWTH FAILURE" EXACT []
xref: MSH:D050336
xref: OMIM:253250
is_a: DOID:759 ! congenital disorder

[Term]
id: DOID:0050437
name: glycogen storage disease type IIb
synonym: "ANTOPOL DISEASE" EXACT []
synonym: "Danon disease" EXACT []
synonym: "LYSOSOMAL GLYCOGEN STORAGE DISEASE WITHOUT ACID MALTASE DEFICIENCY" EXACT []
synonym: "PSEUDOGLYCOGENOSIS II" EXACT []
xref: MSH:D052120
xref: OMIM:300257
is_a: DOID:0050325 ! genetic disorder
is_a: DOID:2747 ! glycogen storage disease

[Term]
id: DOID:0050438
name: Frasier syndrome
xref: MSH:D052159
xref: OMIM:136680
is_a: DOID:2038 ! urogenital abnormality

[Term]
id: DOID:0050439
name: Usher syndrome
xref: MSH:D052245
xref: OMIM:276900
xref: OMIM:276901
is_a: DOID:12226 ! hearing disorder
is_a: DOID:287 ! vision disorder

[Term]
id: DOID:0050440
name: familial partial lipodystrophy
synonym: "Dunnigan Syndrome" EXACT []
synonym: "Koberling-Dunnigan Syndrome" EXACT []
xref: MSH:D052496
xref: OMIM:608600
is_a: DOID:811 ! lipodystrophy

[Term]
id: DOID:0050441
name: multiple sulfatase deficiency disease
synonym: "MUCOSULFATIDOSIS" EXACT []
synonym: "Sulfatidosis, Juvenile, Austin Type" EXACT []
xref: MSH:D052517
xref: OMIM:272200
is_a: DOID:1927 ! sphingolipidosis

[Term]
id: DOID:0050442
name: Niemann-Pick disease type A
synonym: "SPHINGOMYELIN LIPIDOSIS" EXACT []
synonym: "Sphingomyelinase Deficiency Disease" EXACT []
synonym: "Type A Niemann-Pick Disease" EXACT []
xref: MSH:D052536
xref: OMIM:257200
is_a: DOID:14504 ! Niemann-Pick disease

[Term]
id: DOID:0050443
name: Niemann-Pick disease type B
xref: MSH:D052537
xref: OMIM:607616
is_a: DOID:14504 ! Niemann-Pick disease

[Term]
id: DOID:0050444
name: infantile refsum disease
synonym: "INFANTILE PHYTANIC ACID STORAGE DISEASE" EXACT []
xref: MSH:D052919
xref: OMIM:266510
is_a: DOID:906 ! peroxisomal disorder

[Term]
id: DOID:0050445
name: hypophosphatemic rickets X-linked dominant
def: "A rickets that results_from a X-linked dominant mutation in the PHEX gene which results_in excess phosphate secretion that impairs bone mineralization." [url:http\://emedicine.medscape.com/article/922305-overview, url:http\://en.wikipedia.org/wiki/X-linked_hypophosphatemia, url:http\://xlhnetwork.org/]
synonym: "Hypophosphatemia, Vitamin D-Resistant Rickets" EXACT []
synonym: "Rickets, Hypophosphatemic" EXACT []
synonym: "Rickets, Vitamin D-Resistant" EXACT []
synonym: "Vitamin D-Resistant Rickets, X-Linked" EXACT []
synonym: "X-Linked Hypophosphatemia" EXACT []
xref: MSH:D053098
xref: OMIM:307800
is_a: DOID:10609 ! rickets
is_a: DOID:4332 ! familial hypophosphatemia

[Term]
id: DOID:0050446
name: anhidrotic ectodermal dysplasia 3
synonym: "ECTODERMAL DYSPLASIA, HYPOHIDROTIC, AUTOSOMAL DOMINANT" EXACT []
xref: MSH:D053359
xref: OMIM:129490
is_a: DOID:0050325 ! genetic disorder
is_a: DOID:2121 ! ectodermal dysplasia

[Term]
id: DOID:0050447
name: autosomal recessive hypohidrotic ectodermal dysplasia
synonym: "Anhidridic Ectodermal Dysplasia, Autosomal Recessive" EXACT []
synonym: "Autosomal Recessive Anhidrotic Ectodermal Dysplasia" EXACT []
synonym: "Ectodermal Dysplasia, Anhidrotic, Autosomal Recessive" EXACT []
synonym: "Ectodermal Dysplasia, Hypohydrotic, Autosomal Recessive" EXACT []
xref: MSH:D053360
xref: OMIM:224900
is_a: DOID:0050325 ! genetic disorder
is_a: DOID:2121 ! ectodermal dysplasia

[Term]
id: DOID:0050448
name: hereditary mucosal leukokeratosis
synonym: "WHITE SPONGE NEVUS" EXACT []
synonym: "White Sponge Nevus of Cannon" EXACT []
xref: MSH:D053529
xref: OMIM:193900
is_a: DOID:1698 ! genetic skin disease

[Term]
id: DOID:0050449
name: pachyonychia congenita
synonym: "Jackson-Lawler Type Pachyonychia Congenita" EXACT []
synonym: "Jadassohn-Lewandowsky Syndrome" EXACT []
synonym: "Pachyonychia Congenita Type 1" EXACT []
synonym: "PACHYONYCHIA CONGENITA, JADASSOHN-LEWANDOWSKY TYPE" EXACT []
synonym: "PACHYONYCHIA CONGENITA, TYPE 1" EXACT []
xref: MSH:D053549
xref: OMIM:167200
is_a: DOID:2121 ! ectodermal dysplasia
is_a: DOID:4123 ! nail disease

[Term]
id: DOID:0050450
name: Gitelman syndrome
synonym: "HYPOMAGNESEMIA-HYPOKALEMIA, PRIMARY RENOTUBULAR, WITH HYPOCALCIURIA" EXACT []
xref: MSH:D053579
xref: OMIM:263800
is_a: DOID:447 ! inborn errors renal tubular transport

[Term]
id: DOID:0050451
name: Brugada syndrome
xref: MSH:D053840
is_a: DOID:0050325 ! genetic disorder

[Term]
id: DOID:0050452
name: mevalonic aciduria
synonym: "Mevalonate Kinase Deficiency" EXACT []
xref: MSH:D054078
xref: OMIM:610377
is_a: DOID:906 ! peroxisomal disorder

[Term]
id: DOID:0050453
name: lissencephaly
xref: MSH:D054082
is_a: DOID:2490 ! congenital nervous system abnormality

[Term]
id: DOID:0050454
name: periventricular nodular heterotopia
xref: MSH:D054091
is_a: DOID:2490 ! congenital nervous system abnormality

[Term]
id: DOID:0050455
name: arachnodactyly
xref: MSH:D054119
is_a: DOID:652 ! congenital musculoskeletal abnormality

[Term]
id: DOID:0050456
name: Buruli ulcer
synonym: "Bairnsdale ulcer" EXACT []
synonym: "Searl ulcer" EXACT []
synonym: "Searle's ulcer" EXACT []
xref: MSH:D054312
is_a: DOID:412 ! atypical Mycobacterium infectious disease

[Term]
id: DOID:0050457
name: Sertoli cell-only syndrome
synonym: "DEL CASTILLO SYNDROME" EXACT []
synonym: "Germinal Cell Aplasia" EXACT []
xref: MSH:D054331
xref: OMIM:305700
is_a: DOID:12336 ! male infertility

[Term]
id: DOID:0050458
name: juvenile myelomonocytic leukemia
xref: MSH:D054429
xref: OMIM:607785
is_a: DOID:4972 ! myelodysplastic myeloproliferative cancer

[Term]
id: DOID:0050459
name: hyperphosphatemia
xref: MSH:D054559
is_a: DOID:2485 ! phosphorus metabolism disorder

[Term]
id: DOID:0050460
name: Wolf-Hirschhorn Syndrome
alt_id: DOID:6684
synonym: "4p deletion syndrome" EXACT []
synonym: "CHROMOSOME 4p16.3 DELETION SYNDROME" EXACT []
synonym: "PITT SYNDROME" EXACT []
synonym: "Pitt-Rogers-Danks Syndrome" EXACT []
xref: MSH:D054877
xref: OMIM:194190
xref: UMLS_CUI:C0795810
is_a: DOID:1086 ! congenital chromosomal disease

[Term]
id: DOID:0050461
name: aspartylglucosaminuria
synonym: "ASPARTYLGLUCOSAMINIDASE DEFICIENCY" EXACT []
xref: MSH:D054880
xref: OMIM:208400
is_a: DOID:3211 ! lysosomal storage disease

[Term]
id: DOID:0050462
name: Antley-Bixler syndrome phenotype
synonym: "trapezoidocephaly-synostosis syndrome" EXACT []
xref: MSH:D054882
xref: OMIM:207410
is_a: DOID:652 ! congenital musculoskeletal abnormality

[Term]
id: DOID:0050463
name: campomelic dysplasia
synonym: "Acampomelic Campomelic Dysplasia" EXACT []
xref: MSH:D055036
xref: OMIM:114290
is_a: DOID:652 ! congenital musculoskeletal abnormality

[Term]
id: DOID:0050464
name: Farber lipogranulomatosis
synonym: "Acid Ceramidase Deficiency" EXACT []
synonym: "Farber Disease" EXACT []
synonym: "N-LAURYLSPHINGOSINE DEACYLASE DEFICIENCY" EXACT []
xref: MSH:D055577
xref: OMIM:228000
is_a: DOID:3211 ! lysosomal storage disease

[Term]
id: DOID:0050465
name: Muir-Torre syndrome
xref: MSH:D055653
xref: OMIM:158320
is_a: DOID:4840 ! malignant sebaceous neoplasm

[Term]
id: DOID:0050466
name: Loeys-Dietz syndrome
xref: MSH:D055947
is_a: DOID:0050325 ! genetic disorder

[Term]
id: DOID:0050467
name: erythrokeratodermia variabilis
synonym: "Erythrokeratodermia Figurata Variabilis" EXACT []
synonym: "Greither Disease" EXACT []
xref: MSH:D056266
xref: OMIM:133200
is_a: DOID:1698 ! genetic skin disease

[Term]
id: DOID:0050468
name: yellow nail syndrome
xref: MSH:D056684
is_a: DOID:225 ! syndrome
is_a: DOID:4123 ! nail disease

[Term]
id: DOID:0050469
name: Costello syndrome
synonym: "Faciocutaneoskeletal Syndrome" EXACT []
synonym: "FCS SYNDROME" EXACT []
xref: MSH:D056685
xref: OMIM:218040
is_a: DOID:759 ! congenital disorder

[Term]
id: DOID:0050470
name: Donohue Syndrome
synonym: "Leprechaunism" EXACT []
xref: MSH:D056731
xref: OMIM:D056731
is_a: DOID:0050325 ! genetic disorder

[Term]
id: DOID:0050471
name: Carney complex
synonym: "Carney Complex, Type 1" EXACT []
synonym: "Carney Complex, Type 2" EXACT []
synonym: "Carney Syndrome" EXACT []
synonym: "LAMB Syndrome" EXACT []
xref: MSH:D056733
xref: OMIM:160980
xref: OMIM:605244
is_a: DOID:0050325 ! genetic disorder

[Term]
id: DOID:0050472
name: monilethrix
xref: MSH:D056734
xref: OMIM:158000
is_a: DOID:0050325 ! genetic disorder

[Term]
id: DOID:0050473
name: Alstrom syndrome
xref: MSH:D056769
xref: OMIM:203800
is_a: DOID:0050325 ! genetic disorder

[Term]
id: DOID:0050474
name: Netherton syndrome
synonym: "Netherton Disease" EXACT []
xref: MSH:D056770
xref: OMIM:D056770
is_a: DOID:1696 ! congenital ichthyosiform erythroderma

[Term]
id: DOID:0050475
name: Weill-Marchesani syndrome
synonym: "Marchesani-Weill Syndrome" EXACT []
synonym: "Mesodermal Dysmorphodystrophy, Congenital" EXACT []
synonym: "Spherophakia Brachymorphia Syndrome" EXACT []
synonym: "Weill-Marchesani Syndrome, Autosomal Dominant" EXACT []
synonym: "Weill-Marchesani Syndrome, Autosomal Recessive" EXACT []
xref: MSH:D056846
xref: OMIM:277600
xref: OMIM:608328
is_a: DOID:0050325 ! genetic disorder

[Term]
id: DOID:0050476
name: Barth syndrome
synonym: "3-methylglutaconicaciduria type 2" EXACT []
synonym: "3-methylglutaconicaciduria type II" EXACT []
synonym: "MGA Type 2" EXACT []
synonym: "MGA type II" EXACT []
xref: MSH:D056889
xref: OMIM:302060
is_a: DOID:0050325 ! genetic disorder

[Term]
id: DOID:0050477
name: Liddle syndrome
synonym: "Pseudoaldosteronism" EXACT []
xref: MSH:D056929
xref: OMIM:177200
is_a: DOID:447 ! inborn errors renal tubular transport

[Term]
id: DOID:0050478
name: primary Escherichia coli infectious disease
subset: gram-negative_bacterial_infectious_disease
xref: MSH2010_2010_02_22:D004927
xref: NCI2009_04D:C34594
xref: OMIM2009_05_01:MTHU007575
xref: SNOMEDCT_2010_1_31:71057007
xref: UMLS_CUI:C0014836
is_a: DOID:2567 ! primary Enterobacteriaceae infectious disease

[Term]
id: DOID:0050479
name: commensal Klebsiella infectious disease
subset: gram-negative_bacterial_infectious_disease
synonym: "Klebsiella infection" EXACT [CSP2005:0368-2705]
xref: MSH2010_2010_02_22:D007710
xref: OMIM2009_05_01:MTHU007573
xref: UMLS_CUI:C0022729
is_a: DOID:0050360 ! commensal Enterobacteriaceae infectious disease

[Term]
id: DOID:0050480
name: epidemic typhus
subset: gram-negative_bacterial_infectious_disease
subset: zoonotic_infectious_disease
synonym: "sylvatic typhus" EXACT []
is_a: DOID:11256 ! typhus

[Term]
id: DOID:0050481
name: endemic typhus
alt_id: DOID:0050057
alt_id: DOID:0050058
subset: gram-negative_bacterial_infectious_disease
subset: zoonotic_infectious_disease
synonym: "fleaborne typhus" EXACT []
synonym: "murine typhus" EXACT []
synonym: "Rat-Flea Typhus" EXACT []
synonym: "Shop typhus" RELATED []
synonym: "toulon typhus" EXACT []
synonym: "urban typhus" EXACT []
synonym: "Urban Typhus of Malaya" EXACT []
is_a: DOID:11256 ! typhus

[Term]
id: DOID:0050482
name: lymphangitis-associated rickettsiosis
subset: gram-negative_bacterial_infectious_disease
subset: tick-borne_infectious_disease
subset: zoonotic_infectious_disease
is_a: DOID:0050054 ! Rickettsia sibirica spotted fever

[Term]
id: DOID:0050483
name: Rickettsia aeschlimannii spotted fever
is_a: DOID:11104 ! spotted fever

[Term]
id: DOID:0050484
name: aneruptive fever
subset: gram-negative_bacterial_infectious_disease
subset: tick-borne_infectious_disease
subset: zoonotic_infectious_disease
synonym: "Rickettsia helvetica spotted fever" EXACT []
is_a: DOID:11104 ! spotted fever

[Term]
id: DOID:0050485
name: sennetsu fever
subset: gram-negative_bacterial_infectious_disease
subset: zoonotic_infectious_disease
is_a: DOID:4351 ! primary Anaplasmataceae infectious disease

[Term]
id: DOID:0050486
name: exanthem
synonym: "exanthema" EXACT []
synonym: "Rash" EXACT []
xref: MSH:D005076
is_a: DOID:37 ! skin disease

[Term]
id: DOID:0050487
name: bacterial exanthem
is_a: DOID:0050486 ! exanthem

[Term]
id: DOID:0050488
name: early congenital syphilis
subset: gram-negative_bacterial_infectious_disease
is_a: DOID:1376 ! perinatal infectious disease
is_a: DOID:2731 ! vesiculobullous skin disease
is_a: DOID:9856 ! congenital syphilis

[Term]
id: DOID:0050490
name: parenchymatous neurosyphilis
subset: gram-negative_bacterial_infectious_disease
subset: sexually_transmitted_infectious_disease
is_a: DOID:9988 ! tertiary neurosyphilis

[Term]
id: DOID:0050491
name: meningovascular neurosyphilis
subset: gram-negative_bacterial_infectious_disease
subset: sexually_transmitted_infectious_disease
is_a: DOID:11390 ! cerebral arteritis
is_a: DOID:9988 ! tertiary neurosyphilis

[Term]
id: DOID:0050492
name: tertiary syphilitic encephalitis
subset: gram-negative_bacterial_infectious_disease
subset: sexually_transmitted_infectious_disease
is_a: DOID:10081 ! syphilitic encephalitis
is_a: DOID:9988 ! tertiary neurosyphilis

[Term]
id: DOID:0050493
name: tertiary syphilitic meningitis
subset: gram-negative_bacterial_infectious_disease
subset: sexually_transmitted_infectious_disease
is_a: DOID:10073 ! syphilitic meningitis
is_a: DOID:9988 ! tertiary neurosyphilis

[Term]
id: DOID:0050494
name: Papillomaviridae infectious disease
def: "A dsDNA virus infectious disease that results_in infection in animals and humans, has_agent Papillomaviridae viruses." [url:http\://en.wikipedia.org/wiki/Papillomaviridae]
is_a: DOID:0050498 ! dsDNA virus infectious disease

[Term]
id: DOID:0050495
name: exanthema subitum
def: "A viral exanthem and is_a Roseolovirus infectious disease that results_in infection in infants and children, located_in skin, has_agent Human herpesvirus 6 or has_agent Human herpesvirus 7 and has_symptom sudden high fever, and has_symptom red rash that occurs first on the trunk then spreading to legs and neck." [url:http\://en.wikipedia.org/wiki/Exanthema_subitum]
synonym: "Roseola Infantum" EXACT []
synonym: "Sixth Disease" EXACT []
xref: MSH:D005077
is_a: DOID:8672 ! viral exanthem

[Term]
id: DOID:0050496
name: Banna virus encephalitis
def: "A viral encephalitis and is_a Reoviridae infectious disease that results_in inflammation located_in brain, has_agent Banna virus, which is transmitted_by Culex, and transmitted_by Anopheles mosquitoes. The infection has_symptom fever, and has_symptom headache." [url:http\://vir.sgmjournals.org/cgi/reprint/86/4/1147, url:http\://www.cdc.gov/EID/content/14/8/1276.htm]
subset: zoonotic_infectious_disease
is_a: DOID:1334 ! Reoviridae infectious disease
is_a: DOID:646 ! viral encephalitis

[Term]
id: DOID:0050497
name: Anelloviridae infectious disease
def: "A ssDNA virus infectious disease that results_in infection in humans, has_agent Anelloviridae viruses." [url:http\://en.wikipedia.org/wiki/Anelloviridae]
is_a: DOID:0050499 ! ssDNA virus infectious disease

[Term]
id: DOID:0050498
name: dsDNA virus infectious disease
def: "A DNA virus infectious disease that results_in infection, has_agent dsDNA viruses, which possess double-stranded DNA." [url:http\://en.wikipedia.org/wiki/Viral_classification]
synonym: "double stranded DNA virus infectious disease" EXACT []
synonym: "dsDNA virus infection" EXACT []
is_a: DOID:937 ! DNA virus infectious disease

[Term]
id: DOID:0050499
name: ssDNA virus infectious disease
def: "A DNA virus infectious disease that results_in infection, has_agent ssDNA viruses, which possess single-stranded DNA." [url:http\://en.wikipedia.org/wiki/Viral_classification]
synonym: "single stranded DNA virus infectious disease" EXACT []
synonym: "ssDNA virus infection" EXACT []
is_a: DOID:937 ! DNA virus infectious disease

[Term]
id: DOID:0050500
name: dsDNA-RT virus infectious disease
def: "A DNA virus infectious disease that results_in infection, has_agent dsDNA retro-transcribing viruses, which possess double-stranded DNA genomes and replicate using reverse transcriptase." [url:http\://en.wikipedia.org/wiki/Viral_classification]
synonym: "double stranded DNA reverse transcribing virus infectious disease" EXACT []
synonym: "double stranded DNA-reverse transcribing virus infection" EXACT []
synonym: "dsDNA-RT virus infection" EXACT []
is_a: DOID:937 ! DNA virus infectious disease

[Term]
id: DOID:0050501
name: dsRNA virus infectious disease
def: "A RNA virus infectious disease that results_in infection, has_agent dsRNA viruses, which possess double-stranded RNA genomes." [url:http\://en.wikipedia.org/wiki/Viral_classification]
synonym: "double stranded RNA virus infectious disease" EXACT []
synonym: "dsRNA virus infection" EXACT []
is_a: DOID:1301 ! RNA virus infectious disease

[Term]
id: DOID:0050502
name: (+)ssRNA virus infectious disease
def: "A RNA virus infectious disease that results_in infection, has_agent ssRNA positive-strand viruses, no DNA stage, which possess positive-sense single-stranded RNA genomes." [url:http\://en.wikipedia.org/wiki/Viral_classification]
synonym: "(+)ssRNA virus infection" EXACT []
synonym: "Positive Stranded ssRNA Virus infectious disease" EXACT []
synonym: "positive-sense single stranded RNA virus infectious disease" EXACT []
synonym: "positive-sense ssRNA virus infection" EXACT []
synonym: "positive-sense ssRNA virus infectious disease" EXACT []
is_a: DOID:1301 ! RNA virus infectious disease

[Term]
id: DOID:0050503
name: (-)ssRNA virus infectious disease
def: "A RNA virus infectious disease that results_in infection, has_agent ssRNA negative-strand viruses, which have negative-sense single-stranded RNA genomes." [url:http\://en.wikipedia.org/wiki/Viral_classification]
synonym: "(-)ssRNA virus infection" EXACT []
synonym: "Negative Stranded ssRNA Virus infectious disease" EXACT []
synonym: "negative-sense single stranded RNA virus infectious disease" EXACT []
synonym: "negative-sense ssRNA virus infection" EXACT []
synonym: "negative-sense ssRNA virus infectious disease" EXACT []
is_a: DOID:1301 ! RNA virus infectious disease

[Term]
id: DOID:0050504
name: ssRNA-RT virus infectious disease
def: "A RNA virus infectious disease that results_in infection, has_agent ssRNA retro-transcribing viruses, which possess single-stranded RNA genomes and replicate using reverse transcriptase." [url:http\://en.wikipedia.org/wiki/Viral_classification]
synonym: "single stranded RNA reverse transcribing virus infectious disease" EXACT []
synonym: "ssRNA-RT virus infection" EXACT []
is_a: DOID:1301 ! RNA virus infectious disease

[Term]
id: DOID:0050505
name: human papilloma virus related anal squamous cell carcinoma
def: "An anal squamous cell carcinoma and is_a human papillomavirus related squamous cell carcinoma that results_in infection located_in anus, has_agent human papillomavirus (types 16 or 18), which cause malignant tumors in squamous epithelium of anus." [url:http\://www.infectagentscancer.com/content/5/1/17]
is_a: DOID:3739 ! human papillomavirus related squamous cell carcinoma
is_a: DOID:5525 ! anal squamous cell carcinoma

[Term]
id: DOID:0050506
name: human papilloma virus related vaginal squamous cell carcinoma
def: "A squamous cell carcinoma, is_a malignant vaginal neoplasm and is_a human papillomavirus related squamous cell carcinoma that results_in infection located_in vagina, has_agent human papillomavirus (type16), which cause malignant tumors in squamous epithelium of the vagina." [url:http\://emedicine.medscape.com/article/219110-overview, url:http\://emedicine.medscape.com/article/269188-overview]
is_a: DOID:1749 ! squamous cell carcinoma
is_a: DOID:1902 ! malignant vaginal neoplasm
is_a: DOID:3739 ! human papillomavirus related squamous cell carcinoma

[Term]
id: DOID:0050507
name: AIDS-related cryptosporidiosis
is_a: DOID:1733 ! cryptosporidiosis

[Term]
id: DOID:0050508
name: variola major
def: "A smallpox that results_in severe infection, located_in skin, has_agent Variola virus. The infection results_in_formation_of lesions." [url:http\://www.who.int/mediacentre/factsheets/smallpox/en/]
xref: ICD9CM_2010:050.0
is_a: DOID:8736 ! smallpox

[Term]
id: DOID:0050509
name: AIDS-related toxoplasmosis
is_a: DOID:9965 ! toxoplasmosis

[Term]
id: DOID:0050510
name: AIDS-related cystoisosporiasis
synonym: "AIDS-related isosporiasis" EXACT []
is_a: DOID:2112 ! cystoisosporiasis

[Term]
id: DOID:0050511
name: Human torovirus gastroenteritis
def: "A viral gastroenteritis and is_a Torovirus infectious disease that results_in inflammation located_in stomach and located_in intestine, has_agent Human torovirus, which is transmitted_by ingestion of food contaminated with feces. The infection has_symptom bloody diarrhea." [url:http\://www.jstor.org/stable/30117350]
is_a: DOID:1734 ! viral gastroenteritis
is_a: DOID:4088 ! Torovirus infectious disease

[Term]
id: DOID:0050512
name: Saffold virus gastroenteritis
def: "A viral gastroenteritis and is_a Cardiovirus infectious disease that results_in inflammation located_in stomach and located_in intestine, has_agent Saffold virus, which is transmitted_by ingestion of food contaminated with feces. The infection has_symptom watery diarrhea, has_symptom fever, has_symptom nausea, and has_symptom vomiting." [url:http\://jvi.asm.org/cgi/content/full/83/9/4631, url:http\://www.cdc.gov/EID/content/15/9/1509.htm]
is_a: DOID:1734 ! viral gastroenteritis
is_a: DOID:3667 ! Cardiovirus infectious disease

[Term]
id: DOID:0050513
name: spinal polio
def: "A paralytic poliomyelitis that results_in destruction located_in motor neurons of spinal cord, has_agent Human poliovirus 1, has_agent Human poliovirus 2, or has_agent Human poliovirus 3, which are transmitted_by ingestion of food or water contaminated with feces, or transmitted_by direct contact with the oral secretions. The infection has_symptom difficulty breathing, and has_symptom paralysis of arms and legs." [url:http\://en.wikipedia.org/wiki/Poliomyelitis]
is_a: DOID:0050515 ! paralytic poliomyelitis

[Term]
id: DOID:0050514
name: bulbospinal polio
def: "A paralytic poliomyelitis that results_in destruction located_in motor neurons of brainstem and located_in motor neurons of spinal cord, has_agent Human poliovirus 1, has_agent Human poliovirus 2, or has_agent Human poliovirus 3, which are transmitted_by ingestion of food or water contaminated with feces, or transmitted_by direct contact with the oral secretions. The infection has_symptom difficulty breathing, has_symptom difficulty swallowing, and has_symptom paralysis of arms and legs." [url:http\://www.mayoclinic.com/health/polio/DS00572/DSECTION=symptoms]
is_a: DOID:0050515 ! paralytic poliomyelitis

[Term]
id: DOID:0050515
name: paralytic poliomyelitis
def: "A motor neuron disease and is_a poliomyelitis that results_in destruction located_in motor neurons of central nervous system, has_agent Human poliovirus 1, has_agent Human poliovirus 2, or has_agent Human poliovirus 3, which are transmitted_by ingestion of food or water contaminated with feces, or transmitted_by direct contact with the oral secretions. The infection has_symptom loss of reflexes, has_symptom muscle spasms, and has_symptom acute flaccid paralysis." [url:http\://www.mayoclinic.com/health/polio/DS00572/DSECTION=symptoms]
is_a: DOID:231 ! motor neuron disease
is_a: DOID:4953 ! poliomyelitis

[Term]
id: DOID:0050516
name: O'nyong'nyong fever
def: "An arthritis and is_a Alphavirus infectious disease that results_in infection located_in joint, has_agent O'nyong-nyong virus, which is transmitted_by Anopheles gambiae, and transmitted_by Anopheles funestus mosquitoes. The infection has_symptom fever, has_symptom arthralgia, has_symptom rash, and has_symptom lymphadenitis." [url:http\://books.google.com/books?id=VS5bqBQ9RWoC&pg=PA21&lpg#v=onepage&q&f=false]
is_a: DOID:5029 ! Alphavirus infectious disease

[Term]
id: DOID:0050517
name: Barmah Forest virus disease
def: "An arthritis and is_a Alphavirus infectious disease that results_in infection located_in joint, has_agent Barmah Forest virus, which is transmitted_by mosquito bite. The infection has_symptom fever, has_symptom arthralgia, and has_symptom rash." [url:http\://health.vic.gov.au/ideas/bluebook/barmah_forest]
subset: zoonotic_infectious_disease
is_a: DOID:5029 ! Alphavirus infectious disease

[Term]
id: DOID:0050518
name: Ross River virus disease
def: "A polyarthritis and is_a Alphavirus infectious disease that results_in infection located_in joint, has_agent Ross River virus, which is transmitted_by Culex, and transmitted_by Aedes mosquitoes. The infection has_symptom fever, has_symptom arthralgia, and has_symptom rash." [url:http\://en.wikipedia.org/wiki/Ross_River_fever]
subset: zoonotic_infectious_disease
synonym: "Ross River fever" EXACT []
is_a: DOID:5029 ! Alphavirus infectious disease

[Term]
id: DOID:0050519
name: Lymphocytic choriomeningitis virus meningitis
def: "A viral meningitis and is_a Arenaviridae infectious disease that results_in inflammation located_in meninges, has_agent Lymphocytic choriomeningitis virus, which is transmitted_by common house mouse, Mus musculus. The infection has_symptom fever, has_symptom headache, and has_symptom stiff neck." [url:http\://www.cdc.gov/ncidod/dvrd/spb/mnpages/dispages/lcmv/qa.htm]
is_a: DOID:10310 ! viral meningitis
is_a: DOID:12155 ! lymphocytic choriomeningitis

[Term]
id: DOID:0050520
name: Lymphocytic choriomeningitis virus meningoencephalitis
def: "A meningoencephalitis and is_a Arenaviridae infectious disease that results_in inflammation located_in meninges and located_in brain, has_agent Lymphocytic choriomeningitis virus, which is transmitted_by common house mouse, Mus musculus. The infection has_symptom fever, has_symptom headache, has_symptom stiff neck, has_symptom drowsiness, has_symptom confusion, has_symptom sensory disturbances, and has_symptom paralysis." [url:http\://www.cdc.gov/ncidod/dvrd/spb/mnpages/dispages/lcmv/qa.htm]
is_a: DOID:10554 ! meningoencephalitis
is_a: DOID:12155 ! lymphocytic choriomeningitis

[Term]
id: DOID:0050521
name: Oropouche fever
def: "A Bunyaviridae infectious disease that results_in infection, has_agent Oropouche virus, which is transmitted_by biting midge, Culicoides paraensis. The infection has_symptom fever, has_symptom chills, has_symptom headache, has_symptom anorexia, has_symptom muscle pain, has_symptom joint pain, and has_symptom vomiting." [url:http\://en.wikipedia.org/wiki/Oropouche_fever, url:http\://www.cdc.gov/EID/content/13/6/912.htm]
subset: zoonotic_infectious_disease
is_a: DOID:1332 ! Bunyaviridae infectious disease

[Term]
id: DOID:0050522
name: Balkan hemorrhagic fever
def: "A hemorrhagic fever with renal syndrome that results_in infection located_in kidney, has_agent Dobrava-Belgrade virus , which is transmitted_by yellow-necked field mouse, Apodemus flavicollis. The infection has_symptom headache, has_symptom fever, has_symptom muscle pains, has_symptom facial flush, has_symptom petechiae, has_symptom hemorrhagic features, has_symptom proteinuria, and has_symptom renal failure." [url:http\://emedicine.medscape.com/article/982142-overview]
subset: zoonotic_infectious_disease
is_a: DOID:11266 ! hemorrhagic fever with renal syndrome

[Term]
id: DOID:0050523
name: adult T-cell leukemia
def: "A T-cell leukemia and is_a Human T-lymphotropic virus 1 infectious disease that results_in abnormal increase of lymphocytes, derives_from T-cells, has_agent Human T-lymphotropic virus 1, which is transmitted_by sexual contact, transmitted_by contaminated needles used by intravenous-drug users, and transmitted_by breast feeding. The infection results_in_formation_of skin lesions." [url:http\://en.wikipedia.org/wiki/Adult_T-cell_leukemia/lymphoma]
synonym: "Adult T-cell leukemia/lymphoma" EXACT []
is_a: DOID:323 ! Human T-lymphotropic virus 1 infectious disease
is_a: DOID:715 ! T-cell leukemia
created_by: snadendla
creation_date: 2010-12-08T11:01:22Z

[Term]
id: DOID:0060000
name: infective endocarditis
def: "A heart disease involving inflammation of the endocardium (inner layer of the heart) caused by bacterial infection." [url:http\://wn.wikipedia.org/wiki/Endocarditis]
is_a: DOID:10314 ! endocarditis

[Term]
id: DOID:0060006
name: artemis deficiency
def: "A severe combined immunodeficiency that is caused when the DCLREI1, DNA cross-link repair 1C gene contains mutations resulting in the inability to repair DNA." [url:http\://en.wikipedia.org/wiki/DCLRE1C]
is_a: DOID:627 ! severe combined immunodeficiency

[Term]
id: DOID:0060007
name: CD3zeta deficiency
def: "A severe combined immunodeficiency that affects the development and function of T cells." [url:http\://bioinf.uta.fi/CD247base/]
is_a: DOID:627 ! severe combined immunodeficiency

[Term]
id: DOID:0060008
name: janus kinase-3 deficiency
is_a: DOID:627 ! severe combined immunodeficiency

[Term]
id: DOID:0060009
name: MHC class I deficiency
synonym: "BLSI" EXACT []
is_a: DOID:627 ! severe combined immunodeficiency

[Term]
id: DOID:0060010
name: Omenn syndrome
def: "A combined T cell and B cell immunodeficiency that is an autosomal recessive immunodeficiency associated with mutations in the recombination activating genes (RAG1 and RAG2), affecting circulating levels of both B-cells and T-cells." [url:http\://en.wikipedia.org/wiki/Severe_combined_immunodeficiency]
is_a: DOID:628 ! combined T cell and B cell immunodeficiency

[Term]
id: DOID:0060011
name: recombinase activating gene 1 deficiency
def: "A severe combined immunodeficiency that is the result of a mutation on Chromosome 6 RAG1 gene involving genetic rearrangement of both the T- and B-lymphocyte receptor genes." [url:http\://bioinf.uta.fi/RAG1base/, url:http\://medicine.jrank.org/pages/2840/Severe-Combined-Immune-Deficiency.html]
is_a: DOID:627 ! severe combined immunodeficiency

[Term]
id: DOID:0060012
name: recombinase activating gene 2 deficiency
def: "A severe combined immunodeficiency that is the result of a mutation on Chromosome 6 RAG2 gene involving genetic rearrangement of both the T- and B-lymphocyte receptor genes." [url:http\://bioinf.uta.fi/RAG2base/, url:http\://medicine.jrank.org/pages/2840/Severe-Combined-Immune-Deficiency.html]
is_a: DOID:627 ! severe combined immunodeficiency

[Term]
id: DOID:0060013
name: gamma chain deficiency
def: "A severe combined immunodeficiency that is a X-linked SCID caused by mutations in genes encoding common gamma chain proteins shared by the interleukin (IL-2,4,7,9,16 and21) receptors resulting in a non-functional gamma chain, defective interleukin signalling, minimal or ascent T- and NK cells and non-functional B-cells." [url:http\://en.wikipedia.org/wiki/Severe_combined_immunodeficiency]
synonym: "SCID-X1" EXACT []
synonym: "X-linked severe combined immunodeficiency" EXACT []
synonym: "XSCID" EXACT []
is_a: DOID:627 ! severe combined immunodeficiency

[Term]
id: DOID:0060014
name: CD45 deficiency
def: "A severe combined immunodeficiency that is an autosomal recessive disease with T and B lymphocyte dysfunction, due to a large deletion at one allelle and a point mutation at the other. The point mutation resulted in the alteration of intervening sequence 13 donor splice site. The population of T lymphocytes is diminished and unresponsive to mitogen stimulation. The level of B lymphocyte numbers, serum immunoglobulin decreased with age." [url:http\://bioinf.uta.fi/xml/idr/ff/FF6.xml]
is_a: DOID:627 ! severe combined immunodeficiency

[Term]
id: DOID:0060015
name: interleukin-7 receptor alpha deficiency
def: "A severe combined immunodeficiency that results from defective IL7R expression causes T-B+NK+ SCID. Loss of IL-7R function leads to the loss of an antiapoptotic signal, resulting in a loss of T-cell selection in thymus." [url:http\://bioinf.uta.fi/IL7Rbase/]
synonym: "IL-7R" EXACT []
synonym: "IL7R" RELATED []
is_a: DOID:627 ! severe combined immunodeficiency

[Term]
id: DOID:0060016
name: CD3delta deficiency
def: "A severe combined immunodeficiency that is characterized by the absence of T cells but normal numbers of B cells. CD3D is essential for T cell development." [url:http\://bioinf.uta.fi/CD3Dbase/]
synonym: "CD3D" EXACT []
is_a: DOID:627 ! severe combined immunodeficiency

[Term]
id: DOID:0060017
name: CD3epsilon deficiency
def: "A severe combined immunodeficiency that is an autosomal recessive immunodeficiency caused by mutations in the gene coding for T-cell surface glycoprotein CD3epsilon chain precursors. Patients with CD3epsilon deficiency have a severe defect in the expression of the T-cell receptor CD3-complex." [url:http\://bioinf.uta.fi/CD3Ebase/]
is_a: DOID:627 ! severe combined immunodeficiency

[Term]
id: DOID:0060018
name: CD3gamma deficiency
def: "A severe combined immunodeficiency an autosomal recessive immunodeficiency caused by mutations in the gene coding for T-cell surface glycoprotein CD3gamma chain precursors. Patients with CD3gamma deficiency have a severe defect in the expression of the T-cell receptor CD3-complex. Affected patients have decreased T-cell numbers and function; B cells are variably affected." [url:http\://bioinf.uta.fi/CD3Gbase/]
is_a: DOID:627 ! severe combined immunodeficiency

[Term]
id: DOID:0060019
name: coronin-1A deficiency
def: "A severe combined immunodeficiency that is an actin regulator when mutated results in SCID through inhibition of thymic egress of mature thymocytes into peripheral lymphoid organs." [url:http\://www.ncbi.nlm.nih.gov/gene/11151?ordinalpos=2&itool=EntrezSystem2.PEntrez.Gene.Gene_ResultsPanel.Gene_RVDocSum, url:http\://www.ncbi.nlm.nih.gov/pmc/articles/PMC2672406/?tool=pubmed]
is_a: DOID:627 ! severe combined immunodeficiency

[Term]
id: DOID:0060020
name: reticular dysgenesis
alt_id: DOID:1226
def: "A severe combined immunodeficiency that is the most severe form of SCID and is caused by mutations in the gene encoding mitochondrial adenylate kinase 2. It is characterized by congenital agranulocytosis, lymphopenia, and lymphoid and thymic hypoplasia with absent cellular and humoral immunity functions." [url:http\://www.ncbi.nlm.nih.gov/gene/11151?ordinalpos=2&itool=EntrezSystem2.PEntrez.Gene.Gene_ResultsPanel.Gene_RVDocSum, url:http\://www.ncbi.nlm.nih.gov/gene/204?]
synonym: "aleukocytosis" RELATED []
synonym: "De Vaal disease" EXACT []
xref: NCI2009_04D:C27070
xref: OMIM2009_05_01:242880
xref: OMIM2009_05_01:267500
xref: SNOMEDCT_2010_1_31:111584000
xref: UMLS_CUI:C0272167
is_a: DOID:627 ! severe combined immunodeficiency

[Term]
id: DOID:0060021
name: DNA ligase IV deficiency
def: "A combined T cell and B cell immunodeficiency that is caused by a mutatino in the LIG4 gene, a DNA ligase, encoding a protein essential for V(D)J recombination and DNA double-strand break (DSB) repair through nonhomologous end joining (NHEJ). Patients present with immunodeficiency and developmental and growth delay." [url:http\://www.ncbi.nlm.nih.gov/entrez/dispomim.cgi?id=606593, url\]:http\://www.ncbi.nlm.nih.gov/gene/3981?]
synonym: "LIG4 Syndrome" EXACT []
is_a: DOID:628 ! combined T cell and B cell immunodeficiency

[Term]
id: DOID:0060022
name: CD40 ligand deficiency
def: "A combined T cell and B cell immunodeficiency that is a X-linked immunodeficiency with hyperimmunoglobulin M (XHIM) affecting isotype switching and is caused by the absence of CD40 ligand which is normally expressed on activated CD4+ T cells. Individuals with this mutation are unable to switch from IgM to IgG, IgA and IgE." [url:http\://bioinf.uta.fi/CD40Lbase/, url:http\://content.karger.com/ProdukteDB/produkte.asp?Doi=236923]
synonym: "HIGMX-1" EXACT []
synonym: "X-linked hyper-IgM syndrome" EXACT []
is_a: DOID:628 ! combined T cell and B cell immunodeficiency

[Term]
id: DOID:0060023
name: CD40 deficiency
def: "A combined T cell and B cell immunodeficiency that is caused by mutation in TNFRSF5 resulting in type 3 hyper-IgM immunodeficiency characterized by an inability of B cells to undergo isotype switching, an inability to mount an antibody-specific immune response, and a lack of germinal center formation." [url:http\://bioinf.uta.fi/CD40base/]
synonym: "type 3 hyper-IgM immunodeficiency " EXACT []
is_a: DOID:628 ! combined T cell and B cell immunodeficiency

[Term]
id: DOID:0060024
name: lambda 5 deficiency
def: "A B cell deficiency that is caused by mutations in the IGLL1 gene. Lambda 5 mutations an cause a block in B cell development at the transition between the pro-B cell and the pre-B cell stage." [url:http\://bioinf.uta.fi/IGLL1base/, url:http\://www.ncbi.nlm.nih.gov/entrez/dispomim.cgi?id=146770, url:http\://www.ncbi.nlm.nih.gov/gene/3543?]
is_a: DOID:2115 ! B cell deficiency

[Term]
id: DOID:0060025
name: immunoglobulin alpha deficiency
def: "A B cell deficiency that is an autosomal recessive disorder caused by mutation in the IgA (CD79 alpha) antigen receptor." [url:http\://bioinf.uta.fi/CD79Abase/, url:http\://www.ncbi.nlm.nih.gov/entrez/dispomim.cgi?id=112205, url:http\://www.ncbi.nlm.nih.gov/gene/973?]
synonym: "IgA deficiency" EXACT []
is_a: DOID:2115 ! B cell deficiency

[Term]
id: DOID:0060026
name: immunoglobulin beta deficiency
synonym: "IgB deficiency" RELATED []
is_a: DOID:2115 ! B cell deficiency

[Term]
id: DOID:0060027
name: B cell linker protein deficiency
def: "A hypobammaglobulinemia that is a B cell deficiency caused by a mutation a cytoplasmic linker or adaptor protein that plays a critical role in B cell development, the B cell linker protein (BLNK) gene. Mutations in this gene cause hypoglobulinemia and absent B cells, a disease in which the pro- to pre-B-cell transition is developmentally blocked. The BLNK gene is associated with intracellular calcium mobilization, essential for cell activation." [url:http\://bioinf.uta.fi/BLNKbase/, url:http\://www.ncbi.nlm.nih.gov/entrez/dispomim.cgi?id=604515, url:http\://www.ncbi.nlm.nih.gov/gene/2]
synonym: "B-cell linker protein deficiency" EXACT []
synonym: "BLNK deficiency" EXACT []
is_a: DOID:2583 ! agammaglobulinemia

[Term]
id: DOID:0060028
name: thymoma with hypogammaglobulinemia
def: "A hypobammaglobulinemia that is a condition where there is co-occurrence of deficient cell-mediated immunity and benign thymoma." [url:http\://en.wikipedia.org/wiki/Good_syndrome, url:http\://icvts.ctsnetjournals.org/cgi/reprint/9/4/750]
synonym: "Good syndrome" EXACT []
is_a: DOID:2583 ! agammaglobulinemia

[Term]
id: DOID:0060035
name: disorder
def: "A disease that is present at birth due to a genetic abnormality, error with embryonic development, infection or compromised intrauterine environment." [url:http\://en.wikipedia.org/wiki/Diseases#Disorder, url:http\://www.medilexicon.com/medicaldictionary.php?t=25959]
is_a: DOID:4 ! disease

[Term]
id: DOID:0060036
name: intrinsic cardiomyopathy
is_a: DOID:114 ! heart disease

[Term]
id: DOID:0060037
name: developmental disorder
def: "A disease of mental health that occur during a child's developmental period between birth and age 18 resulting in retarding of the child's psycholotgical or physical development." [url:http\://en.wikipedia.org/wiki/Developmental_disorders]
is_a: DOID:150 ! disease of mental health

[Term]
id: DOID:0060038
name: specific developmental disorder
def: "A developmental disorder that categorizes specific learning disabilities and developmental disorders affecting coordination." [url:http\://en.wikipedia.org/wiki/Specific_developmental_disorder]
is_a: DOID:0060037 ! developmental disorder

[Term]
id: DOID:0060040
name: pervasive developmental disorder
alt_id: DOID:1208
def: "A developmental disorder that refers to a group of five disorders characterized by delays in the development of multiple basic functions including socialization and communication." [url:http\://www.ninds.nih.gov/disorders/pdd/pdd.htm]
synonym: "pervasive development disorder" EXACT []
xref: ICD9CM_2010:299.80
xref: UMLS_CUI:C0154451
is_a: DOID:0060037 ! developmental disorder

[Term]
id: DOID:0060041
name: autism spectrum disorder
def: "A pervasive developmental disorder that is a spectrum of psychological conditions characterized by widespread abnormalities of social interactions and communication, as well as severely restricted interests and highly repetitive behavior." [url:http\://en.wikipedia.org/wiki/Autism_spectrum_disorder]
is_a: DOID:0060040 ! pervasive developmental disorder

[Term]
id: DOID:0060042
name: atypical autism
def: "An autism spectrum disorder that involves some autistic symptoms occuring after age 3 with an abscence of all the traits necessary for a diagnosis of autism." [url:http\://counsellingresource.com/distress/autistic/autism-atypical.html, url:http\://www.wisegeek.com/what-is-atypical-autism.htm]
is_a: DOID:0060041 ! autism spectrum disorder

[Term]
id: DOID:0060043
name: sexual disorder
is_a: DOID:0050329 ! mental disorder

[Term]
id: DOID:0060044
name: paraphilia disorder
is_a: DOID:0060043 ! sexual disorder

[Term]
id: DOID:0060045
name: Munchausen by proxy
is_a: DOID:1766 ! factitious disorder

[Term]
id: DOID:0060046
name: aphasia
def: "A language disorder that involves an acquired impairment of any laguage modality such as producting or comprehending spoken or written language." [url:http\://en.wikipedia.org/wiki/Aphasia]
is_a: DOID:93 ! language disorder

[Term]
id: DOID:0060047
name: writing disorder
def: "A learning disability that involves impaired written language ability such as impairments in handwriting, spelling, organization of ideas, and composition." [url:http\://en.wikipedia.org/wiki/Learning_disability#Types_of_learning_disabilities]
is_a: DOID:8927 ! learning disability

[Term]
id: DOID:0060048
name: nosophobia
def: "A specific phobia that involves an irrational fear of contracting a disease." [url:http\://en.wikipedia.org/wiki/Nosophobia]
is_a: DOID:599 ! specific phobia

[Term]
id: DOID:0070001
name: neoplastic disease
def: "A disease of cellular proliferation that results in an abnormal mass of tissue." [url:http\://en.wikipedia.org/wiki/Neoplasm]
is_a: DOID:14566 ! disease of cellular proliferation

[Term]
id: DOID:0070003
name: blastoma
def: "A cancer that results_from malignant growth located_in immature blood forming cells called blast cells. Blast cells are also referred to as bone marrow precursor cells or simply precursor cells." [url:en.wikipedia.org/wiki/Blastoma]
is_a: DOID:162 ! cancer

[Term]
id: DOID:0070004
name: myeloma
def: "A bone marrow cancer that affects plasma cells in which abnormal plasma cells multiply uncontrollably in the bone marrow and occasionally in other parts of the body." [url:http\://www.merck.com/mmhe/sec14/ch175/ch175c.html#sec14-ch175-ch175c-328]
is_a: DOID:4960 ! bone marrow cancer

[Term]
id: DOID:0080000
name: muscular disease
is_a: DOID:17 ! musculoskeletal system disease

[Term]
id: DOID:0080001
name: bone disease
alt_id: DOID:1290
def: "A musculoskeletal system disease that affects the structure or development of bone or causes an impairment of normal bone function." [url:http\://en.wikipedia.org/wiki/Bone_disease, url:http\://www.dsls.usra.edu/meetings/bonehealth_2005/information/factsheet1.pdf]
synonym: "skeletal disease" RELATED []
xref: MSH2010_2010_02_22:D001847
xref: SNOMEDCT_2010_1_31:156814002
xref: SNOMEDCT_2010_1_31:203524000
xref: SNOMEDCT_2010_1_31:268126004
xref: SNOMEDCT_2010_1_31:274145000
xref: SNOMEDCT_2010_1_31:308147009
xref: SNOMEDCT_2010_1_31:76069003
xref: UMLS_CUI:C0005940
is_a: DOID:17 ! musculoskeletal system disease

[Term]
id: DOID:0080005
name: bone remodeling disease
def: "A bone disease that results_in formation or resorption abnormalities located_in bone." [url:http\://en.wikipedia.org/wiki/Bone_remodeling]
is_a: DOID:0080001 ! bone disease

[Term]
id: DOID:0080006
name: bone development disease
def: "A bone disease that results_in abnormal growth and development located_in bone and located_in cartilage." [url:http\://en.wikipedia.org/wiki/Dysplasia, url:http\://www.medcyclopaedia.com/library/topics/volume_iii_1/o/osteochondrodysplasia.aspx]
is_a: DOID:0080001 ! bone disease

[Term]
id: DOID:0080007
name: bone deterioration disease
def: "A bone structure disease that results_in change or damage of structure located_in bone." [DO:WC]
is_a: DOID:0080010 ! bone structure disease

[Term]
id: DOID:0080008
name: avascular bone disease
def: "A bone disease that results_in an interruption of blood supply located_in bone." [url:http\://en.wikipedia.org/wiki/Avascular_necrosis, url:http\://www.nlm.nih.gov/medlineplus/ency/article/007260.htm]
is_a: DOID:0080001 ! bone disease

[Term]
id: DOID:0080010
name: bone structure disease
def: "A bone disease that occurs due to an abnormality in the location or function of the skeletal structure." [url:http\://en.wikipedia.org/wiki/Human_skeleton]
is_a: DOID:0080001 ! bone disease
created_by: wachang
creation_date: 2010-12-08T04:04:42Z

[Term]
id: DOID:0080011
name: bone resorption disease
def: "A bone remodeling disease that results in an abnormal decrease of bone density or mass." [url:http\://en.wikipedia.org/wiki/Bone_resorption, url:http\://www.ncbi.nlm.nih.gov/pubmed/11277085]
is_a: DOID:0080005 ! bone remodeling disease
created_by: wachang
creation_date: 2010-12-09T12:49:02Z

[Term]
id: DOID:100
name: intestinal infectious disease
alt_id: DOID:10960
alt_id: DOID:12509
alt_id: DOID:5270
def: "An intestinal disease that involves intestinal infection caused by viruses, bacteria, fungi and parasites." [url:http\://en.wikipedia.org/wiki/Intestine]
synonym: "bacterial enteritis" EXACT []
xref: ICD9CM_2010:003
xref: SNOMEDCT_2010_1_31:186093004
xref: UMLS_CUI:C0152485
is_a: DOID:5295 ! intestinal disease

[Term]
id: DOID:10000
name: visual cortex disorder due to neoplasm
xref: ICD9CM_2010:377.71
xref: SNOMEDCT_2010_1_31:194068002
xref: SNOMEDCT_2010_1_31:43727009
xref: UMLS_CUI:C0155317
is_a: DOID:5691 ! visual cortex disorder

[Term]
id: DOID:10003
name: sensorineural hearing loss
alt_id: DOID:11053
alt_id: DOID:12112
alt_id: DOID:12114
synonym: "central hearing loss" EXACT [ICD9CM_2006:389.14]
synonym: "High frequency deafness" EXACT [SNOMEDCT_2005_07_31:194421002]
synonym: "High Frequency Hearing Loss" EXACT [NCI2004_11_17:C34663]
synonym: "high-frequency hearing loss" EXACT []
synonym: "Perceptive deafness [diagnos]" EXACT [SNOMEDCT_2005_07_31:267770004]
synonym: "Perceptive hearing loss" EXACT [SNOMEDCT_2005_07_31:194421002]
synonym: "Perceptive hearing loss or deafness" EXACT [MTHICD9_2006:389.1]
synonym: "Sensorineural Deafness" EXACT [NCI2004_11_17:C26739]
synonym: "sensorineural hearing loss" EXACT [CSP2005:0977-6000]
synonym: "Sensory hearing loss" EXACT [ICD9CM_2006:389.11]
xref: ICD9CM_2010:389.1
xref: ICD9CM_2010:389.10
xref: ICD9CM_2010:389.14
xref: MSH2010_2010_02_22:D006313
xref: MSH2010_2010_02_22:D006316
xref: MSH2010_2010_02_22:D006319
xref: NCI2009_04D:C26739
xref: NCI2009_04D:C26973
xref: NCI2009_04D:C34662
xref: NCI2009_04D:C34663
xref: NCI2009_04D:C35732
xref: OMIM2009_05_01:MTHU000152
xref: OMIM2009_05_01:MTHU000195
xref: OMIM2009_05_01:MTHU000530
xref: OMIM2009_05_01:MTHU001056
xref: OMIM2009_05_01:MTHU001254
xref: SNOMEDCT_2010_1_31:155256000
xref: SNOMEDCT_2010_1_31:194421002
xref: SNOMEDCT_2010_1_31:194427003
xref: SNOMEDCT_2010_1_31:232326009
xref: SNOMEDCT_2010_1_31:267770004
xref: SNOMEDCT_2010_1_31:60700002
xref: SNOMEDCT_2010_1_31:68467004
xref: UMLS_CUI:C0018776
xref: UMLS_CUI:C0018780
xref: UMLS_CUI:C0018784
xref: UMLS_CUI:C0155551
is_a: DOID:2952 ! inner ear disease

[Term]
id: DOID:10007
name: respiratory syncytial virus bronchiolitis
alt_id: DOID:10006
alt_id: DOID:2941
def: "A bronchiolitis and is_a respiratory syncytial virus infectious disease that results_in inflammation located_in bronchiole, has_agent Human respiratory syncytial virus, which is transmitted_by droplet spread of nasal secretions from an infected person while coughing or sneezing, or transmitted_by contaminated fomites. Infection is characterized by inflammation, edema, and necrosis of the small airway epithelium with associated bronchospasm and increased mucous production." [url:http\://en.wikipedia.org/wiki/Bronchiolitis, url:http\://www.pubmedcentral.nih.gov/picrender.fcgi?artid=2621418&blobtype=pdf]
synonym: "acute bronchiolitis due to RSV" EXACT [MTHICD9_2006:466.11]
synonym: "capillary pneumonia" EXACT []
synonym: "viral bronchiolitis" EXACT []
xref: ICD9CM_2010:466.1
xref: NCI2009_04D:C39659
xref: SNOMEDCT_2010_1_31:155513009
xref: SNOMEDCT_2010_1_31:195734006
xref: SNOMEDCT_2010_1_31:195741000
xref: SNOMEDCT_2010_1_31:5505005
xref: UMLS_CUI:C0001311
is_a: DOID:1273 ! respiratory syncytial virus infectious disease
is_a: DOID:2942 ! bronchiolitis

[Term]
id: DOID:10008
name: malignant neoplasm of thyroid
synonym: "malignant neoplasm of thyroid gland" EXACT [ICD9CM_2006:193]
synonym: "malignant tumour of thyroid gland" EXACT [SNOMEDCT_2005_07_31:154554008]
synonym: "thyroid cancer" EXACT [CSP2005:2009-6597]
xref: ICD9CM_2010:193
xref: NCI2009_04D:C7510
xref: SNOMEDCT_2010_1_31:154554008
xref: SNOMEDCT_2010_1_31:363478007
xref: SNOMEDCT_2010_1_31:94098005
xref: UMLS_CUI:C0007115
is_a: DOID:10009 ! malignant neoplasm of endocrine gland
is_a: DOID:1112 ! cancer of neck
is_a: DOID:1781 ! thyroid neoplasm

[Term]
id: DOID:10009
name: malignant neoplasm of endocrine gland
synonym: "malignant Endocrine tumor" EXACT [NCI2004_11_17:C3575]
synonym: "malignant neoplasm of endocrine gland (disorder)" EXACT [SNOMEDCT_2005_07_31:371982006]
synonym: "malignant tumour of endocrine gland" EXACT [SNOMEDCT_2005_07_31:363347009]
synonym: "malignant tumour of endocrine gland" EXACT [SNOMEDCT_2005_07_31:93780007]
xref: ICD9CM_2010:194.9
xref: NCI2009_04D:C3575
xref: SNOMEDCT_2010_1_31:190140005
xref: SNOMEDCT_2010_1_31:363347009
xref: SNOMEDCT_2010_1_31:371982006
xref: SNOMEDCT_2010_1_31:93780007
xref: UMLS_CUI:C0153658
is_a: DOID:170 ! endocrine gland cancer

[Term]
id: DOID:1001
name: labor complications
synonym: "Labour complications" EXACT [SNOMEDCT_2005_07_31:267342003]
xref: MSH2010_2010_02_22:D007744
xref: SNOMEDCT_2010_1_31:267342003
xref: UMLS_CUI:C0022865
is_a: DOID:9219 ! pregnancy complication

[Term]
id: DOID:10011
name: thyroid lymphoma
xref: NCI2009_04D:C5265
xref: UMLS_CUI:C1336753
is_a: DOID:10008 ! malignant neoplasm of thyroid
is_a: DOID:1356 ! lymphoma by site

[Term]
id: DOID:10012
name: metastatic malignant neoplasm to the thyroid
synonym: "metastatic tumor to the Thyroid" EXACT [NCI2004_11_17:C7509]
synonym: "secondary malignant neoplasm of thyroid gland (disorder)" EXACT [SNOMEDCT_2005_07_31:94634005]
xref: NCI2009_04D:C7509
xref: SNOMEDCT_2010_1_31:94634005
xref: UMLS_CUI:C0347023
is_a: DOID:10008 ! malignant neoplasm of thyroid
is_a: DOID:2874 ! metastasis to the neck

[Term]
id: DOID:10013
name: polyglandular activity in multiple endocrine adenomatosis
xref: ICD9CM_2010:258.0
xref: SNOMEDCT_2010_1_31:46724008
xref: UMLS_CUI:C0311355
is_a: DOID:10015 ! polyglandular dysfunction

[Term]
id: DOID:10015
name: polyglandular dysfunction
xref: ICD9CM_2010:258.1
xref: SNOMEDCT_2010_1_31:190567009
xref: SNOMEDCT_2010_1_31:267405009
xref: UMLS_CUI:C0154220
is_a: DOID:28 ! endocrine system disease

[Term]
id: DOID:10016
name: multiple endocrine neoplasia type 2b
synonym: "MEN type IIB" EXACT [NCI2004_11_17:C3227]
synonym: "mucosal neuroma syndrome" EXACT [CSP2005:2009-6300]
synonym: "Multiple endocrine neoplasia, type 3 (disorder)" EXACT [SNOMEDCT_2005_07_31:61530001]
xref: MSH2010_2010_02_22:D018814
xref: NCI2009_04D:C3227
xref: OMIM2009_05_01:162300
xref: SNOMEDCT_2010_1_31:61530001
xref: UMLS_CUI:C0025269
is_a: DOID:10013 ! polyglandular activity in multiple endocrine adenomatosis
is_a: DOID:3125 ! multiple endocrine neoplasia
is_a: DOID:50 ! thyroid gland disease
is_a: DOID:9553 ! adrenal gland disease

[Term]
id: DOID:10017
name: multiple endocrine neoplasia type 1
synonym: "MEA type I" EXACT [NCI2004_11_17:C3225]
synonym: "Wermer syndrome" EXACT [CSP2005:2009-6300]
synonym: "Wermer's syndrome" EXACT [MTHICD9_2006:258.0]
xref: ICD9CM_2010:258.01
xref: MSH2010_2010_02_22:D018761
xref: NCI2009_04D:C3225
xref: SNOMEDCT_2010_1_31:190566000
xref: SNOMEDCT_2010_1_31:30664006
xref: UMLS_CUI:C0025267
is_a: DOID:10013 ! polyglandular activity in multiple endocrine adenomatosis
is_a: DOID:1799 ! islet cell tumor
is_a: DOID:3125 ! multiple endocrine neoplasia

[Term]
id: DOID:10018
name: papilledema associated with increased intracranial pressure
xref: ICD9CM_2010:377.01
xref: MSH2010_2010_02_22:D010211
xref: SNOMEDCT_2010_1_31:3170006
xref: SNOMEDCT_2010_1_31:423488006
xref: UMLS_CUI:C0155288
is_a: DOID:146 ! papilledema

[Term]
id: DOID:10019
name: malignant tumor of extrahepatic bile duct
synonym: "Ca extrahepatic bile ducts" EXACT [SNOMEDCT_2005_07_31:154473009]
synonym: "Ca extrahepatic bile ducts (disorder)" EXACT [SNOMEDCT_2005_07_31:269551004]
synonym: "malignant neoplasm of extrahepatic bile ducts" EXACT [ICD9CM_2006:156.1]
synonym: "malignant neoplasm of the extrahepatic bile duct" EXACT [NCI2004_11_17:C7483]
xref: ICD9CM_2010:156.1
xref: NCI2009_04D:C7483
xref: SNOMEDCT_2010_1_31:154473009
xref: SNOMEDCT_2010_1_31:187787007
xref: SNOMEDCT_2010_1_31:363416002
xref: SNOMEDCT_2010_1_31:93790004
xref: UMLS_CUI:C0153453
is_a: DOID:4609 ! neoplasm of extrahepatic bile duct

[Term]
id: DOID:1002
name: endometritis
xref: MSH2010_2010_02_22:D004716
xref: NCI2009_04D:C26764
xref: SNOMEDCT_2010_1_31:155975003
xref: SNOMEDCT_2010_1_31:198192000
xref: SNOMEDCT_2010_1_31:266652001
xref: SNOMEDCT_2010_1_31:266653006
xref: SNOMEDCT_2010_1_31:78623009
xref: UMLS_CUI:C0014179
is_a: DOID:1005 ! endometrial disorder

[Term]
id: DOID:10020
name: malignant neoplasm of ampulla of vater
synonym: "malignant tumour of ampulla of vater" EXACT [SNOMEDCT_2005_07_31:93668007]
xref: ICD9CM_2010:156.2
xref: NCI2009_04D:C3536
xref: SNOMEDCT_2010_1_31:363417006
xref: SNOMEDCT_2010_1_31:93668007
xref: UMLS_CUI:C0153454
is_a: DOID:10019 ! malignant tumor of extrahepatic bile duct
is_a: DOID:10021 ! malignant neoplasm of duodenum
is_a: DOID:10022 ! neoplasm of ampulla of vater
is_a: DOID:10023 ! malignant neoplasm of pancreatic duct

[Term]
id: DOID:10021
name: malignant neoplasm of duodenum
synonym: "malignant Duodenal neoplasm" EXACT [NCI2004_11_17:C9328]
synonym: "malignant tumor of duodenum (disorder)" EXACT [SNOMEDCT_2005_07_31:363403002]
xref: ICD9CM_2010:152.0
xref: NCI2009_04D:C9328
xref: SNOMEDCT_2010_1_31:363403002
xref: SNOMEDCT_2010_1_31:93775003
xref: UMLS_CUI:C0153426
is_a: DOID:10154 ! malignant tumor of small intestine
is_a: DOID:1737 ! duodenal neoplasm

[Term]
id: DOID:10022
name: neoplasm of ampulla of vater
synonym: "tumor of the ampulla of vater" EXACT [NCI2004_11_17:C4443]
xref: NCI2009_04D:C4443
xref: SNOMEDCT_2010_1_31:126858004
xref: UMLS_CUI:C0345916
is_a: DOID:1737 ! duodenal neoplasm
is_a: DOID:4608 ! common bile duct neoplasm

[Term]
id: DOID:10023
name: malignant neoplasm of pancreatic duct
synonym: "malignant neoplasm of duct of Wirsung" EXACT [MTHICD9_2006:157.3]
synonym: "malignant tumor of pancreatic duct (disorder)" EXACT [SNOMEDCT_2005_07_31:187793004]
xref: ICD9CM_2010:157.3
xref: SNOMEDCT_2010_1_31:187793004
xref: SNOMEDCT_2010_1_31:93939009
xref: UMLS_CUI:C0153461
is_a: DOID:1793 ! malignant neoplasm of pancreas

[Term]
id: DOID:10024
name: classic migraine
alt_id: DOID:10025
xref: ICD9CM_2010:346.0
xref: MSH2010_2010_02_22:D020325
xref: OMIM2009_05_01:MTHU000542
xref: SNOMEDCT_2010_1_31:155047002
xref: SNOMEDCT_2010_1_31:4473006
xref: UMLS_CUI:C0154723
is_a: DOID:6364 ! migraine

[Term]
id: DOID:10027
name: tabes dorsalis
subset: gram-negative_bacterial_infectious_disease
subset: sexually_transmitted_infectious_disease
synonym: "Posterior spinal sclerosis" EXACT [MTHICD9_2006:094.0]
synonym: "Tabes dorsalis - neurosyphilis" EXACT [SNOMEDCT_2005_07_31:186885003]
synonym: "Tabes dorsalis - neurosyphilis" EXACT [SNOMEDCT_2005_07_31:51928006]
synonym: "Tabetic neurosyphilis (disorder)" EXACT [SNOMEDCT_2005_07_31:315826004]
xref: ICD9CM_2010:094.0
xref: MSH2010_2010_02_22:D013606
xref: NCI2009_04D:C35057
xref: SNOMEDCT_2010_1_31:154384001
xref: SNOMEDCT_2010_1_31:186885003
xref: SNOMEDCT_2010_1_31:266134000
xref: SNOMEDCT_2010_1_31:266210001
xref: SNOMEDCT_2010_1_31:2844004
xref: SNOMEDCT_2010_1_31:315826004
xref: SNOMEDCT_2010_1_31:316841006
xref: SNOMEDCT_2010_1_31:51928006
xref: UMLS_CUI:C0039223
is_a: DOID:319 ! spinal cord disease
is_a: DOID:9988 ! tertiary neurosyphilis

[Term]
id: DOID:1003
name: pelvic inflammatory disease
synonym: "female pelvic inflammatory disease" EXACT [SNOMEDCT_2005_07_31:155967009]
synonym: "Inflammatory disease of female pelvic organs and/or tissues" EXACT [SNOMEDCT_2005_07_31:198130006]
synonym: "PID" EXACT [MTHICD9_2006:614.9]
xref: ICD9CM_2010:614-616.99
xref: ICD9CM_2010:614.9
xref: MSH2010_2010_02_22:D000292
xref: NCI2009_04D:C3889
xref: SNOMEDCT_2010_1_31:155967009
xref: SNOMEDCT_2010_1_31:155968004
xref: SNOMEDCT_2010_1_31:155974004
xref: SNOMEDCT_2010_1_31:155986001
xref: SNOMEDCT_2010_1_31:198130006
xref: SNOMEDCT_2010_1_31:198131005
xref: SNOMEDCT_2010_1_31:198178006
xref: SNOMEDCT_2010_1_31:198244005
xref: SNOMEDCT_2010_1_31:198570007
xref: SNOMEDCT_2010_1_31:266584000
xref: SNOMEDCT_2010_1_31:266648001
xref: SNOMEDCT_2010_1_31:266651008
xref: SNOMEDCT_2010_1_31:37518008
xref: UMLS_CUI:C0242172
is_a: DOID:229 ! female reproductive system disease

[Term]
id: DOID:10030
name: interstitial emphysema
xref: ICD9CM_2010:518.1
xref: NCI2009_04D:C34571
xref: SNOMEDCT_2010_1_31:11211003
xref: UMLS_CUI:C1370824
is_a: DOID:9675 ! pulmonary emphysema

[Term]
id: DOID:10031
name: compensatory emphysema
xref: ICD9CM_2010:518.2
xref: SNOMEDCT_2010_1_31:33325001
xref: UMLS_CUI:C0155918
is_a: DOID:9675 ! pulmonary emphysema

[Term]
id: DOID:10032
name: hyperlucent lung
xref: MSH2010_2010_02_22:D019568
xref: UMLS_CUI:C0524799
is_a: DOID:9675 ! pulmonary emphysema

[Term]
id: DOID:10033
name: cycloplegia
synonym: "Ciliary muscle paresis" EXACT [SNOMEDCT_2005_07_31:68158006]
synonym: "Cycloplegic paralysis of accommodation" EXACT [SNOMEDCT_2005_07_31:232141000]
synonym: "Paresis of accommodation" EXACT [ICD9CM_2006:367.51]
xref: ICD9CM_2010:367.51
xref: SNOMEDCT_2010_1_31:232141000
xref: SNOMEDCT_2010_1_31:255335004
xref: SNOMEDCT_2010_1_31:68158006
xref: UMLS_CUI:C0235238
is_a: DOID:10034 ! disorder of accommodation

[Term]
id: DOID:10034
name: disorder of accommodation
xref: ICD9CM_2010:367.5
xref: SNOMEDCT_2010_1_31:155137002
xref: SNOMEDCT_2010_1_31:193631008
xref: SNOMEDCT_2010_1_31:54552008
xref: UMLS_CUI:C0152198
is_a: DOID:9836 ! refraction or accommodation disorder

[Term]
id: DOID:10035
name: asymptomatic neurosyphilis
subset: gram-negative_bacterial_infectious_disease
subset: sexually_transmitted_infectious_disease
xref: ICD9CM_2010:094.3
xref: MSH2010_2010_02_22:D009494
xref: SNOMEDCT_2010_1_31:37754005
xref: UMLS_CUI:C0153167
is_a: DOID:9988 ! tertiary neurosyphilis

[Term]
id: DOID:10038
name: Old Burn Scar-Related melanoma of skin
xref: NCI2009_04D:C27919
xref: UMLS_CUI:C1335104
is_a: DOID:8923 ! skin melanoma

[Term]
id: DOID:10039
name: late congenital syphilis
def: "Late congenital syphilis is a congenital syphilis composed of a subset of cases of congenital syphils which occurs in children at or greater than two years of age who acquired the infection trans-placentally." [url:http\://en.wikipedia.org/wiki/Late_congenital_syphilis]
subset: gram-negative_bacterial_infectious_disease
xref: ICD9CM_2010:090.5
xref: SNOMEDCT_2010_1_31:187350002
xref: UMLS_CUI:C0153136
is_a: DOID:9856 ! congenital syphilis

[Term]
id: DOID:10040
name: malignant melanoma of eyelid
xref: ICD9CM_2010:172.1
xref: NCI2009_04D:C4358
xref: SNOMEDCT_2010_1_31:188031009
xref: SNOMEDCT_2010_1_31:231834005
xref: UMLS_CUI:C0339116
is_a: DOID:1752 ! melanoma of the eye
is_a: DOID:2172 ! malignant tumor of eyelid
is_a: DOID:8923 ! skin melanoma

[Term]
id: DOID:10041
name: familial atypical multiple mole-melanoma
synonym: "FAMM syndrome" EXACT [NCI2004_11_17:C27264]
xref: MSH2010_2010_02_22:D004416
xref: UMLS_CUI:C0205747
is_a: DOID:208 ! hereditary neoplastic syndrome
is_a: DOID:8923 ! skin melanoma

[Term]
id: DOID:10042
name: regressing melanoma of skin
synonym: "regressing malignant melanoma of the skin" EXACT [NCI2004_11_17:C7089]
xref: NCI2009_04D:C7089
xref: UMLS_CUI:C1335733
is_a: DOID:4356 ! regressing malignant melanoma
is_a: DOID:8923 ! skin melanoma

[Term]
id: DOID:10043
name: malignant melanoma of skin of lower limb
xref: SNOMEDCT_2010_1_31:93641007
xref: UMLS_CUI:C0153536
is_a: DOID:8923 ! skin melanoma

[Term]
id: DOID:10044
name: Balloon cell malignant melanoma
xref: NCI2009_04D:C4227
xref: SNOMEDCT_2010_1_31:39274007
xref: SNOMEDCT_2010_1_31:403922007
xref: UMLS_CUI:C0334426
is_a: DOID:8923 ! skin melanoma

[Term]
id: DOID:10045
name: malignant melanoma in Giant Pigmented nevus
synonym: "malignant melanoma in congenital melanocytic naevus" EXACT [SNOMEDCT_2005_07_31:75931002]
synonym: "skin melanoma in Giant Pigmented nevus" EXACT [NCI2004_11_17:C4235]
xref: SNOMEDCT_2010_1_31:75931002
xref: UMLS_CUI:C0334441
is_a: DOID:8923 ! skin melanoma

[Term]
id: DOID:10046
name: malignant melanoma of skin of trunk except scrotum
xref: ICD9CM_2010:172.5
xref: UMLS_CUI:C1112782
is_a: DOID:8923 ! skin melanoma

[Term]
id: DOID:10047
name: nodular malignant melanoma
synonym: "nodular melanoma (morphologic abnormality)" EXACT [SNOMEDCT_2005_07_31:2142002]
xref: NCI2009_04D:C4225
xref: SNOMEDCT_2010_1_31:2142002
xref: SNOMEDCT_2010_1_31:254731001
xref: UMLS_CUI:C0334424
is_a: DOID:8923 ! skin melanoma

[Term]
id: DOID:10048
name: malignant melanoma in Junctional nevus
synonym: "malignant melanoma in junctional nevus (morphologic abnormality)" EXACT [SNOMEDCT_2005_07_31:915007]
synonym: "melanoma in Junctional nevus" EXACT [NCI2004_11_17:C4232]
xref: NCI2009_04D:C4232
xref: SNOMEDCT_2010_1_31:915007
xref: UMLS_CUI:C0334434
is_a: DOID:8923 ! skin melanoma

[Term]
id: DOID:10049
name: desmoplastic melanoma
def: "A skin malanoma and malignant spindle cell melanoma that results_in nonpigmented lesions located_in sun-exposed areas of the body, most commonly on the head and neck." [url:http\://www.cancer.gov/dictionary/?CdrID=321367]
xref: NCI2009_04D:C37257
xref: UMLS_CUI:C1333280
is_a: DOID:3162 ! malignant spindle cell melanoma
is_a: DOID:8923 ! skin melanoma

[Term]
id: DOID:1005
name: endometrial disorder
xref: NCI2009_04D:C3504
xref: SNOMEDCT_2010_1_31:418632009
xref: UMLS_CUI:C0151622
is_a: DOID:345 ! uterine disease

[Term]
id: DOID:10051
name: malignant melanoma of ear and/or external auricular canal
xref: ICD9CM_2010:172.2
xref: SNOMEDCT_2010_1_31:188032002
xref: SNOMEDCT_2010_1_31:188035000
xref: UMLS_CUI:C0346773
is_a: DOID:8923 ! skin melanoma

[Term]
id: DOID:10052
name: malignant melanoma of scalp and/or neck
xref: ICD9CM_2010:172.4
xref: SNOMEDCT_2010_1_31:188044004
xref: SNOMEDCT_2010_1_31:188047006
xref: UMLS_CUI:C0346782
is_a: DOID:8923 ! skin melanoma

[Term]
id: DOID:10053
name: malignant Blue nevus of skin
synonym: "Blue nevus-Like melanoma" EXACT [NCI2004_11_17:C4240]
xref: NCI2009_04D:C4240
xref: SNOMEDCT_2010_1_31:307603002
xref: SNOMEDCT_2010_1_31:67159000
xref: UMLS_CUI:C0334447
is_a: DOID:8923 ! skin melanoma

[Term]
id: DOID:10054
name: amelanotic malignant melanoma of skin
xref: NCI2009_04D:C4633
xref: SNOMEDCT_2010_1_31:276751004
xref: UMLS_CUI:C0349515
is_a: DOID:4359 ! amelanotic melanoma
is_a: DOID:8923 ! skin melanoma

[Term]
id: DOID:10055
name: malignant melanoma of skin of upper limb
xref: SNOMEDCT_2010_1_31:93653006
xref: UMLS_CUI:C0153535
is_a: DOID:8923 ! skin melanoma

[Term]
id: DOID:10059
name: Congenital or acquired abnormality of vagina complicating pregnancy, childbirth, or the puerperium
xref: ICD9CM_2010:654.7
xref: UMLS_CUI:C0157045
is_a: DOID:9414 ! abnormality of organs and soft tissues of pelvis complicating pregnancy, childbirth, or the puerperium

[Term]
id: DOID:10066
name: syphilitic acoustic neuritis
def: "A tertiary neurosyphilis caused due to syphilis which occurs suddenly and produces tinnitus and deafness when the cochlear branch is affected whereas vertigo, disturbances of equilibrium, spontaneous nystagmus and vomiting when the vestibular branch suffers. A combination of these symptoms are seen when both the branches are involved." [url:http\://archotol.ama-assn.org/cgi/content/summary/40/4/261]
subset: gram-negative_bacterial_infectious_disease
subset: sexually_transmitted_infectious_disease
synonym: "Syphilitic acoustic neuritis (disorder)" EXACT [SNOMEDCT_2005_07_31:19206003]
xref: ICD9CM_2010:094.86
xref: SNOMEDCT_2010_1_31:186892008
xref: SNOMEDCT_2010_1_31:19206003
xref: UMLS_CUI:C0153173
is_a: DOID:12657 ! vestibulocochlear nerve disease
is_a: DOID:9988 ! tertiary neurosyphilis

[Term]
id: DOID:10069
name: neoplasm of subglottis
synonym: "Subglottic tumor" EXACT [NCI2004_11_17:C4426]
xref: NCI2009_04D:C4426
xref: SNOMEDCT_2010_1_31:126696001
xref: UMLS_CUI:C0345746
is_a: DOID:2598 ! laryngeal neoplasm

[Term]
id: DOID:10070
name: leiomyoma of the Larynx
xref: NCI2009_04D:C6027
xref: UMLS_CUI:C1334370
is_a: DOID:127 ! fibroid tumor

[Term]
id: DOID:10071
name: squamous papilloma of the Larynx
xref: NCI2009_04D:C7742
xref: SNOMEDCT_2010_1_31:269637007
xref: UMLS_CUI:C0240164
is_a: DOID:139 ! squamous cell papilloma

[Term]
id: DOID:10073
name: syphilitic meningitis
subset: gram-negative_bacterial_infectious_disease
subset: sexually_transmitted_infectious_disease
xref: ICD9CM_2010:094.2
xref: SNOMEDCT_2010_1_31:14968007
xref: SNOMEDCT_2010_1_31:186887006
xref: SNOMEDCT_2010_1_31:301086002
xref: UMLS_CUI:C0153166
is_a: DOID:9470 ! bacterial meningitis

[Term]
id: DOID:10074
name: hymenolepiasis
def: "A Cestoda infectious disease that involves infection of the bowel by Hymenolepis nana or Hymenolepis diminuta. The symptoms include diarrhea, gastrointestinal discomfort, itchy anus, poor appetite and weakness." [url:http\://en.wikipedia.org/wiki/Hymenolepiasis, url:http\://www.nlm.nih.gov/medlineplus/ency/article/001378.htm]
synonym: "dwarf tapeworm infection " EXACT []
synonym: "Hymenolepis infectious disease" EXACT [MTHICD9_2006:123.6]
synonym: "rat tapeworm" EXACT []
xref: ICD9CM_2010:123.6
xref: MSH2010_2010_02_22:D006925
xref: SNOMEDCT_2010_1_31:187153007
xref: SNOMEDCT_2010_1_31:44917000
xref: UMLS_CUI:C0020413
is_a: DOID:100 ! intestinal infectious disease
is_a: DOID:933 ! Cestoda infectious disease

[Term]
id: DOID:10075
name: diphyllobothriasis
def: "A Cestoda infectious disease that involves parasitic infection caused by Diphyllobothrium latum through the consumption of raw or undercooked fish. The symptoms include abdominal discomfort, diarrhea, vomiting, weight loss and vitamin B12 deficiency with pernicious anemia." [url:http\://en.wikipedia.org/wiki/Diphyllobothrium, url:http\://www.dpd.cdc.gov/dpdx/HTML/Diphyllobothriasis.htm]
synonym: "Diphyllobothrium infection" EXACT [MTHICD9_2006:123.4]
synonym: "fish tapeworm" EXACT []
xref: ICD9CM_2010:123.4
xref: MSH2010_2010_02_22:D004169
xref: SNOMEDCT_2010_1_31:187151009
xref: SNOMEDCT_2010_1_31:359799003
xref: SNOMEDCT_2010_1_31:49047003
xref: UMLS_CUI:C0012561
is_a: DOID:933 ! Cestoda infectious disease

[Term]
id: DOID:10076
name: Taenia saginata infectious disease
def: "A Cestoda infectious disease that is a parasitic infection by Taenia saginata through the ingestion of undercooked infected beef. The symptoms include weight loss, dizziness, abdominal pain, diarrhea, headache, nausea, constipation or chronic indigestion, and loss of appetite." [url:http\://en.wikipedia.org/wiki/Beef_tapeworm]
synonym: "Beef tapeworm infection" RELATED []
synonym: "Infection by Taeniarhynchus saginatus" EXACT [MTHICD9_2006:123.2]
xref: ICD9CM_2010:123.2
xref: SNOMEDCT_2010_1_31:69163003
xref: UMLS_CUI:C0152073
is_a: DOID:100 ! intestinal infectious disease
is_a: DOID:933 ! Cestoda infectious disease

[Term]
id: DOID:10079
name: cysticercosis
alt_id: DOID:10078
alt_id: DOID:14424
def: "A Cestoda infectious disease that results from ingestion of eggs or larvae of the Taenia solium tapeworm in undercooked pork or fecally contaminated food or water, which subsequently infect the central nervous system, heart, muscles, subcutaneous tissues, and eyes. Neurocysticercosis causes seizures, mental disturbances, focal neurologic deficits and intracerebral lesions." [url:http\://en.wikipedia.org/wiki/Cysticercosis, url:http\://www.dpd.cdc.gov/dpdx/HTML/Cysticercosis.htm]
synonym: "Cerebral cysticercosis (disorder)" EXACT [SNOMEDCT_2005_07_31:230215006]
synonym: "intestinal taenia solium infection (disorder)" EXACT [SNOMEDCT_2005_07_31:266160004]
synonym: "neurocysticercosis" EXACT []
synonym: "Pork tapeworm infection" EXACT [MTHICD9_2006:123.0]
synonym: "Taenia solium infection (disorder)" EXACT [SNOMEDCT_2005_07_31:240818004]
synonym: "Tapeworm infection: [intestinal taenia solium] or [pork]" EXACT [SNOMEDCT_2005_07_31:187147007]
synonym: "tenia solium infectious disease" EXACT []
xref: ICD9CM_2010:123.1
xref: MSH2010_2010_02_22:D003551
xref: NCI2009_04D:C34520
xref: SNOMEDCT_2010_1_31:105684008
xref: SNOMEDCT_2010_1_31:187527007
xref: SNOMEDCT_2010_1_31:59051007
xref: UMLS_CUI:C0010678
is_a: DOID:933 ! Cestoda infectious disease

[Term]
id: DOID:10080
name: sparganosis
def: "A Cestoda infectious disease that involves parasitic infection by the genus Spirometra. A painful nodule develops after the plerocercoid larvae migrates to the brain causing cerebral sparganosis. Subcutaneous tissue, breast, orbit, urinary tract, pleural cavity, lungs, abdominal viscera and inner ear can be infected." [url:http\://en.wikipedia.org/wiki/Sparganosis, url:http\://www.dpd.cdc.gov/dpdx/HTML/Sparganosis.htm]
synonym: "Infection by Sparganum" EXACT [MTHICD9_2006:123.5]
synonym: "Infection by Spirometra larvae (disorder)" EXACT [SNOMEDCT_2005_07_31:31659000]
synonym: "Sparganosis [larval diphyllobothriasis]" EXACT [ICD9CM_2006:123.5]
xref: ICD9CM_2010:123.5
xref: MSH2010_2010_02_22:D013031
xref: NCI2009_04D:C35030
xref: SNOMEDCT_2010_1_31:187152002
xref: SNOMEDCT_2010_1_31:31659000
xref: UMLS_CUI:C0037753
is_a: DOID:933 ! Cestoda infectious disease

[Term]
id: DOID:10081
name: syphilitic encephalitis
subset: gram-negative_bacterial_infectious_disease
subset: sexually_transmitted_infectious_disease
synonym: "Syphilis encephalitis" EXACT [SNOMEDCT_2005_07_31:192699001]
xref: ICD9CM_2010:094.81
xref: SNOMEDCT_2010_1_31:192699001
xref: SNOMEDCT_2010_1_31:192700000
xref: SNOMEDCT_2010_1_31:26135000
xref: UMLS_CUI:C0153168
is_a: DOID:9588 ! encephalitis

[Term]
id: DOID:10087
name: gastric leiomyoma
synonym: "leiomyoma of the stomach" EXACT [NCI2004_11_17:C3876]
xref: NCI2009_04D:C3876
xref: SNOMEDCT_2010_1_31:276812001
xref: UMLS_CUI:C0238440
is_a: DOID:127 ! fibroid tumor

[Term]
id: DOID:10095
name: intracranial abscess
xref: ICD9CM_2010:324.0
xref: NCI2009_04D:C34734
xref: SNOMEDCT_2010_1_31:192738001
xref: SNOMEDCT_2010_1_31:192746000
xref: SNOMEDCT_2010_1_31:27614006
xref: UMLS_CUI:C0021874
is_a: DOID:331 ! central nervous system disease

[Term]
id: DOID:10111
name: Congenital or acquired abnormality of vagina, with delivery
xref: ICD9CM_2010:654.71
xref: UMLS_CUI:C0157047
is_a: DOID:10059 ! Congenital or acquired abnormality of vagina complicating pregnancy, childbirth, or the puerperium

[Term]
id: DOID:10112
name: sleeping sickness
def: "A trypanosomiasis that results from infection by Trypanosoma brucei and gambiense, which is transmitted by the bite of an infected tsetse fly (Glossina spp). The symptoms include fever, headache, joint pain, itching, confusion, sensory disturbances, poor coordination and sleep disturbances." [url:http\://en.wikipedia.org/wiki/African_trypanosomiasis, url:http\://www.nlm.nih.gov/medlineplus/ency/article/001362.htm, url:http\://www.who.int/mediacentre/factsheets/fs259/en/]
subset: zoonotic_infectious_disease
synonym: "African sleeping sickness" EXACT [CSP2005:2214-6161]
synonym: "African trypanosomiasis" EXACT [MTH:NOCODE]
xref: ICD9CM_2010:086.5
xref: MSH2010_2010_02_22:D014353
xref: SNOMEDCT_2010_1_31:186818008
xref: SNOMEDCT_2010_1_31:187512007
xref: SNOMEDCT_2010_1_31:27031003
xref: SNOMEDCT_2010_1_31:78940002
xref: UMLS_CUI:C0041228
is_a: DOID:10113 ! trypanosomiasis
is_a: DOID:331 ! central nervous system disease

[Term]
id: DOID:10113
name: trypanosomiasis
def: "An Euglenozoa infectious disease that involves infection caused by parasitic protozoan of the genus Trypanosoma in animals and humans." [url:http\://en.wikipedia.org/wiki/Trypanosomiasis]
xref: ICD9CM_2010:086
xref: ICD9CM_2010:086.9
xref: MSH2010_2010_02_22:D014352
xref: SNOMEDCT_2010_1_31:154375001
xref: SNOMEDCT_2010_1_31:186819000
xref: SNOMEDCT_2010_1_31:266205000
xref: SNOMEDCT_2010_1_31:78940002
xref: UMLS_CUI:C0041227
is_a: DOID:0050237 ! Euglenozoa infectious disease

[Term]
id: DOID:10114
name: Trypanosoma brucei rhodesiense infectious disease
def: "A sleeping sickness that involves infection caused by Trypanosoma brucei rhodesiense, which is carried by the tsetse fly. The symptoms include fever, severe headache, irritability, extreme fatigue, swollen lymph nodes, aching muscles and joints, skin rash, progressive confusion, personality changes, and other neurologic problems." [url:http\://www.cdc.gov/ncidod/dpd/parasites/trypanosomiasis/factsht_ea_trypanosomiasis.htm]
subset: zoonotic_infectious_disease
synonym: "East African trypanosomiasis" EXACT []
synonym: "Rhodesian sleeping sickness" EXACT [MTHICD9_2006:086.4]
synonym: "Rhodesian trypanosomiasis" EXACT [ICD9CM_2006:086.4]
synonym: "trypanosoma rhodesiense infectious disease" EXACT []
xref: ICD9CM_2010:086.4
xref: NCI2009_04D:C35085
xref: SNOMEDCT_2010_1_31:42872003
xref: UMLS_CUI:C0041233
is_a: DOID:10112 ! sleeping sickness

[Term]
id: DOID:10116
name: Trypanosoma brucei gambiense infectious disease
def: "A sleeping sickness that involves infection caused by Trypanosoma brucei gambiense, which is carried by the tsetse fly. The symptoms include fever, rash, swelling of the face and hands, headaches, fatigue, aching muscles and joints, itching skin, swollen lymph nodes, progressive confusion, personality changes, daytime sleepiness with nighttime sleep disturbances, and other neurologic problems." [url:http\://www.cdc.gov/ncidod/dpd/parasites/trypanosomiasis/factsht_wa_trypanosomiasis.htm]
subset: zoonotic_infectious_disease
synonym: "Gambian sleeping sickness" EXACT [MTHICD9_2006:086.3]
synonym: "Gambian Trypanosomiasis" EXACT [NCI2004_11_17:C35084]
synonym: "West African trypanosomiasis" EXACT []
xref: ICD9CM_2010:086.3
xref: NCI2009_04D:C35084
xref: SNOMEDCT_2010_1_31:75809006
xref: UMLS_CUI:C0041232
is_a: DOID:10112 ! sleeping sickness

[Term]
id: DOID:10120
name: degenerative disorder of eyelid
xref: ICD9CM_2010:374.50
xref: SNOMEDCT_2010_1_31:1112003
xref: SNOMEDCT_2010_1_31:193957009
xref: UMLS_CUI:C0155209
is_a: DOID:10121 ! degenerative disorder of eyelid and periocular area

[Term]
id: DOID:10121
name: degenerative disorder of eyelid and periocular area
xref: ICD9CM_2010:374.5
xref: SNOMEDCT_2010_1_31:193956000
xref: SNOMEDCT_2010_1_31:193961003
xref: UMLS_CUI:C0155208
is_a: DOID:530 ! eyelid disease

[Term]
id: DOID:10122
name: dyspigmentation of eyelid
synonym: "hyperpigmentation of eyelid" EXACT [ICD9CM_2006:374.52]
xref: ICD9CM_2010:374.52
xref: OMIM2009_05_01:145100
xref: SNOMEDCT_2010_1_31:41115008
xref: UMLS_CUI:C0155211
is_a: DOID:10120 ! degenerative disorder of eyelid
is_a: DOID:10123 ! pigmentation disorder

[Term]
id: DOID:10123
name: pigmentation disorder
xref: ICD9CM_2010:709.09
xref: MSH2010_2010_02_22:D010859
xref: UMLS_CUI:C0375489
is_a: DOID:37 ! skin disease

[Term]
id: DOID:10124
name: corneal disease
alt_id: DOID:2284
xref: ICD9CM_2010:371.9
xref: MSH2010_2010_02_22:D003316
xref: NCI2009_04D:C26731
xref: SNOMEDCT_2010_1_31:15250008
xref: SNOMEDCT_2010_1_31:155160005
xref: SNOMEDCT_2010_1_31:193794007
xref: SNOMEDCT_2010_1_31:193856004
xref: SNOMEDCT_2010_1_31:267733008
xref: UMLS_CUI:C0010034
is_a: DOID:5614 ! eye disease

[Term]
id: DOID:10125
name: acute hydrops keratoconus
synonym: "Keratoconus, acute hydrops" EXACT [ICD9CM_2006:371.62]
xref: ICD9CM_2010:371.62
xref: SNOMEDCT_2010_1_31:111523009
xref: UMLS_CUI:C0339286
is_a: DOID:10126 ! keratoconus

[Term]
id: DOID:10126
name: keratoconus
xref: ICD9CM_2010:371.6
xref: ICD9CM_2010:371.60
xref: MSH2010_2010_02_22:D007640
xref: NCI2009_04D:C26806
xref: OMIM2009_05_01:MTHU005134
xref: SNOMEDCT_2010_1_31:155160005
xref: SNOMEDCT_2010_1_31:193843006
xref: SNOMEDCT_2010_1_31:193846003
xref: SNOMEDCT_2010_1_31:267733008
xref: SNOMEDCT_2010_1_31:65636009
xref: UMLS_CUI:C0022578
is_a: DOID:10124 ! corneal disease
is_a: DOID:1436 ! corneal ectasia
is_a: DOID:759 ! congenital disorder

[Term]
id: DOID:10127
name: cerebral artery occlusion
xref: ICD9CM_2010:434
xref: ICD9CM_2010:434.9
xref: SNOMEDCT_2010_1_31:155400001
xref: SNOMEDCT_2010_1_31:155403004
xref: SNOMEDCT_2010_1_31:195188006
xref: SNOMEDCT_2010_1_31:20059004
xref: SNOMEDCT_2010_1_31:266255008
xref: SNOMEDCT_2010_1_31:286956007
xref: UMLS_CUI:C0028790
is_a: DOID:6713 ! cerebrovascular disease

[Term]
id: DOID:10128
name: venous insufficiency
synonym: "peripheral venous insufficiency (disorder)" EXACT [SNOMEDCT_2005_07_31:20696009]
xref: ICD9CM_2010:459.81
xref: MSH2010_2010_02_22:D014689
xref: SNOMEDCT_2010_1_31:20696009
xref: UMLS_CUI:C0042485
is_a: DOID:866 ! vein disorder

[Term]
id: DOID:10131
name: psychologic vaginismus
synonym: "Functional vaginismus" EXACT [MTHICD9_2006:306.51]
synonym: "Non-organic vaginismus" EXACT [SNOMEDCT_2005_07_31:192469003]
synonym: "Psychogenic Vaginismus" EXACT [NCI2004_11_17:C35113]
xref: ICD9CM_2010:306.51
xref: MSH2010_2010_02_22:D052065
xref: NCI2009_04D:C35113
xref: SNOMEDCT_2010_1_31:154924008
xref: SNOMEDCT_2010_1_31:192469003
xref: SNOMEDCT_2010_1_31:268773000
xref: SNOMEDCT_2010_1_31:71787009
xref: UMLS_CUI:C0042266
is_a: DOID:10132 ! psychosexual disorder
is_a: DOID:121 ! vaginal disease

[Term]
id: DOID:10132
name: psychosexual disorder
xref: ICD9CM_2010:302.79
xref: UMLS_CUI:C0033951
is_a: DOID:0060043 ! sexual disorder

[Term]
id: DOID:10133
name: psychophysiologic disorder
alt_id: DOID:144
synonym: "physiological malfunction arising from mental factor" EXACT []
synonym: "psychosomatic disorder" EXACT [CSP2005:2482-7019]
xref: ICD9CM_2010:306.8
xref: UMLS_CUI:C0029824
is_a: DOID:4737 ! somatoform disorder

[Term]
id: DOID:10138
name: xerophthalmia
synonym: "Conjunctival xerosis" EXACT [ICD9CM_2006:372.53]
synonym: "xerophthalmus" EXACT [CSP2005:1114-9931]
xref: ICD9CM_2010:372.53
xref: MSH2010_2010_02_22:D014985
xref: NCI2009_04D:C34503
xref: SNOMEDCT_2010_1_31:155167008
xref: SNOMEDCT_2010_1_31:193887002
xref: SNOMEDCT_2010_1_31:363677007
xref: SNOMEDCT_2010_1_31:64718006
xref: SNOMEDCT_2010_1_31:69316005
xref: UMLS_CUI:C0043349
is_a: DOID:10139 ! Conjunctival degeneration
is_a: DOID:10140 ! dry eye syndrome

[Term]
id: DOID:10139
name: Conjunctival degeneration
xref: ICD9CM_2010:372.50
xref: SNOMEDCT_2010_1_31:193886006
xref: SNOMEDCT_2010_1_31:40787005
xref: UMLS_CUI:C0155160
is_a: DOID:10255 ! Conjunctival degenerations and deposits

[Term]
id: DOID:10140
name: dry eye syndrome
synonym: "Tear film insufficiency" EXACT [SNOMEDCT_2005_07_31:193980001]
xref: ICD9CM_2010:375.15
xref: MSH2010_2010_02_22:D015352
xref: NCI2009_04D:C34553
xref: SNOMEDCT_2010_1_31:155182003
xref: SNOMEDCT_2010_1_31:193980001
xref: SNOMEDCT_2010_1_31:46152009
xref: UMLS_CUI:C0013238
is_a: DOID:1400 ! lacrimal apparatus disease

[Term]
id: DOID:10141
name: asthenopia
synonym: "Accommodative asthenopia (finding)" EXACT [SNOMEDCT_2005_07_31:46640001]
synonym: "Accommodative strain" EXACT [SNOMEDCT_2005_07_31:193645002]
xref: MSH2010_2010_02_22:D001248
xref: SNOMEDCT_2010_1_31:193645002
xref: SNOMEDCT_2010_1_31:46640001
xref: SNOMEDCT_2010_1_31:70323002
xref: UMLS_CUI:C0004095
is_a: DOID:5614 ! eye disease

[Term]
id: DOID:10142
name: Chlamydia trachomatis peritonitis
subset: gram-negative_bacterial_infectious_disease
subset: sexually_transmitted_infectious_disease
synonym: "venereal disease of peritoneum due to Chlamydia trachomatis" EXACT []
xref: ICD9CM_2010:099.56
xref: UMLS_CUI:C0375041
is_a: DOID:11263 ! Chlamydia trachomatis infectious disease
is_a: DOID:8283 ! peritonitis

[Term]
id: DOID:10143
name: malignant neoplasm of thymus
synonym: "malignant tumor of thymus (disorder)" EXACT [SNOMEDCT_2005_07_31:363434003]
synonym: "Thymus cancer" EXACT [NCI2004_11_17:C4962]
xref: ICD9CM_2010:164.0
xref: MSH2010_2010_02_22:D013953
xref: NCI2009_04D:C4962
xref: SNOMEDCT_2010_1_31:363434003
xref: SNOMEDCT_2010_1_31:94096009
xref: UMLS_CUI:C0751552
is_a: DOID:3277 ! thymus neoplasm
is_a: DOID:435 ! malignant neoplasm of thymus, heart and mediastinum

[Term]
id: DOID:10144
name: secondary malignant neoplasm to the thymus
synonym: "metastatic tumor to the Thymus" EXACT [NCI2004_11_17:C4903]
synonym: "secondary malignant neoplasm of thymus (disorder)" EXACT [SNOMEDCT_2005_07_31:94632009]
xref: NCI2009_04D:C4903
xref: SNOMEDCT_2010_1_31:94632009
xref: UMLS_CUI:C0686617
is_a: DOID:10143 ! malignant neoplasm of thymus
is_a: DOID:10145 ! Metastases to mediastinum

[Term]
id: DOID:10145
name: Metastases to mediastinum
synonym: "metastatic tumor to the mediastinum" EXACT [NCI2004_11_17:C3578]
synonym: "secondary malignant neoplasm of mediastinum" EXACT [ICD9CM_2006:197.1]
xref: ICD9CM_2010:197.1
xref: NCI2009_04D:C3578
xref: SNOMEDCT_2010_1_31:94409002
xref: UMLS_CUI:C0153677
is_a: DOID:9914 ! cancer of mediastinum

[Term]
id: DOID:10146
name: thymus lymphoma
xref: NCI2009_04D:C6451
xref: UMLS_CUI:C1336745
is_a: DOID:10143 ! malignant neoplasm of thymus
is_a: DOID:6868 ! mediastinal malignant lymphoma

[Term]
id: DOID:10149
name: cancer of long bones of lower limb
def: "A cancer of lower limb that is manifested in the long bones of the lower limb." [url:http\://www.wrongdiagnosis.com/medical/malignant_neoplasm_of_long_bones_of_lower_limb.htm]
synonym: "malignant neoplasm of long bone of lower limb" EXACT [SNOMEDCT_2005_07_31:93871001]
synonym: "malignant neoplasm of long bones of leg (disorder)" EXACT [SNOMEDCT_2005_07_31:187959005]
xref: ICD9CM_2010:170.7
xref: SNOMEDCT_2010_1_31:187959005
xref: SNOMEDCT_2010_1_31:187963003
xref: SNOMEDCT_2010_1_31:93871001
xref: UMLS_CUI:C0153517
is_a: DOID:10150 ! cancer of lower limb

[Term]
id: DOID:10150
name: cancer of lower limb
def: "A cancer by anatomical entity that is manifested in the lower limb." [url:http\://www.wrongdiagnosis.com/medical/malignant_neoplasm_of_long_bones_of_lower_limb.htm]
synonym: "malignant neoplasm of lower limb" EXACT [ICD9CM_2006:195.5]
synonym: "malignant tumor of lower limb (disorder)" EXACT [SNOMEDCT_2005_07_31:363504005]
xref: ICD9CM_2010:195.5
xref: SNOMEDCT_2010_1_31:188372002
xref: SNOMEDCT_2010_1_31:363504005
xref: SNOMEDCT_2010_1_31:93875005
xref: UMLS_CUI:C0153665
is_a: DOID:462 ! cancer by anatomical entity

[Term]
id: DOID:10151
name: malignant neoplasm of short bones of lower limb
synonym: "malignant neoplasm of short bone of lower limb" EXACT [SNOMEDCT_2005_07_31:94003005]
synonym: "malignant neoplasm of short bones of leg" EXACT [SNOMEDCT_2005_07_31:187964009]
xref: ICD9CM_2010:170.8
xref: SNOMEDCT_2010_1_31:187964009
xref: SNOMEDCT_2010_1_31:187979002
xref: SNOMEDCT_2010_1_31:269468002
xref: SNOMEDCT_2010_1_31:94003005
xref: UMLS_CUI:C0153518
is_a: DOID:10149 ! cancer of long bones of lower limb

[Term]
id: DOID:10152
name: malignant neoplasm of meckel's diverticulum
synonym: "malignant neoplasm of Meckel's diverticulum" EXACT [SNOMEDCT_2005_07_31:93890009]
synonym: "malignant tumor of Meckel's diverticulum (disorder)" EXACT [SNOMEDCT_2005_07_31:187752007]
xref: ICD9CM_2010:152.3
xref: SNOMEDCT_2010_1_31:187752007
xref: SNOMEDCT_2010_1_31:93890009
xref: UMLS_CUI:C0153429
is_a: DOID:10153 ! malignant neoplasm of ileum

[Term]
id: DOID:10153
name: malignant neoplasm of ileum
synonym: "malignant neoplasm of ileum" EXACT [ICD9CM_2006:152.2]
xref: ICD9CM_2010:152.2
xref: SNOMEDCT_2010_1_31:363405009
xref: SNOMEDCT_2010_1_31:93832004
xref: UMLS_CUI:C0153428
is_a: DOID:10154 ! malignant tumor of small intestine
is_a: DOID:10156 ! Ileal neoplasm

[Term]
id: DOID:10154
name: malignant tumor of small intestine
xref: ICD9CM_2010:152.9
xref: NCI2009_04D:C7523
xref: OMIM2009_05_01:MTHU023597
xref: SNOMEDCT_2010_1_31:154555009
xref: SNOMEDCT_2010_1_31:187755009
xref: SNOMEDCT_2010_1_31:269615000
xref: SNOMEDCT_2010_1_31:363509000
xref: SNOMEDCT_2010_1_31:94048009
xref: UMLS_CUI:C0153425
is_a: DOID:10155 ! intestinal cancer

[Term]
id: DOID:10155
name: intestinal cancer
synonym: "malignant intestinal tumors" EXACT [NCI2004_11_17:C4572]
synonym: "malignant neoplasm of intestine" EXACT [SNOMEDCT_2005_07_31:93838000]
synonym: "malignant tumor of intestine (disorder)" EXACT [SNOMEDCT_2005_07_31:363508008]
xref: ICD9CM_2010:159.0
xref: MSH2010_2010_02_22:D007414
xref: NCI2009_04D:C4572
xref: SNOMEDCT_2010_1_31:187819006
xref: SNOMEDCT_2010_1_31:190089002
xref: SNOMEDCT_2010_1_31:363508008
xref: SNOMEDCT_2010_1_31:93838000
xref: UMLS_CUI:C0346627
is_a: DOID:284 ! malignant neoplasm of abdomen
is_a: DOID:4610 ! intestinal neoplasm
is_a: DOID:4945 ! malignant neoplasm of gastrointestinal tract

[Term]
id: DOID:10156
name: Ileal neoplasm
synonym: "Ileal tumor" EXACT [NCI2004_11_17:C3130]
synonym: "tumor of ileum (disorder)" EXACT [SNOMEDCT_2005_07_31:254576003]
xref: MSH2010_2010_02_22:D007078
xref: NCI2009_04D:C3130
xref: SNOMEDCT_2010_1_31:126835002
xref: SNOMEDCT_2010_1_31:254576003
xref: UMLS_CUI:C0020876
is_a: DOID:11606 ! ileal disease
is_a: DOID:7505 ! neoplasm of small Intestine

[Term]
id: DOID:10159
name: osteonecrosis
alt_id: DOID:10160
alt_id: DOID:10161
alt_id: DOID:10162
alt_id: DOID:10163
alt_id: DOID:10164
alt_id: DOID:4128
alt_id: DOID:8380
alt_id: DOID:86
def: "An avascular bone disease that results_in necrosis located_in bone." [url:http\://en.wikipedia.org/wiki/Avascular_necrosis, url:http\://www.nlm.nih.gov/medlineplus/ency/article/007260.htm]
synonym: "Avascular necrosis of bone" EXACT [NCI2004_11_17:C34841]
synonym: "bone necrosis" EXACT [CSP2005:2715-1650]
xref: ICD9CM_2010:732.3
xref: ICD9CM_2010:733.41
xref: ICD9CM_2010:733.42
xref: ICD9CM_2010:733.43
xref: ICD9CM_2010:733.44
xref: ICD9CM_2010:733.49
xref: MSH2010_2010_02_22:D010020
xref: NCI2009_04D:C34404
xref: NCI2009_04D:C34841
xref: NCI2009_04D:C34880
xref: NCI2009_04D:C35226
xref: NCI2009_04D:C35517
xref: OMIM2009_05_01:MTHU012842
xref: SNOMEDCT_2010_1_31:156837008
xref: SNOMEDCT_2010_1_31:17926002
xref: SNOMEDCT_2010_1_31:203487006
xref: SNOMEDCT_2010_1_31:240196003
xref: SNOMEDCT_2010_1_31:29281007
xref: SNOMEDCT_2010_1_31:34686004
xref: SNOMEDCT_2010_1_31:397758007
xref: SNOMEDCT_2010_1_31:43453000
xref: SNOMEDCT_2010_1_31:62100001
xref: SNOMEDCT_2010_1_31:83453001
xref: UMLS_CUI:C0003977
xref: UMLS_CUI:C0027543
xref: UMLS_CUI:C0029445
xref: UMLS_CUI:C0158442
xref: UMLS_CUI:C0158449
xref: UMLS_CUI:C0158450
xref: UMLS_CUI:C0158451
xref: UMLS_CUI:C0158452
xref: UMLS_CUI:C0745048
is_a: DOID:0080008 ! avascular bone disease

[Term]
id: DOID:1016
name: primary tuberculosis
subset: gram-positive_bacterial_infectious_disease
xref: ICD9CM_2010:010.8
xref: SNOMEDCT_2010_1_31:111831006
xref: SNOMEDCT_2010_1_31:186173009
xref: UMLS_CUI:C0152538
is_a: DOID:399 ! tuberculosis

[Term]
id: DOID:10165
name: malignant neoplasm of endocrine pancreas
synonym: "malignant pancreatic Endocrine tumor" EXACT [NCI2004_11_17:C3770]
synonym: "malignant tumor of endocrine pancreas (disorder)" EXACT [SNOMEDCT_2005_07_31:254611009]
xref: NCI2009_04D:C3770
xref: SNOMEDCT_2010_1_31:254611009
xref: UMLS_CUI:C0496784
is_a: DOID:10009 ! malignant neoplasm of endocrine gland
is_a: DOID:1793 ! malignant neoplasm of pancreas
is_a: DOID:1799 ! islet cell tumor

[Term]
id: DOID:10173
name: tuberculous myelitis
alt_id: DOID:6356
subset: gram-positive_bacterial_infectious_disease
synonym: "tuberculoma of spinal cord" EXACT []
synonym: "Tuberculous abscess of spinal cord" EXACT [ICD9CM_2006:013.5]
xref: ICD9CM_2010:013.6
xref: ICD9CM_2010:013.60
xref: SNOMEDCT_2010_1_31:186220003
xref: SNOMEDCT_2010_1_31:186222006
xref: UMLS_CUI:C0152696
is_a: DOID:1638 ! central nervous system tuberculosis
is_a: DOID:322 ! myelitis

[Term]
id: DOID:10174
name: lacrimal passage granuloma
synonym: "Granuloma of lacrimal passages" EXACT [ICD9CM_2006:375.81]
synonym: "Granuloma of lacrimal passages (disorder)" EXACT [SNOMEDCT_2005_07_31:82836006]
synonym: "lacrimal passage granuloma (disorder)" EXACT [SNOMEDCT_2005_07_31:194001006]
xref: ICD9CM_2010:375.81
xref: SNOMEDCT_2010_1_31:194001006
xref: SNOMEDCT_2010_1_31:417563003
xref: SNOMEDCT_2010_1_31:82836006
xref: UMLS_CUI:C0155253
is_a: DOID:1400 ! lacrimal apparatus disease

[Term]
id: DOID:10175
name: optic papillitis
synonym: "optic papillitis" EXACT [ICD9CM_2006:377.31]
synonym: "optic papillitis (disorder)" EXACT [SNOMEDCT_2005_07_31:73221001]
synonym: "papillitis" EXACT [CSP2005:2042-6609]
xref: ICD9CM_2010:377.31
xref: MSH2010_2010_02_22:D010211
xref: SNOMEDCT_2010_1_31:73221001
xref: UMLS_CUI:C0162293
is_a: DOID:1210 ! optic neuritis

[Term]
id: DOID:10176
name: neuroretinitis
synonym: "Focal retinitis and retinochoroiditis, juxtapapillary" EXACT [ICD9CM_2006:363.05]
synonym: "Juxtapapillary focal retinitis AND retinochoroiditis (disorder)" EXACT [SNOMEDCT_2005_07_31:46497009]
synonym: "Papilloretinitis" EXACT [SNOMEDCT_2005_07_31:410471004]
xref: ICD9CM_2010:363.05
xref: MSH2010_2010_02_22:D012173
xref: SNOMEDCT_2010_1_31:410471004
xref: SNOMEDCT_2010_1_31:46497009
xref: UMLS_CUI:C0154874
is_a: DOID:10175 ! optic papillitis
is_a: DOID:1979 ! focal chorioretinitis

[Term]
id: DOID:10177
name: malignant hypertensive renal disease
xref: SNOMEDCT_2010_1_31:65443008
xref: UMLS_CUI:C0155593
is_a: DOID:1073 ! renal hypertension

[Term]
id: DOID:10182
name: diabetic peripheral angiopathy
xref: ICD9CM_2010:250.7
xref: SNOMEDCT_2010_1_31:127014009
xref: SNOMEDCT_2010_1_31:190354007
xref: SNOMEDCT_2010_1_31:190361006
xref: SNOMEDCT_2010_1_31:267383000
xref: SNOMEDCT_2010_1_31:267473003
xref: SNOMEDCT_2010_1_31:982001
xref: UMLS_CUI:C0011871
is_a: DOID:9352 ! diabetes mellitus type 2

[Term]
id: DOID:10183
name: endobronchial lipoma
xref: NCI2009_04D:C5063
xref: UMLS_CUI:C0852937
is_a: DOID:9291 ! lipoma

[Term]
id: DOID:10184
name: spindle cell lipoma
synonym: "spindle cell Lipoma" EXACT [NCI2004_11_17:C4254]
synonym: "spindle cell lipoma (disorder)" EXACT [SNOMEDCT_2005_07_31:404058008]
synonym: "spindle cell lipoma (morphologic abnormality)" EXACT [SNOMEDCT_2005_07_31:27313007]
xref: NCI2009_04D:C4254
xref: SNOMEDCT_2010_1_31:27313007
xref: SNOMEDCT_2010_1_31:404058008
xref: UMLS_CUI:C0334474
is_a: DOID:9291 ! lipoma

[Term]
id: DOID:10187
name: lipoma of the esophagus
synonym: "Lipoma of esophagus" EXACT [NCI2004_11_17:C5701]
xref: NCI2009_04D:C5701
xref: UMLS_CUI:C1333455
is_a: DOID:9291 ! lipoma

[Term]
id: DOID:10188
name: lipoma of skin
synonym: "Cutaneous Lipoma" EXACT [NCI2004_11_17:C4616]
synonym: "Lipoma of skin (disorder)" EXACT [SNOMEDCT_2005_07_31:255187008]
xref: NCI2009_04D:C4616
xref: SNOMEDCT_2010_1_31:255187008
xref: UMLS_CUI:C0347394
is_a: DOID:3943 ! cutaneous lipomatous tumor
is_a: DOID:9291 ! lipoma

[Term]
id: DOID:1019
name: osteomyelitis
alt_id: DOID:1018
alt_id: DOID:1020
alt_id: DOID:10281
alt_id: DOID:10282
alt_id: DOID:10692
alt_id: DOID:10860
alt_id: DOID:1164
alt_id: DOID:11788
alt_id: DOID:11959
alt_id: DOID:12011
alt_id: DOID:13673
alt_id: DOID:13674
alt_id: DOID:13675
alt_id: DOID:13678
alt_id: DOID:13684
alt_id: DOID:13737
alt_id: DOID:14003
alt_id: DOID:14100
alt_id: DOID:14166
alt_id: DOID:2249
alt_id: DOID:2250
alt_id: DOID:5858
alt_id: DOID:9456
def: "A bone inflammation disease that results_from infection located_in bone and located_in bone marrow." [url:http\://en.wikipedia.org/wiki/Osteomyelitis, url:http\://my.clevelandclinic.org/disorders/osteomyelitis/hic_osteomyelitis.aspx, url:http\://www.mayoclinic.com/health/osteomyelitis/DS00759, url:http\://www.nlm.nih.gov/medlineplus/ency/article/000437.htm]
synonym: "acute osteomyelitis" EXACT []
synonym: "bone infection NOS, of ankle and foot (disorder)" EXACT [SNOMEDCT_2005_07_31:203322002]
synonym: "bone infection NOS, of multiple sites (disorder)" EXACT [SNOMEDCT_2005_07_31:203324001]
synonym: "bone infection NOS, of the forearm (disorder)" EXACT [SNOMEDCT_2005_07_31:203318007]
synonym: "bone infection NOS, of the hand (disorder)" EXACT [SNOMEDCT_2005_07_31:203319004]
synonym: "bone infection NOS, of the lower leg (disorder)" EXACT [SNOMEDCT_2005_07_31:203321009]
synonym: "bone infection NOS, of the shoulder region (disorder)" EXACT [SNOMEDCT_2005_07_31:203316006]
synonym: "bone infection NOS, of the upper arm (disorder)" EXACT [SNOMEDCT_2005_07_31:203317002]
synonym: "chronic osteomyelitis" EXACT []
synonym: "chronic osteomyelitis involving ankle and foot" EXACT [ICD9CM_2006:730.17]
synonym: "chronic osteomyelitis involving hand" EXACT []
synonym: "chronic osteomyelitis involving lower leg" EXACT []
synonym: "chronic osteomyelitis involving multiple sites" EXACT []
synonym: "chronic osteomyelitis involving pelvic region and thigh" EXACT []
synonym: "chronic osteomyelitis involving shoulder region" EXACT []
synonym: "chronic osteomyelitis involving upper arm" EXACT []
synonym: "chronic osteomyelitis of ankle and/or foot (disorder)" EXACT [SNOMEDCT_2005_07_31:430006]
synonym: "chronic osteomyelitis of the ankle and foot" EXACT []
synonym: "chronic osteomyelitis of the ankle and foot (disorder)" EXACT [SNOMEDCT_2005_07_31:268019002]
synonym: "osteomyelitis of ankle and foot" EXACT []
synonym: "Osteomyelitis of ankle and/or foot (disorder)" EXACT [SNOMEDCT_2005_07_31:28769004]
synonym: "osteomyelitis of forearm" EXACT []
synonym: "Osteomyelitis of forearm (disorder)" EXACT [SNOMEDCT_2005_07_31:17028003]
synonym: "osteomyelitis of hand" EXACT []
synonym: "Osteomyelitis of hand (disorder)" EXACT [SNOMEDCT_2005_07_31:61585002]
synonym: "osteomyelitis of lower leg" EXACT []
synonym: "Osteomyelitis of lower leg (disorder)" EXACT [SNOMEDCT_2005_07_31:21120002]
synonym: "osteomyelitis of multiple sites" EXACT []
synonym: "Osteomyelitis of multiple sites (disorder)" EXACT [SNOMEDCT_2005_07_31:91538002]
synonym: "osteomyelitis of shoulder region" EXACT []
synonym: "Osteomyelitis of shoulder region (disorder)" EXACT [SNOMEDCT_2005_07_31:53453008]
synonym: "osteomyelitis of upper arm" EXACT []
synonym: "Osteomyelitis of upper arm (disorder)" EXACT [SNOMEDCT_2005_07_31:75286007]
synonym: "Unspecified infection of bone of shoulder region" EXACT [ICD9CM_2006:730.91]
synonym: "Unspecified infection of bone, ankle and foot" EXACT [ICD9CM_2006:730.97]
synonym: "Unspecified infection of bone, forearm" EXACT [ICD9CM_2006:730.93]
synonym: "Unspecified infection of bone, hand" EXACT [ICD9CM_2006:730.94]
synonym: "Unspecified infection of bone, lower leg" EXACT [ICD9CM_2006:730.96]
synonym: "Unspecified infection of bone, upper arm" EXACT [ICD9CM_2006:730.92]
synonym: "Unspecified osteomyelitis involving multiple sites" EXACT [ICD9CM_2006:730.29]
synonym: "Unspecified osteomyelitis of multiple sites" EXACT [SNOMEDCT_2005_07_31:156802005]
synonym: "Unspecified osteomyelitis of multiple sites (disorder)" EXACT [SNOMEDCT_2005_07_31:203216009]
synonym: "Unspecified osteomyelitis of the ankle and foot" EXACT [SNOMEDCT_2005_07_31:156809001]
synonym: "Unspecified osteomyelitis of the ankle and foot (disorder)" EXACT [SNOMEDCT_2005_07_31:203214007]
synonym: "Unspecified osteomyelitis of the forearm (disorder)" EXACT [SNOMEDCT_2005_07_31:203210003]
synonym: "Unspecified osteomyelitis of the hand" EXACT [SNOMEDCT_2005_07_31:156806008]
synonym: "Unspecified osteomyelitis of the hand (disorder)" EXACT [SNOMEDCT_2005_07_31:203211004]
synonym: "Unspecified osteomyelitis of the lower leg (disorder)" EXACT [SNOMEDCT_2005_07_31:203213001]
synonym: "Unspecified osteomyelitis of the shoulder region" EXACT [SNOMEDCT_2005_07_31:156803000]
synonym: "Unspecified osteomyelitis of the shoulder region (disorder)" EXACT [SNOMEDCT_2005_07_31:203208000]
synonym: "Unspecified osteomyelitis of the upper arm (disorder)" EXACT [SNOMEDCT_2005_07_31:203209008]
xref: ICD9CM_2010:730.01
xref: ICD9CM_2010:730.1
xref: ICD9CM_2010:730.10
xref: ICD9CM_2010:730.11
xref: MSH:D010019
xref: SNOMEDCT_2010_1_31:156791003
xref: SNOMEDCT_2010_1_31:156800002
xref: SNOMEDCT_2010_1_31:203181001
xref: SNOMEDCT_2010_1_31:203183003
xref: SNOMEDCT_2010_1_31:203205002
xref: SNOMEDCT_2010_1_31:40970001
xref: UMLS_CUI:C0008707
xref: UMLS_CUI:C0158372
xref: UMLS_CUI:C0158381
is_a: DOID:3342 ! bone inflammation disease

[Term]
id: DOID:10190
name: liver lipoma
synonym: "Lipoma of the Liver" EXACT [NCI2004_11_17:C5750]
xref: NCI2009_04D:C5750
xref: UMLS_CUI:C1333970
is_a: DOID:409 ! liver disease
is_a: DOID:9291 ! lipoma

[Term]
id: DOID:10191
name: autosomal deletion syndrome
xref: ICD9CM_2010:758.3
xref: UMLS_CUI:C0004402
is_a: DOID:1086 ! congenital chromosomal disease

[Term]
id: DOID:10192
name: pleomorphic lipoma
synonym: "Pleomorphic Lipoma" EXACT [NCI2004_11_17:C3703]
synonym: "Pleomorphic lipoma" EXACT [SNOMEDCT_2005_07_31:189783001]
synonym: "Pleomorphic lipoma (disorder)" EXACT [SNOMEDCT_2005_07_31:404059000]
synonym: "Pleomorphic lipoma (morphologic abnormality)" EXACT [SNOMEDCT_2005_07_31:21396005]
xref: NCI2009_04D:C3703
xref: SNOMEDCT_2010_1_31:189783001
xref: SNOMEDCT_2010_1_31:21396005
xref: SNOMEDCT_2010_1_31:404059000
xref: UMLS_CUI:C0205823
is_a: DOID:9291 ! lipoma

[Term]
id: DOID:10193
name: classic type lipoma
xref: NCI2009_04D:C27530
xref: UMLS_CUI:C1333059
is_a: DOID:9291 ! lipoma

[Term]
id: DOID:10194
name: lipoma of the kidney
synonym: "Lipoma of kidney" EXACT [NCI2004_11_17:C5101]
xref: NCI2009_04D:C5101
xref: UMLS_CUI:C1335744
is_a: DOID:9291 ! lipoma

[Term]
id: DOID:10195
name: lipoma of the pleura
synonym: "Lipoma of Pleura" EXACT [NCI2004_11_17:C6644]
xref: NCI2009_04D:C6644
xref: UMLS_CUI:C1335434
is_a: DOID:9291 ! lipoma

[Term]
id: DOID:10198
name: lipoma of face
synonym: "Lipoma of skin and subcutaneous tissue of face" EXACT [ICD9CM_2006:214.0]
synonym: "Lipoma of skin and subcutaneous tissue of face (disorder)" EXACT [SNOMEDCT_2005_07_31:93159009]
synonym: "Lipoma of skin and subcutaneous tissue of face NOS (disorder)" EXACT [SNOMEDCT_2005_07_31:188989000]
xref: ICD9CM_2010:214.0
xref: SNOMEDCT_2010_1_31:188989000
xref: SNOMEDCT_2010_1_31:93159009
xref: UMLS_CUI:C0153968
is_a: DOID:6486 ! skin and subcutaneous tissue disease
is_a: DOID:9291 ! lipoma

[Term]
id: DOID:10199
name: lipoma of breast
synonym: "breast Lipoma" EXACT [NCI2004_11_17:C4647]
synonym: "Lipoma of breast (disorder)" EXACT [SNOMEDCT_2005_07_31:276891009]
xref: NCI2009_04D:C4647
xref: SNOMEDCT_2010_1_31:276891009
xref: UMLS_CUI:C0349565
is_a: DOID:1624 ! breast soft tissue tumor
is_a: DOID:9291 ! lipoma

[Term]
id: DOID:10200
name: lipoma of chest wall
synonym: "Lipoma of the Chest Wall" EXACT [NCI2004_11_17:C6719]
xref: NCI2009_04D:C6719
xref: UMLS_CUI:C1332932
is_a: DOID:9291 ! lipoma

[Term]
id: DOID:10201
name: lipoma of gallbladder
synonym: "Lipoma of the gallbladder" EXACT [NCI2004_11_17:C5835]
xref: NCI2009_04D:C5835
xref: UMLS_CUI:C1333747
is_a: DOID:9291 ! lipoma

[Term]
id: DOID:10202
name: lipoma of intrathoracic organ
synonym: "Lipoma of intrathoracic organs (disorder)" EXACT [SNOMEDCT_2005_07_31:93158001]
xref: ICD9CM_2010:214.2
xref: SNOMEDCT_2010_1_31:189011004
xref: SNOMEDCT_2010_1_31:93158001
xref: UMLS_CUI:C0153970
is_a: DOID:9291 ! lipoma

[Term]
id: DOID:10203
name: lipoma of external auditory meatus
synonym: "Lipoma of external auditory meatus (disorder)" EXACT [SNOMEDCT_2005_07_31:188988008]
synonym: "Lipoma of the External ear" EXACT [NCI2004_11_17:C4618]
xref: NCI2009_04D:C4618
xref: SNOMEDCT_2010_1_31:188988008
xref: UMLS_CUI:C0347423
is_a: DOID:9291 ! lipoma

[Term]
id: DOID:10204
name: lipoma of intra-abdominal organ
synonym: "Lipoma of intra-abdominal organs (disorder)" EXACT [SNOMEDCT_2005_07_31:93157006]
xref: ICD9CM_2010:214.3
xref: SNOMEDCT_2010_1_31:189012006
xref: SNOMEDCT_2010_1_31:93157006
xref: UMLS_CUI:C0153971
is_a: DOID:9291 ! lipoma

[Term]
id: DOID:10205
name: axillary lipoma
synonym: "Lipoma of axilla (disorder)" EXACT [SNOMEDCT_2005_07_31:188993006]
xref: NCI2009_04D:C35419
xref: SNOMEDCT_2010_1_31:188993006
xref: UMLS_CUI:C0347429
is_a: DOID:9291 ! lipoma

[Term]
id: DOID:10206
name: Lipoma of Spermatic Cord
synonym: "Lipoma of spermatic cord" EXACT [ICD9CM_2006:214.4]
synonym: "Lipoma of spermatic cord (disorder)" EXACT [SNOMEDCT_2005_07_31:93162007]
synonym: "Spermatic Cord Lipoma" EXACT [NCI2004_11_17:C3606]
xref: ICD9CM_2010:214.4
xref: NCI2009_04D:C3606
xref: SNOMEDCT_2010_1_31:93162007
xref: UMLS_CUI:C0153972
is_a: DOID:10207 ! paratesticular lipoma

[Term]
id: DOID:10207
name: paratesticular lipoma
xref: NCI2009_04D:C6384
xref: UMLS_CUI:C1335348
is_a: DOID:9291 ! lipoma

[Term]
id: DOID:10208
name: chondroid lipoma
synonym: "Chondroid lipoma (disorder)" EXACT [SNOMEDCT_2005_07_31:404065000]
synonym: "Chondroid lipoma (morphologic abnormality)" EXACT [SNOMEDCT_2005_07_31:128746001]
xref: NCI2009_04D:C6503
xref: SNOMEDCT_2010_1_31:128746001
xref: SNOMEDCT_2010_1_31:404065000
xref: UMLS_CUI:C1266131
is_a: DOID:9291 ! lipoma

[Term]
id: DOID:10209
name: lipoma of extrahepatic bile duct
synonym: "Lipoma of the extrahepatic bile duct" EXACT [NCI2004_11_17:C5854]
xref: NCI2009_04D:C5854
xref: UMLS_CUI:C1333509
is_a: DOID:9291 ! lipoma

[Term]
id: DOID:10210
name: calculus of gallbladder and bile duct without cholecystitis
alt_id: DOID:10212
synonym: "calculus of gallbladder and bile duct without cholecystitis, with obstruction" EXACT []
xref: ICD9CM_2010:574.9
xref: UMLS_CUI:C0375374
is_a: DOID:10211 ! cholelithiasis

[Term]
id: DOID:10211
name: cholelithiasis
xref: ICD9CM_2010:574.5
xref: MSH:D002769
xref: SNOMEDCT_2010_1_31:197397004
xref: SNOMEDCT_2010_1_31:266475002
xref: UMLS_CUI:C0006739
is_a: DOID:0000000 ! gallbladder disease

[Term]
id: DOID:1022
name: pinta
alt_id: DOID:1021
alt_id: DOID:10490
alt_id: DOID:1813
alt_id: DOID:3573
subset: gram-negative_bacterial_infectious_disease
synonym: "Intermediate lesions of pinta" EXACT [ICD9CM_2006:103.1]
synonym: "intermediate pinta lesion" EXACT []
synonym: "Late lesions of pinta" EXACT [ICD9CM_2006:103.2]
synonym: "late pinta lesion" EXACT []
synonym: "mixed cutaneous pinta lesion (disorder)" EXACT [SNOMEDCT_2005_07_31:240685007]
synonym: "mixed lesions of pinta" EXACT [ICD9CM_2006:103.3]
synonym: "mixed pinta lesion" EXACT []
synonym: "mixed pinta lesions (disorder)" EXACT [SNOMEDCT_2005_07_31:186975003]
synonym: "Pinta (disorder)" EXACT [SNOMEDCT_2005_07_31:22064009]
synonym: "Pinta NOS (disorder)" EXACT [SNOMEDCT_2005_07_31:186976002]
synonym: "Pinta, intermediate lesion (disorder)" EXACT [SNOMEDCT_2005_07_31:68202005]
synonym: "Pinta, late lesion (disorder)" EXACT [SNOMEDCT_2005_07_31:73594001]
synonym: "Pinta, mixed lesions (disorder)" EXACT [SNOMEDCT_2005_07_31:68131004]
synonym: "Pinta, primary lesion (disorder)" EXACT [SNOMEDCT_2005_07_31:4669001]
synonym: "Pinta, unspecified" EXACT [ICD9CM_2006:103.9]
synonym: "Pinta, unspecified (disorder)" EXACT [SNOMEDCT_2005_07_31:187373005]
synonym: "Pintid of pinta" EXACT [MTHICD9_2006:103.0]
synonym: "primary chancre of pinta" EXACT []
synonym: "primary lesions of pinta" EXACT [ICD9CM_2006:103.0]
synonym: "primary papule of pinta" EXACT [SNOMEDCT_2005_07_31:7251008]
xref: ICD9CM_2010:103
xref: ICD9CM_2010:103.0
xref: ICD9CM_2010:103.1
xref: ICD9CM_2010:103.2
xref: ICD9CM_2010:103.3
xref: ICD9CM_2010:103.9
xref: MSH2010_2010_02_22:D010874
xref: SNOMEDCT_2010_1_31:186975003
xref: SNOMEDCT_2010_1_31:186976002
xref: SNOMEDCT_2010_1_31:187373005
xref: SNOMEDCT_2010_1_31:22064009
xref: SNOMEDCT_2010_1_31:240685007
xref: SNOMEDCT_2010_1_31:4669001
xref: SNOMEDCT_2010_1_31:68131004
xref: SNOMEDCT_2010_1_31:68202005
xref: SNOMEDCT_2010_1_31:7251008
xref: SNOMEDCT_2010_1_31:73594001
xref: UMLS_CUI:C0031946
xref: UMLS_CUI:C0153241
xref: UMLS_CUI:C0153242
xref: UMLS_CUI:C0153243
xref: UMLS_CUI:C0153244
is_a: DOID:161 ! keratosis
is_a: DOID:2265 ! Treponema infectious disease

[Term]
id: DOID:10220
name: failed induction
alt_id: DOID:10221
synonym: "Failed mechanical induction of labor, antepartum" EXACT []
xref: ICD9CM_2010:659.00
xref: UMLS_CUI:C0157168
is_a: DOID:4285 ! complications of pregnancy, childbirth and the puerperium

[Term]
id: DOID:10222
name: polymyositis
synonym: "Neuromyositis-retired" EXACT [SNOMEDCT_2005_07_31:15099002]
synonym: "polymyositis" EXACT [CSP2005:1982-9752]
synonym: "Polymyositis (disorder)" EXACT [SNOMEDCT_2005_07_31:31384009]
xref: ICD9CM_2010:710.4
xref: MSH2010_2010_02_22:D017285
xref: NCI2009_04D:C26925
xref: SNOMEDCT_2010_1_31:15099002
xref: SNOMEDCT_2010_1_31:156457001
xref: SNOMEDCT_2010_1_31:31384009
xref: UMLS_CUI:C0085655
is_a: DOID:381 ! arthropathy
is_a: DOID:417 ! autoimmune disease
is_a: DOID:633 ! myositis

[Term]
id: DOID:10223
name: dermatomyositis
synonym: "dermatomyositis" EXACT [CSP2005:1982-9738]
synonym: "Dermatomyositis (disorder)" EXACT [SNOMEDCT_2005_07_31:38826005]
synonym: "Dermatomyositis (disorder)" EXACT [SNOMEDCT_2005_07_31:396230008]
synonym: "Dermatopolymyositis, unspecified" EXACT [SNOMEDCT_2005_07_31:201448000]
synonym: "Dermatopolymyositis, unspecified (disorder)" EXACT [SNOMEDCT_2005_07_31:203795006]
synonym: "Polymyositis with skin involvement" EXACT [MTHICD9_2006:710.3]
xref: ICD9CM_2010:710.3
xref: MSH2010_2010_02_22:D003882
xref: NCI2009_04D:C26744
xref: OMIM2009_05_01:MTHU018873
xref: SNOMEDCT_2010_1_31:156456005
xref: SNOMEDCT_2010_1_31:201445002
xref: SNOMEDCT_2010_1_31:201448000
xref: SNOMEDCT_2010_1_31:203795006
xref: SNOMEDCT_2010_1_31:38826005
xref: SNOMEDCT_2010_1_31:396230008
xref: UMLS_CUI:C0011633
is_a: DOID:10222 ! polymyositis
is_a: DOID:1575 ! rheumatologic disorder
is_a: DOID:2723 ! dermatitis

[Term]
id: DOID:10226
name: single episode manic disorder
xref: ICD9CM_2010:296.03
xref: UMLS_CUI:C0154392
is_a: DOID:3324 ! mood disorder

[Term]
id: DOID:10229
name: Partial epilepsy, with impairment of consciousness, with intractable epilepsy
xref: ICD9CM_2010:345.41
xref: UMLS_CUI:C0154713
is_a: DOID:2233 ! Partial epilepsy with impairment of consciousness

[Term]
id: DOID:1023
name: borderline leprosy
subset: gram-positive_bacterial_infectious_disease
synonym: "Borderline leprosy (disorder)" EXACT [SNOMEDCT_2005_07_31:400008009]
synonym: "Borderline leprosy (disorder)" EXACT [SNOMEDCT_2005_07_31:50521002]
synonym: "Borderline leprosy [group B]" EXACT [ICD9CM_2006:030.3]
synonym: "Borderline or dimorphous leprosy" EXACT [MTHICD9_2006:030.3]
synonym: "Midborderline leprosy (disorder)" EXACT [SNOMEDCT_2005_07_31:400154003]
xref: ICD9CM_2010:030.3
xref: MSH2010_2010_02_22:D015439
xref: SNOMEDCT_2010_1_31:400008009
xref: SNOMEDCT_2010_1_31:400154003
xref: SNOMEDCT_2010_1_31:50521002
xref: UMLS_CUI:C0023346
is_a: DOID:1024 ! leprosy

[Term]
id: DOID:10230
name: aortic atherosclerosis
synonym: "Aortic atherosclerosis" EXACT [SNOMEDCT_2005_07_31:155415000]
synonym: "Aortic atherosclerosis" EXACT [SNOMEDCT_2005_07_31:195252007]
synonym: "Atherosclerosis of aorta (disorder)" EXACT [SNOMEDCT_2005_07_31:81817003]
xref: ICD9CM_2010:440.0
xref: SNOMEDCT_2010_1_31:155415000
xref: SNOMEDCT_2010_1_31:195252007
xref: SNOMEDCT_2010_1_31:81817003
xref: UMLS_CUI:C0155733
is_a: DOID:1936 ! atherosclerosis
is_a: DOID:520 ! aortic disease

[Term]
id: DOID:10233
name: Histoplasma capsulatum pericarditis
def: "An American histoplasmosis that is_a histoplasmosis pericarditis, results_in inflammation located_in pericardium, has_agent Histoplasma capsulatum var capsulatum, transmitted_by airborne spores and has_symptom pleural effusions, has_symptom chest pain and has_symptom cough." [url:http\://www.ncbi.nlm.nih.gov/pubmed/16924162]
synonym: "Histoplasma capsulatum with pericarditis (disorder)" EXACT [SNOMEDCT_2005_07_31:187040006]
xref: ICD9CM_2010:115.03
xref: SNOMEDCT_2010_1_31:187040006
xref: UMLS_CUI:C0153265
is_a: DOID:10234 ! histoplasmosis pericarditis
is_a: DOID:1759 ! American histoplasmosis

[Term]
id: DOID:10234
name: histoplasmosis pericarditis
synonym: "Histoplasmosis with pericarditis (disorder)" EXACT [SNOMEDCT_2005_07_31:187059008]
xref: ICD9CM_2010:115.93
xref: SNOMEDCT_2010_1_31:187059008
xref: UMLS_CUI:C0153279
is_a: DOID:1787 ! pericarditis

[Term]
id: DOID:10235
name: Brown's tendon sheath syndrome
synonym: "Brown's (tendon) sheath syndrome" EXACT [ICD9CM_2006:378.61]
synonym: "Brown's sheath syndrome" EXACT [MTHICD9_2006:378.61]
synonym: "Brown's tendon sheath syndrome (disorder)" EXACT [SNOMEDCT_2005_07_31:35929003]
xref: ICD9CM_2010:378.61
xref: SNOMEDCT_2010_1_31:35929003
xref: UMLS_CUI:C0155339
is_a: DOID:9306 ! mechanical strabismus

[Term]
id: DOID:10236
name: exhibitionism
synonym: "(Exhibitionism) or (flasher)" EXACT [SNOMEDCT_2005_07_31:191781000]
synonym: "Exhibitionism (disorder)" EXACT [SNOMEDCT_2005_07_31:58349009]
xref: ICD9CM_2010:302.4
xref: MSH2010_2010_02_22:D005084
xref: SNOMEDCT_2010_1_31:154907002
xref: SNOMEDCT_2010_1_31:191781000
xref: SNOMEDCT_2010_1_31:192514003
xref: SNOMEDCT_2010_1_31:268763002
xref: SNOMEDCT_2010_1_31:58349009
xref: UMLS_CUI:C0015269
is_a: DOID:0060044 ! paraphilia disorder

[Term]
id: DOID:10237
name: pelvic cancer
def: "A cancer by anatomical entity that is manifested in the pelvic region." [url:http\://www.wrongdiagnosis.com/p/pelvic_cancer/intro.htm]
synonym: "neoplasm of pelvis (disorder)" EXACT [SNOMEDCT_2005_07_31:126644004]
synonym: "pelvis neoplasm" EXACT [CSP2005:2005-4862]
xref: MSH2010_2010_02_22:D010386
xref: SNOMEDCT_2010_1_31:126644004
xref: UMLS_CUI:C0030793
is_a: DOID:462 ! cancer by anatomical entity

[Term]
id: DOID:10238
name: malignant neoplasm of rectum, rectosigmoid junction and anus
synonym: "malignant neoplasm of rectum, rectosigmoid junction and anus (disorder)" EXACT [SNOMEDCT_2005_07_31:187760008]
synonym: "malignant neoplasm of rectum, rectosigmoid junction and anus NOS (disorder)" EXACT [SNOMEDCT_2005_07_31:187766002]
synonym: "malignant neoplasm of rectum, rectosigmoid junction, and anus" EXACT [ICD9CM_2006:154]
xref: ICD9CM_2010:154
xref: SNOMEDCT_2010_1_31:187760008
xref: SNOMEDCT_2010_1_31:187766002
xref: UMLS_CUI:C0153442
is_a: DOID:10240 ! malignant neoplasm of pelvis
is_a: DOID:5672 ! malignant neoplasm of large intestine

[Term]
id: DOID:10239
name: malignant neoplasm of pelvic bones, sacrum and coccyx
synonym: "Ca pelvic bones/sacrum/coccyx" EXACT [SNOMEDCT_2005_07_31:154498005]
synonym: "Ca pelvic bones/sacrum/coccyx (disorder)" EXACT [SNOMEDCT_2005_07_31:269573006]
synonym: "malignant neoplasm of pelvic bones, sacrum and coccyx (disorder)" EXACT [SNOMEDCT_2005_07_31:187952001]
synonym: "malignant neoplasm of pelvic bones, sacrum, and coccyx" EXACT [ICD9CM_2006:170.6]
synonym: "malignant neoplasm of pelvis, sacrum or coccyx NOS (disorder)" EXACT [SNOMEDCT_2005_07_31:187958002]
xref: ICD9CM_2010:170.6
xref: SNOMEDCT_2010_1_31:154498005
xref: SNOMEDCT_2010_1_31:187952001
xref: SNOMEDCT_2010_1_31:187958002
xref: SNOMEDCT_2010_1_31:269573006
xref: UMLS_CUI:C0153516
is_a: DOID:10240 ! malignant neoplasm of pelvis

[Term]
id: DOID:1024
name: leprosy
subset: gram-positive_bacterial_infectious_disease
xref: ICD9CM_2010:030
xref: ICD9CM_2010:030.9
xref: MSH2010_2010_02_22:D007918
xref: SNOMEDCT_2010_1_31:154298007
xref: SNOMEDCT_2010_1_31:186339006
xref: SNOMEDCT_2010_1_31:187316006
xref: SNOMEDCT_2010_1_31:266184007
xref: SNOMEDCT_2010_1_31:81004002
xref: UMLS_CUI:C0023343
is_a: DOID:2757 ! Mycobacterium infectious disease

[Term]
id: DOID:10240
name: malignant neoplasm of pelvis
synonym: "malignant neoplasm of pelvis NOS (disorder)" EXACT [SNOMEDCT_2005_07_31:188370005]
synonym: "malignant neoplasm of pelvis, NOS" EXACT [SNOMEDCT_2005_07_31:93953009]
synonym: "malignant tumor of pelvis (disorder)" EXACT [SNOMEDCT_2005_07_31:363484005]
xref: ICD9CM_2010:195.3
xref: SNOMEDCT_2010_1_31:188370005
xref: SNOMEDCT_2010_1_31:363484005
xref: SNOMEDCT_2010_1_31:93953009
xref: UMLS_CUI:C0153663
is_a: DOID:10237 ! pelvic cancer

[Term]
id: DOID:10241
name: thalassemia
alt_id: DOID:12242
alt_id: DOID:12243
synonym: "Sickle-cell thalassemia with crisis" EXACT [ICD9CM_2006:282.42]
synonym: "Sickle-cell thalassemia without crisis" EXACT [ICD9CM_2006:282.41]
synonym: "thalassemia Hb-S disease with crisis" EXACT []
synonym: "thalassemia Hb-S disease without crisis" EXACT []
xref: ICD9CM_2010:282.4
xref: MSH2010_2010_02_22:D013789
xref: NCI2009_04D:C35069
xref: OMIM2009_05_01:604131
xref: SNOMEDCT_2010_1_31:154796005
xref: SNOMEDCT_2010_1_31:191182000
xref: SNOMEDCT_2010_1_31:191192008
xref: SNOMEDCT_2010_1_31:191193003
xref: SNOMEDCT_2010_1_31:267521001
xref: SNOMEDCT_2010_1_31:267557006
xref: SNOMEDCT_2010_1_31:40108008
xref: SNOMEDCT_2010_1_31:84188003
xref: UMLS_CUI:C0039730
is_a: DOID:0050177 ! simple genetic disease
is_a: DOID:2860 ! hemoglobinopathy

[Term]
id: DOID:10242
name: ehrlichiosis
alt_id: DOID:0050023
subset: gram-negative_bacterial_infectious_disease
subset: tick-borne_infectious_disease
synonym: "human ehrlichiosis" EXACT []
xref: ICD9CM_2010:082.4
xref: MSH2010_2010_02_22:D016873
xref: SNOMEDCT_2010_1_31:77361002
xref: UMLS_CUI:C0085399
is_a: DOID:4351 ! primary Anaplasmataceae infectious disease
is_a: DOID:9500 ! leukocyte disease

[Term]
id: DOID:10245
name: delayed separation of umbilical cord
xref: ICD9CM_2010:779.83
xref: OMIM2009_05_01:MTHU019079
xref: UMLS_CUI:C1260438
is_a: DOID:1986 ! perinatal disease

[Term]
id: DOID:10247
name: pleurisy
def: "A lower respiratory infectious disease involving inflammation of the pleura, the lining of the pleural cavity surrounding the lungs. Major causes of pleurisy include cancer, drug reactions, infection with parasites such as amoeba or flukes, injury such as a rib fracture or bruise, irritants that reach the pleura from the airways such as asbestos, lung infarction caused by pulmonary embolism, pancreatitis, pneumonia, rheumatoid arthritis, systemic lupus erythematosus, tuberculosis and viral pleuritis. The inflamed pleural layers rub against each other every time the lungs expand to breathe in air. This can cause sharp pain with breathing (also called pleuritic chest pain)." [url:http\://en.wikipedia.org/wiki/Pleurisy, url:http\://www.merck.com/mmhe/sec04/ch052/ch052b.html#sb052_2]
xref: ICD9CM_2010:511.8
xref: UMLS_CUI:C0029799
is_a: DOID:1532 ! pleural disease

[Term]
id: DOID:1025
name: tuberculoid leprosy
subset: gram-positive_bacterial_infectious_disease
synonym: "Smooth leprosy" EXACT [SNOMEDCT_2005_07_31:70143003]
synonym: "Tuberculoid leprosy [type T]" EXACT [ICD9CM_2006:030.1]
synonym: "type T leprosy" EXACT [MTHICD9_2006:030.1]
xref: ICD9CM_2010:030.1
xref: MSH2010_2010_02_22:D015441
xref: SNOMEDCT_2010_1_31:70143003
xref: UMLS_CUI:C0023351
is_a: DOID:1024 ! leprosy

[Term]
id: DOID:10250
name: louping ill encephalitis
def: "A viral encephalitis and is_a Flavivirus infectious disease that results_in inflammation located_in brain, has_agent Louping ill virus, which is transmitted_by sheep tick, Ixodes ricinus. The infection has_symptom lethargy, has_symptom Seizures, has_symptom paresis, has_symptom paralysis, and has_symptom focal neurological signs." [url:http\://www.defra.gov.uk/foodfarm/farmanimal/diseases/vetsurveillance/profiles/documents/sp-loupingill.pdf, url:http\://www.ncbi.nlm.nih.gov/pubmed/15606630]
subset: tick-borne_infectious_disease
synonym: "Louping ill" EXACT [ICD9CM_2006:063.1]
xref: ICD9CM_2010:063.1
xref: MSH2010_2010_02_22:D008146
xref: SNOMEDCT_2010_1_31:59350003
xref: UMLS_CUI:C0024025
is_a: DOID:646 ! viral encephalitis
is_a: DOID:993 ! Flavivirus infectious disease

[Term]
id: DOID:10251
name: Russian spring-summer encephalitis
def: "A tick-borne encephalitis that results_in inflammation located_in brain, has_agent Far Eastern subtype of Tick-borne encephalitis virus, which is transmitted_by Ixodes persulcatus ticks. The infection has_symptom drowsiness, has_symptom confusion, has_symptom sensory disturbances, and has_symptom paralysis." [url:http\://www.cdc.gov/ncidod/dvrd/Spb/mnpages/dispages/TBE.htm, url:http\://www.nathnac.org/pro/factsheets/tick_borne.htm, url:http\://wwwnc.cdc.gov/travel/yellowbook/2010/chapter-5/tick-borne-encephalitis.aspx]
subset: tick-borne_infectious_disease
synonym: "Far Eastern TBE" EXACT []
synonym: "Far Eastern tick-borne encephalitis (disorder)" EXACT [SNOMEDCT_2005_07_31:359682007]
synonym: "Forest-spring encephalitis (disorder)" EXACT [SNOMEDCT_2005_07_31:359678005]
synonym: "Taiga encephalitis" EXACT [MTHICD9_2006:063.0]
xref: ICD9CM_2010:063.0
xref: MSH2010_2010_02_22:D004675
xref: SNOMEDCT_2010_1_31:17648006
xref: SNOMEDCT_2010_1_31:186591007
xref: SNOMEDCT_2010_1_31:359678005
xref: SNOMEDCT_2010_1_31:359682007
xref: SNOMEDCT_2010_1_31:414093008
xref: UMLS_CUI:C0276296
is_a: DOID:0050175 ! tick-borne encephalitis

[Term]
id: DOID:10252
name: Central European encephalitis
def: "A tick-borne encephalitis that results_in inflammation located_in brain, has_agent Western subtype of Tick-borne encephalitis virus, which is transmitted_by Ixodes ricinus ticks. The infection has_symptom drowsiness, has_symptom confusion, has_symptom sensory disturbances, and has_symptom paralysis." [url:http\://www.cdc.gov/ncidod/dvrd/Spb/mnpages/dispages/TBE.htm, url:http\://www.nathnac.org/pro/factsheets/tick_borne.htm, url:http\://wwwnc.cdc.gov/travel/yellowbook/2010/chapter-5/tick-borne-encephalitis.aspx]
subset: tick-borne_infectious_disease
synonym: "Western European tick-borne encephalitis" EXACT [SNOMEDCT_2005_07_31:16901001]
xref: ICD9CM_2010:063.2
xref: MSH2010_2010_02_22:D004675
xref: SNOMEDCT_2010_1_31:16901001
xref: UMLS_CUI:C0014054
is_a: DOID:0050175 ! tick-borne encephalitis

[Term]
id: DOID:10254
name: strawberry gallbladder
synonym: "Cholesterolosis of gallbladder" EXACT [ICD9CM_2006:575.6]
synonym: "Cholesterolosis of gallbladder (disorder)" EXACT [SNOMEDCT_2005_07_31:61565001]
xref: ICD9CM_2010:575.6
xref: SNOMEDCT_2010_1_31:61565001
xref: UMLS_CUI:C0152456
is_a: DOID:0000000 ! gallbladder disease

[Term]
id: DOID:10255
name: Conjunctival degenerations and deposits
synonym: "Conjunctival degenerations and deposits (disorder)" EXACT [SNOMEDCT_2005_07_31:193885005]
xref: ICD9CM_2010:372.5
xref: SNOMEDCT_2010_1_31:193885005
xref: UMLS_CUI:C0155159
is_a: DOID:4251 ! conjunctival disease

[Term]
id: DOID:10256
name: vitamin A deficiency with conjunctival xerosis
synonym: "vitamin A deficiency with conjunctival xerosis (disorder)" EXACT [SNOMEDCT_2005_07_31:27796003]
xref: ICD9CM_2010:264.0
xref: SNOMEDCT_2010_1_31:190609004
xref: SNOMEDCT_2010_1_31:27796003
xref: UMLS_CUI:C0154231
is_a: DOID:10138 ! xerophthalmia
is_a: DOID:10257 ! vitamin A deficiency

[Term]
id: DOID:10257
name: vitamin A deficiency
xref: ICD9CM_2010:264.8
xref: MSH:D014802
xref: SNOMEDCT_2010_1_31:190619005
xref: SNOMEDCT_2010_1_31:191081005
xref: UMLS_CUI:C0029665
is_a: DOID:8450 ! avitaminosis

[Term]
id: DOID:10261
name: discharging ear
xref: ICD9CM_2010:388.6
xref: ICD9CM_2010:388.60
xref: NCI2009_04D:C35199
xref: SNOMEDCT_2010_1_31:139633004
xref: SNOMEDCT_2010_1_31:155250006
xref: SNOMEDCT_2010_1_31:162364004
xref: SNOMEDCT_2010_1_31:194403000
xref: SNOMEDCT_2010_1_31:194405007
xref: SNOMEDCT_2010_1_31:267676003
xref: SNOMEDCT_2010_1_31:300132001
xref: SNOMEDCT_2010_1_31:65668001
xref: UMLS_CUI:C0155540
is_a: DOID:2742 ! auditory system disease

[Term]
id: DOID:10263
name: Mumps virus hepatitis
def: "A viral hepatitis and is_a Rubulavirus infectious disease that results_in inflammation located_in liver, has_agent Mumps virus, which is transmitted_by contact with the oronasal secretions of an infected person. The infection causes swelling of parotid gland and has_symptom fever, has_symptom nausea, has_symptom anorexia, and has_symptom dark urine." [url:url\:http\://www.ncbi.nlm.nih.gov/pubmed/13361586]
synonym: "Mumps hepatitis (disorder)" EXACT [SNOMEDCT_2005_07_31:89231008]
xref: ICD9CM_2010:072.71
xref: SNOMEDCT_2010_1_31:186649000
xref: SNOMEDCT_2010_1_31:89231008
xref: UMLS_CUI:C0153096
is_a: DOID:10304 ! Rubulavirus infectious disease
is_a: DOID:1884 ! viral hepatitis

[Term]
id: DOID:10264
name: mumps
def: "A parotitis and is_a Rubulavirus infectious disease that results_in inflammation located_in salivary gland, has_agent Mumps virus, which is transmitted_by droplet spread of saliva or mucus from the mouth, nose, or throat of an infected person, or transmitted_by contaminated fomites. The infection has_symptom fever, has_symptom headache, has_symptom muscle aches, has_symptom tiredness, has_symptom loss of appetite, has_symptom swollen and tender salivary glands under the ears or jaw on one or both sides of the face." [url:http\://www.cdc.gov/mumps/about/downloads/mumps-factsheet.pdf]
xref: ICD9CM_2010:072
xref: MSH2010_2010_02_22:D009107
xref: NCI2009_04D:C29888
xref: SNOMEDCT_2010_1_31:154352008
xref: SNOMEDCT_2010_1_31:186651001
xref: SNOMEDCT_2010_1_31:186652008
xref: SNOMEDCT_2010_1_31:240526004
xref: SNOMEDCT_2010_1_31:36989005
xref: UMLS_CUI:C0026780
is_a: DOID:10301 ! parotitis
is_a: DOID:10304 ! Rubulavirus infectious disease

[Term]
id: DOID:10265
name: hairy cell leukemia of spleen
synonym: "Hairy cell leukemia of spleen (disorder)" EXACT [SNOMEDCT_2005_07_31:93151007]
synonym: "Leukemic reticuloendotheliosis involving spleen" EXACT [ICD9CM_2006:202.47]
synonym: "Leukemic reticuloendotheliosis of spleen (disorder)" EXACT [SNOMEDCT_2005_07_31:188651007]
xref: ICD9CM_2010:202.47
xref: SNOMEDCT_2010_1_31:188651007
xref: SNOMEDCT_2010_1_31:93151007
xref: UMLS_CUI:C0153832
is_a: DOID:285 ! hairy cell leukemia

[Term]
id: DOID:10266
name: subendocardial infarction acute myocardial infarction
xref: ICD9CM_2010:410.7
xref: UMLS_CUI:C0155655
is_a: DOID:9408 ! acute myocardial infarction

[Term]
id: DOID:10272
name: left bundle branch hemiblock
synonym: "Left bundle branch [block] or [hemiblock]" EXACT [SNOMEDCT_2005_07_31:195044001]
synonym: "Left bundle branch hemiblock (disorder)" EXACT [SNOMEDCT_2005_07_31:4973001]
synonym: "Left bundle branch hemiblock NOS (disorder)" EXACT [SNOMEDCT_2005_07_31:195045000]
xref: ICD9CM_2010:426.2
xref: SNOMEDCT_2010_1_31:195044001
xref: SNOMEDCT_2010_1_31:195045000
xref: SNOMEDCT_2010_1_31:266245009
xref: SNOMEDCT_2010_1_31:4973001
xref: UMLS_CUI:C0155702
is_a: DOID:10273 ! conduction disorder

[Term]
id: DOID:10273
name: conduction disorder
xref: ICD9CM_2010:426.6
xref: SNOMEDCT_2010_1_31:195053008
xref: SNOMEDCT_2010_1_31:195056000
xref: UMLS_CUI:C0029630
is_a: DOID:114 ! heart disease

[Term]
id: DOID:10274
name: schizo-affective type schizophrenia in remission
xref: ICD9CM_2010:295.75
xref: UMLS_CUI:C0154379
is_a: DOID:5418 ! schizoaffective disorder

[Term]
id: DOID:10277
name: Pseudomonas intestinal infectious disease
def: "A pseudomonas infectious disease that involves infection of the intestine caused by the bacterial genus Pseudomonas, which can result in diarrhea, necrotizing enterocolitis, typhlitis and rectal abscess." [url:http\://emedicine.medscape.com/article/970904-overview]
subset: gram-negative_bacterial_infectious_disease
synonym: "intestinal infection due to Pseudomonas (disorder)" EXACT [SNOMEDCT_2005_07_31:82930004]
synonym: "intestinal infectious disease due to pseudomonas" EXACT []
xref: ICD9CM_2010:008.42
xref: SNOMEDCT_2010_1_31:82930004
xref: UMLS_CUI:C0152515
is_a: DOID:100 ! intestinal infectious disease
is_a: DOID:2903 ! Pseudomonas infectious disease

[Term]
id: DOID:10278
name: Vasa previa complicating labor and delivery
synonym: "Vasa previa complicating labor and delivery, unspecified as to episode of care" EXACT [ICD9CM_2006:663.50]
xref: ICD9CM_2010:663.5
xref: ICD9CM_2010:663.50
xref: UMLS_CUI:C0495270
is_a: DOID:4349 ! complications occurring mainly in the course of labor and delivery

[Term]
id: DOID:10279
name: Vasa previa
synonym: "Vasa praevia" EXACT [SNOMEDCT_2005_07_31:199893002]
synonym: "Vasa previa (disorder)" EXACT [SNOMEDCT_2005_07_31:79668009]
synonym: "Vasa previa complicating labor and delivery, antepartum" EXACT [ICD9CM_2006:663.53]
synonym: "Vasa previa NOS (disorder)" EXACT [SNOMEDCT_2005_07_31:199897001]
synonym: "Vasa previa unspecified (disorder)" EXACT [SNOMEDCT_2005_07_31:199894008]
xref: ICD9CM_2010:663.53
xref: MSH2010_2010_02_22:D055949
xref: SNOMEDCT_2010_1_31:199893002
xref: SNOMEDCT_2010_1_31:199894008
xref: SNOMEDCT_2010_1_31:199897001
xref: SNOMEDCT_2010_1_31:79668009
xref: UMLS_CUI:C0269852
is_a: DOID:10278 ! Vasa previa complicating labor and delivery

[Term]
id: DOID:10280
name: Vasa previa complicating labor and delivery, delivered
xref: ICD9CM_2010:663.51
xref: UMLS_CUI:C0157297
is_a: DOID:10278 ! Vasa previa complicating labor and delivery

[Term]
id: DOID:10283
name: malignant neoplasm of prostate
synonym: "malignant tumor of prostate (disorder)" EXACT [SNOMEDCT_2005_07_31:363448003]
synonym: "malignant tumor of prostate (disorder)" EXACT [SNOMEDCT_2005_07_31:399068003]
synonym: "malignant tumor of the prostate" EXACT [NCI2004_11_17:C7378]
synonym: "prostatic cancer" EXACT [CSP2005:2016-2641]
xref: ICD9CM_2010:185
xref: NCI2009_04D:C7378
xref: OMIM2009_05_01:176807
xref: OMIM2009_05_01:MTHU017418
xref: SNOMEDCT_2010_1_31:363448003
xref: SNOMEDCT_2010_1_31:399068003
xref: SNOMEDCT_2010_1_31:93974005
xref: UMLS_CUI:C0376358
is_a: DOID:10284 ! malignant neoplasm of male genital organ or tract
is_a: DOID:284 ! malignant neoplasm of abdomen
is_a: DOID:3996 ! cancer of urinary tract
is_a: DOID:514 ! prostatic neoplasm

[Term]
id: DOID:10284
name: malignant neoplasm of male genital organ or tract
synonym: "malignant neoplasm of male genital organ, NOS" EXACT [SNOMEDCT_2005_07_31:93885006]
synonym: "malignant neoplasm of male genital organ, site unspecified" EXACT [ICD9CM_2006:187.9]
synonym: "malignant neoplasm of male genital organ, unspecified (disorder)" EXACT [SNOMEDCT_2005_07_31:190130007]
synonym: "malignant neoplasm of male genital organs (disorder)" EXACT [SNOMEDCT_2005_07_31:190127000]
synonym: "malignant tumor of male genital organ" EXACT [MTH:U001031]
synonym: "malignant tumor of male genital organ (disorder)" EXACT [SNOMEDCT_2005_07_31:363515000]
synonym: "malignant tumor of male Reproductive system" EXACT [NCI2004_11_17:C8561]
xref: ICD9CM_2010:187.9
xref: NCI2009_04D:C8561
xref: SNOMEDCT_2010_1_31:190127000
xref: SNOMEDCT_2010_1_31:190130007
xref: SNOMEDCT_2010_1_31:363515000
xref: SNOMEDCT_2010_1_31:93885006
xref: UMLS_CUI:C0153606
is_a: DOID:1265 ! malignant neoplasm of genitourinary organ
is_a: DOID:3856 ! male genital cancer

[Term]
id: DOID:10286
name: prostate carcinoma
synonym: "cancer of prostate" EXACT [NCI2004_11_17:C4863]
synonym: "cancer of prostate" EXACT [SNOMEDCT_2005_07_31:363448003]
synonym: "carcinoma OF PROSTATE" EXACT [MTH:612]
synonym: "carcinoma of prostate" EXACT [SNOMEDCT_2005_07_31:154531004]
synonym: "carcinoma of prostate (disorder)" EXACT [SNOMEDCT_2005_07_31:254900004]
xref: NCI2009_04D:C4863
xref: SNOMEDCT_2010_1_31:154531004
xref: SNOMEDCT_2010_1_31:254900004
xref: SNOMEDCT_2010_1_31:363448003
xref: UMLS_CUI:C0600139
is_a: DOID:10283 ! malignant neoplasm of prostate

[Term]
id: DOID:10287
name: prostate squamous cell carcinoma
synonym: "squamous cell carcinoma of prostate" RELATED []
synonym: "squamous cell carcinoma of prostate (disorder)" EXACT [SNOMEDCT_2005_07_31:399590005]
synonym: "squamous cell carcinoma of the prostate" EXACT [NCI2004_11_17:C5536]
xref: NCI2009_04D:C5536
xref: SNOMEDCT_2010_1_31:399590005
xref: UMLS_CUI:C1302530
is_a: DOID:1749 ! squamous cell carcinoma

[Term]
id: DOID:10288
name: metastasis to prostate
synonym: "metastatic neoplasm to the prostate" EXACT [NCI2004_11_17:C7080]
synonym: "secondary malignant neoplasm of prostate (disorder)" EXACT [SNOMEDCT_2005_07_31:94503003]
xref: NCI2009_04D:C7080
xref: SNOMEDCT_2010_1_31:94503003
xref: UMLS_CUI:C0347001
is_a: DOID:10283 ! malignant neoplasm of prostate

[Term]
id: DOID:10289
name: malignant phyllodes tumor of prostate
synonym: "malignant Phyllodes neoplasm of the prostate" EXACT [NCI2004_11_17:C5531]
xref: NCI2009_04D:C5531
xref: UMLS_CUI:C1334615
is_a: DOID:10283 ! malignant neoplasm of prostate
is_a: DOID:2886 ! phyllodes tumor of prostate
is_a: DOID:3018 ! malignant cystosarcoma phyllodes

[Term]
id: DOID:1029
name: familial periodic paralysis
synonym: "familial periodic paralysis" EXACT [CSP2005:1849-3266]
synonym: "familial periodic paralysis" EXACT [ICD9CM_2006:359.3]
synonym: "familial periodic paralysis" EXACT [SNOMEDCT_2005_07_31:155099000]
synonym: "familial periodic paralysis" EXACT [SNOMEDCT_2005_07_31:193241004]
synonym: "familial periodic paralysis" EXACT [SNOMEDCT_2005_07_31:267714003]
synonym: "familial periodic paralysis (disorder)" EXACT [SNOMEDCT_2005_07_31:267607008]
synonym: "familial periodic paralysis (disorder) [Ambiguous]" EXACT [SNOMEDCT_2005_07_31:54696002]
xref: MSH2010_2010_02_22:D010245
xref: SNOMEDCT_2010_1_31:155099000
xref: SNOMEDCT_2010_1_31:193241004
xref: SNOMEDCT_2010_1_31:267607008
xref: SNOMEDCT_2010_1_31:267714003
xref: SNOMEDCT_2010_1_31:54696002
xref: UMLS_CUI:C0030443
is_a: DOID:423 ! myopathy
is_a: DOID:896 ! inborn errors metal metabolism

[Term]
id: DOID:10290
name: prostate lymphoma
synonym: "lymphoma of prostate" EXACT []
synonym: "Lymphoma of the prostate" EXACT [NCI2004_11_17:C5533]
xref: NCI2009_04D:C5533
xref: UMLS_CUI:C1335512
is_a: DOID:10283 ! malignant neoplasm of prostate
is_a: DOID:1356 ! lymphoma by site

[Term]
id: DOID:10291
name: malignant neoplasm of abdominal part of esophagus
synonym: "malignant neoplasm of abdominal esophagus" EXACT [ICD9CM_2006:150.2]
synonym: "malignant neoplasm of abdominal oesophagus" EXACT [SNOMEDCT_2005_07_31:93656003]
synonym: "malignant tumor of abdominal esophagus" EXACT [NCI2004_11_17:C4764]
synonym: "malignant tumor of abdominal part of esophagus (disorder)" EXACT [SNOMEDCT_2005_07_31:187724003]
xref: ICD9CM_2010:150.2
xref: NCI2009_04D:C4764
xref: SNOMEDCT_2010_1_31:187724003
xref: SNOMEDCT_2010_1_31:93656003
xref: UMLS_CUI:C0496775
is_a: DOID:10292 ! malignant neoplasm of lower third of esophagus
is_a: DOID:1113 ! malignant esophageal neoplasm by Anatomic Region
is_a: DOID:284 ! malignant neoplasm of abdomen

[Term]
id: DOID:10292
name: malignant neoplasm of lower third of esophagus
synonym: "Ca lower third esophagus (disorder)" EXACT [SNOMEDCT_2005_07_31:269524002]
synonym: "Ca lower third oesophagus" EXACT [SNOMEDCT_2005_07_31:154444006]
synonym: "malignant neoplasm of distal third of esophagus" EXACT [MTHICD9_2006:150.5]
synonym: "malignant neoplasm of lower third of oesophagus" EXACT [SNOMEDCT_2005_07_31:93877002]
synonym: "malignant tumor of Distal Third of esophagus" EXACT [NCI2004_11_17:C3535]
synonym: "malignant tumor of lower third of esophagus (disorder)" EXACT [SNOMEDCT_2005_07_31:187727005]
xref: ICD9CM_2010:150.5
xref: NCI2009_04D:C3535
xref: SNOMEDCT_2010_1_31:154444006
xref: SNOMEDCT_2010_1_31:187727005
xref: SNOMEDCT_2010_1_31:269524002
xref: SNOMEDCT_2010_1_31:93877002
xref: UMLS_CUI:C0153415
is_a: DOID:1103 ! malignant esophageal neoplasm by Topographic Region

[Term]
id: DOID:10293
name: monocular esotropia
xref: ICD9CM_2010:378.01
xref: MSH2010_2010_02_22:D004948
xref: SNOMEDCT_2010_1_31:194075001
xref: SNOMEDCT_2010_1_31:5455000
xref: UMLS_CUI:C0152204
is_a: DOID:9840 ! esotropia

[Term]
id: DOID:10294
name: intermittent monocular esotropia
synonym: "Intermittent esotropia, monocular" EXACT [ICD9CM_2006:378.21]
synonym: "Intermittent monocular esotropia (disorder)" EXACT [SNOMEDCT_2005_07_31:194101008]
synonym: "Monocular intermittent esotropia (disorder)" EXACT [SNOMEDCT_2005_07_31:31447006]
xref: ICD9CM_2010:378.21
xref: SNOMEDCT_2010_1_31:194101008
xref: SNOMEDCT_2010_1_31:31447006
xref: UMLS_CUI:C0152211
is_a: DOID:10293 ! monocular esotropia
is_a: DOID:1942 ! intermittent squint

[Term]
id: DOID:10295
name: monocular esotropia with A pattern
synonym: "Monocular esotropia with A pattern (disorder)" EXACT [SNOMEDCT_2005_07_31:58409000]
xref: ICD9CM_2010:378.02
xref: SNOMEDCT_2010_1_31:194076000
xref: SNOMEDCT_2010_1_31:58409000
xref: UMLS_CUI:C0155322
is_a: DOID:10293 ! monocular esotropia

[Term]
id: DOID:10296
name: monocular esotropia with V pattern
synonym: "Monocular esotropia with V pattern (disorder)" EXACT [SNOMEDCT_2005_07_31:65215002]
xref: ICD9CM_2010:378.03
xref: SNOMEDCT_2010_1_31:194077009
xref: SNOMEDCT_2010_1_31:65215002
xref: UMLS_CUI:C0155323
is_a: DOID:10293 ! monocular esotropia

[Term]
id: DOID:10300
name: Raynaud disease
synonym: "Raynaud's disease" EXACT [CSP2005:0571-7333]
synonym: "Raynaud's disease" EXACT [MTH:639]
synonym: "Raynaud's disease" EXACT [MTHICD9_2006:443.0]
synonym: "Raynaud's disease" EXACT [NCI2004_11_17:C34972]
synonym: "Raynaud's disease" EXACT [SNOMEDCT_2005_07_31:123266007]
synonym: "Raynaud's disease (disorder)" EXACT [SNOMEDCT_2005_07_31:195295006]
synonym: "Raynaud's syndrome" EXACT [ICD9CM_2006:443.0]
synonym: "Raynaud's syndrome" EXACT [SNOMEDCT_2005_07_31:155429004]
synonym: "Raynaud's syndrome" EXACT [SNOMEDCT_2005_07_31:266319002]
synonym: "Raynaud's syndrome (disorder)" EXACT [SNOMEDCT_2005_07_31:195294005]
synonym: "Raynaud's syndrome (disorder) [Ambiguous]" EXACT [SNOMEDCT_2005_07_31:22954002]
synonym: "Raynaud's syndrome NOS (disorder)" EXACT [SNOMEDCT_2005_07_31:195297003]
xref: ICD9CM_2010:443.0
xref: MSH2010_2010_02_22:D011928
xref: NCI2009_04D:C34972
xref: OMIM2009_05_01:179600
xref: SNOMEDCT_2010_1_31:123266007
xref: SNOMEDCT_2010_1_31:155429004
xref: SNOMEDCT_2010_1_31:195294005
xref: SNOMEDCT_2010_1_31:195295006
xref: SNOMEDCT_2010_1_31:195297003
xref: SNOMEDCT_2010_1_31:22954002
xref: SNOMEDCT_2010_1_31:266319002
xref: UMLS_CUI:C0034734
is_a: DOID:341 ! peripheral vascular disease

[Term]
id: DOID:10301
name: parotitis
synonym: "Parotitis (disorder)" EXACT [SNOMEDCT_2005_07_31:14756005]
synonym: "Parotitis NOS" EXACT [MTHICD9_2006:527.2]
synonym: "Parotitis NOS (disorder)" EXACT [SNOMEDCT_2005_07_31:196484005]
xref: MSH2010_2010_02_22:D010309
xref: SNOMEDCT_2010_1_31:14756005
xref: SNOMEDCT_2010_1_31:196481002
xref: SNOMEDCT_2010_1_31:196484005
xref: UMLS_CUI:C0030583
is_a: DOID:10302 ! parotid disease

[Term]
id: DOID:10302
name: parotid disease
xref: MSH2010_2010_02_22:D010305
xref: UMLS_CUI:C0030579
is_a: DOID:10854 ! salivary gland disease

[Term]
id: DOID:10303
name: sialadenitis
synonym: "sialadenitis" EXACT [CSP2005:2139-2285]
synonym: "Sialoadenitis" EXACT [ICD9CM_2006:527.2]
synonym: "Sialoadenitis" EXACT [NCI2004_11_17:C26882]
synonym: "Sialoadenitis" EXACT [SNOMEDCT_2005_07_31:155655005]
synonym: "Sialoadenitis" EXACT [SNOMEDCT_2005_07_31:196481002]
synonym: "Sialoadenitis" EXACT [SNOMEDCT_2005_07_31:266494007]
synonym: "Sialoadenitis (disorder)" EXACT [SNOMEDCT_2005_07_31:42982001]
synonym: "Sialoadenitis NOS (disorder)" EXACT [SNOMEDCT_2005_07_31:196490009]
xref: ICD9CM_2010:527.2
xref: MSH2010_2010_02_22:D012793
xref: NCI2009_04D:C26882
xref: SNOMEDCT_2010_1_31:155655005
xref: SNOMEDCT_2010_1_31:196481002
xref: SNOMEDCT_2010_1_31:196490009
xref: SNOMEDCT_2010_1_31:266494007
xref: SNOMEDCT_2010_1_31:42982001
xref: UMLS_CUI:C0037023
is_a: DOID:10854 ! salivary gland disease

[Term]
id: DOID:10304
name: Rubulavirus infectious disease
def: "A Paramyxoviridae infectious disease that results_in infection in pigs, dogs, and humans, has_agent Rubulavirus, which is transmitted_by contact with the oronasal secretions of an infected person." [url:http\://www.expasy.org/viralzone/all_by_species/88.html]
xref: MSH2010_2010_02_22:D019351
xref: SNOMEDCT_2010_1_31:407500007
xref: UMLS_CUI:C0376551
is_a: DOID:3056 ! Paramyxoviridae infectious disease

[Term]
id: DOID:10305
name: Mumps virus orchitis
def: "An orchitis and is_a Rubulavirus infectious disease that results_in inflammation located_in testis, has_agent Mumps virus, which is transmitted_by droplet spread of saliva or mucus from the mouth, nose, or throat of an infected person, or transmitted_by contaminated fomites. The infection has_symptom groin pain, has_symptom discharge from penis, has_symptom scrotal swelling, and has_symptom blood in the semen." [url:http\://www.nlm.nih.gov/medlineplus/ency/article/001280.htm]
synonym: "Mumps orchitis (disorder)" EXACT [SNOMEDCT_2005_07_31:78580004]
xref: ICD9CM_2010:072.0
xref: SNOMEDCT_2010_1_31:154353003
xref: SNOMEDCT_2010_1_31:78580004
xref: UMLS_CUI:C0153091
is_a: DOID:10304 ! Rubulavirus infectious disease
is_a: DOID:2518 ! orchitis

[Term]
id: DOID:10307
name: mumps virus polyneuritis
def: "A polyneuritis and is_a Rubulavirus infectious disease that results_in inflammation located_in peripheral nerves, has_agent Mumps virus, which is transmitted_by droplet spread of saliva or mucus from the mouth, nose, or throat of an infected person, or transmitted_by contaminated fomites. The infection has_symptom pins-and-needles sensation, has_symptom weakness, and has_symptom numbness." [url:http\://www.merckmanuals.com/home/sec06/ch095/ch095h.html, url:http\://www.merckmanuals.com/professional/sec14/ch193/ch193d.html]
synonym: "Mumps polyneuropathy (disorder)" EXACT [SNOMEDCT_2005_07_31:31524007]
synonym: "Polyneuropathy in mumps (disorder)" EXACT [SNOMEDCT_2005_07_31:193192002]
xref: ICD9CM_2010:072.72
xref: SNOMEDCT_2010_1_31:193192002
xref: SNOMEDCT_2010_1_31:31524007
xref: UMLS_CUI:C0153097
is_a: DOID:10304 ! Rubulavirus infectious disease
is_a: DOID:12843 ! polyneuritis

[Term]
id: DOID:10309
name: Mumps virus meningitis
def: "A viral meningitis and is_a Rubulavirus infectious disease that results_in inflammation located_in meninges, has_agent Mumps virus, which is transmitted_by droplet spread of saliva or mucus from the mouth, nose, or throat of an infected person, or transmitted_by contaminated fomites. The infection has_symptom severe headache, and has_symptom neck stiffness." [url:http\://www.cyh.com/HealthTopics/HealthTopicDetails.aspx?p=114&np=303&id=1784]
synonym: "Mumps meningitis (disorder)" EXACT [SNOMEDCT_2005_07_31:44201003]
xref: ICD9CM_2010:072.1
xref: SNOMEDCT_2010_1_31:186645006
xref: SNOMEDCT_2010_1_31:44201003
xref: UMLS_CUI:C0153092
is_a: DOID:10304 ! Rubulavirus infectious disease
is_a: DOID:10310 ! viral meningitis

[Term]
id: DOID:10310
name: viral meningitis
synonym: "Meningitis - viral NOS" EXACT [SNOMEDCT_2005_07_31:154321007]
synonym: "Meningitis - viral NOS" EXACT [SNOMEDCT_2005_07_31:192672003]
synonym: "Meningitis - viral NOS" EXACT [SNOMEDCT_2005_07_31:266190006]
synonym: "Meningitis - viral NOS (disorder)" EXACT [SNOMEDCT_2005_07_31:267575007]
synonym: "Unspecified viral meningitis" EXACT [ICD9CM_2006:047.9]
synonym: "viral meningitis" EXACT [CSP2005:2042-5450]
synonym: "Viral meningitis (disorder)" EXACT [SNOMEDCT_2005_07_31:58170007]
synonym: "Viral meningitis NOS" EXACT [MTHICD9_2006:047.9]
synonym: "Viral meningitis NOS" EXACT [SNOMEDCT_2005_07_31:186490006]
synonym: "Viral meningitis NOS (disorder)" EXACT [SNOMEDCT_2005_07_31:266097006]
synonym: "Viral meningitis, unspecified (disorder)" EXACT [SNOMEDCT_2005_07_31:187403007]
xref: ICD9CM_2010:047.9
xref: MSH2010_2010_02_22:D008587
xref: SNOMEDCT_2010_1_31:154321007
xref: SNOMEDCT_2010_1_31:154984006
xref: SNOMEDCT_2010_1_31:154985007
xref: SNOMEDCT_2010_1_31:186490006
xref: SNOMEDCT_2010_1_31:187403007
xref: SNOMEDCT_2010_1_31:192672003
xref: SNOMEDCT_2010_1_31:266097006
xref: SNOMEDCT_2010_1_31:266190006
xref: SNOMEDCT_2010_1_31:267575007
xref: SNOMEDCT_2010_1_31:267680008
xref: SNOMEDCT_2010_1_31:58170007
xref: UMLS_CUI:C0025297
is_a: DOID:9471 ! meningitis

[Term]
id: DOID:10311
name: Mumps virus encephalitis
def: "A viral encephalitis and is_a Rubulavirus infectious disease that results_in inflammation located_in brain, has_agent Mumps virus, which is transmitted_by contact with the oronasal secretions of an infected person. The infection has_symptom convulsions, has_symptom drowsiness, has_symptom rigidity of limbs, and has_symptom slurred speech." [url:http\://www.ncbi.nlm.nih.gov/sites/entrez/5046780]
synonym: "Mumps encephalitis (disorder)" EXACT [SNOMEDCT_2005_07_31:31646008]
xref: ICD9CM_2010:072.2
xref: SNOMEDCT_2010_1_31:186646007
xref: SNOMEDCT_2010_1_31:31646008
xref: UMLS_CUI:C0153093
is_a: DOID:10304 ! Rubulavirus infectious disease
is_a: DOID:646 ! viral encephalitis

[Term]
id: DOID:10312
name: Mumps virus pancreatitis
def: "A pancreatitis and is_a Rubulavirus infectious disease that results_in inflammation located_in pancreas, has_agent Mumps virus, which is transmitted_by droplet spread of saliva or mucus from the mouth, nose, or throat of an infected person, or transmitted_by contaminated fomites. The infection has_symptom abdominal pain, has_symptom chills, has_symptom fever, and has_symptom persistent vomiting." [url:http\://emedicine.medscape.com/article/966678-overview]
synonym: "Mumps pancreatitis (disorder)" EXACT [SNOMEDCT_2005_07_31:10665004]
xref: ICD9CM_2010:072.3
xref: SNOMEDCT_2010_1_31:10665004
xref: UMLS_CUI:C0153094
is_a: DOID:10304 ! Rubulavirus infectious disease
is_a: DOID:4989 ! pancreatitis

[Term]
id: DOID:10314
name: endocarditis
alt_id: DOID:14058
def: "A heart disease involving non-infectious inflammation of the endocardium (inner layer of the heart)." [url:http\://wn.wikipedia.org/wiki/Endocarditis]
xref: ICD9CM_2010:421.9
xref: MSH2010_2010_02_22:D004696
xref: NCI2009_04D:C34582
xref: NCI2009_04D:C35432
xref: SNOMEDCT_2010_1_31:194935007
xref: SNOMEDCT_2010_1_31:56819008
xref: SNOMEDCT_2010_1_31:91357005
xref: UMLS_CUI:C0014118
xref: UMLS_CUI:C0375268
is_a: DOID:114 ! heart disease

[Term]
id: DOID:10316
name: pneumoconiosis
synonym: "Pneumoconioses" EXACT [SNOMEDCT_2005_07_31:196004000]
synonym: "pneumoconiosis" EXACT [CSP2005:2596-4484]
synonym: "Pneumoconiosis (disorder)" EXACT [SNOMEDCT_2005_07_31:40122008]
synonym: "Pneumoconiosis NOS" EXACT [SNOMEDCT_2005_07_31:155591007]
synonym: "Pneumoconiosis NOS" EXACT [SNOMEDCT_2005_07_31:266401007]
synonym: "Pneumoconiosis NOS (disorder)" EXACT [SNOMEDCT_2005_07_31:196016006]
synonym: "Pneumoconiosis, unspecified" EXACT [ICD9CM_2006:505]
xref: ICD9CM_2010:505
xref: MSH2010_2010_02_22:D011009
xref: NCI2009_04D:C26861
xref: SNOMEDCT_2010_1_31:155587002
xref: SNOMEDCT_2010_1_31:155591007
xref: SNOMEDCT_2010_1_31:196004000
xref: SNOMEDCT_2010_1_31:196016006
xref: SNOMEDCT_2010_1_31:266401007
xref: SNOMEDCT_2010_1_31:40122008
xref: UMLS_CUI:C0032273
is_a: DOID:3082 ! interstitial lung disease

[Term]
id: DOID:10319
name: mixed mineral dust pneumoconiosis
synonym: "mixed mineral dust pneumoconiosis (disorder)" EXACT [SNOMEDCT_2005_07_31:233759002]
xref: NCI2009_04D:C27559
xref: SNOMEDCT_2010_1_31:233759002
xref: UMLS_CUI:C0340184
is_a: DOID:10316 ! pneumoconiosis

[Term]
id: DOID:10320
name: asbestosis
synonym: "asbestosis" EXACT [CSP2005:2596-4484]
synonym: "Asbestosis (disorder)" EXACT [SNOMEDCT_2005_07_31:22607003]
synonym: "Asbestosis NOS (disorder)" EXACT [SNOMEDCT_2005_07_31:196006003]
xref: ICD9CM_2010:501
xref: MSH2010_2010_02_22:D001195
xref: SNOMEDCT_2010_1_31:155589004
xref: SNOMEDCT_2010_1_31:196006003
xref: SNOMEDCT_2010_1_31:22607003
xref: SNOMEDCT_2010_1_31:266400008
xref: UMLS_CUI:C0003949
is_a: DOID:10316 ! pneumoconiosis

[Term]
id: DOID:10321
name: baritosis
synonym: "Baritosis (disorder)" EXACT [SNOMEDCT_2005_07_31:50076003]
xref: NCI2009_04D:C34410
xref: SNOMEDCT_2010_1_31:50076003
xref: UMLS_CUI:C0340177
is_a: DOID:10316 ! pneumoconiosis

[Term]
id: DOID:10322
name: berylliosis
synonym: "Berylliosis (disorder)" EXACT [SNOMEDCT_2005_07_31:8247009]
synonym: "beryllium poisoning" EXACT [CSP2005:1858-2321]
xref: MSH2010_2010_02_22:D001607
xref: SNOMEDCT_2010_1_31:8247009
xref: UMLS_CUI:C0005138
is_a: DOID:10316 ! pneumoconiosis

[Term]
id: DOID:10323
name: byssinosis
synonym: "Byssinosis (disorder)" EXACT [SNOMEDCT_2005_07_31:85761009]
synonym: "cotton mill fever" EXACT [CSP2005:2596-2097]
synonym: "Flax-dressers' disease" EXACT [MTHICD9_2006:504]
synonym: "Flax-dressers' disease" EXACT [SNOMEDCT_2005_07_31:196014009]
synonym: "Stripper's asthma" EXACT [SNOMEDCT_2005_07_31:13151001]
xref: MSH2010_2010_02_22:D002095
xref: SNOMEDCT_2010_1_31:155589004
xref: SNOMEDCT_2010_1_31:233689004
xref: SNOMEDCT_2010_1_31:266400008
xref: SNOMEDCT_2010_1_31:85761009
xref: UMLS_CUI:C0006542
is_a: DOID:10316 ! pneumoconiosis

[Term]
id: DOID:10324
name: anthracosilicosis
synonym: "anthracosilicosis" EXACT [CSP2005:2596-4484]
synonym: "Anthracosilicosis (disorder)" EXACT [SNOMEDCT_2005_07_31:33548005]
xref: MSH2010_2010_02_22:D000874
xref: NCI2009_04D:C34389
xref: SNOMEDCT_2010_1_31:33548005
xref: UMLS_CUI:C0003164
is_a: DOID:10316 ! pneumoconiosis

[Term]
id: DOID:10325
name: silicosis
alt_id: DOID:14007
synonym: "Pneumoconiosis due to other silica or silicates" EXACT [ICD9CM_2006:502]
synonym: "Pneumoconiosis due to silica (disorder)" EXACT [SNOMEDCT_2005_07_31:805002]
synonym: "Pneumoconiosis due to silicates (disorder)" EXACT [SNOMEDCT_2005_07_31:83316006]
synonym: "Silica pneumoconiosis NOS (disorder)" EXACT [SNOMEDCT_2005_07_31:196010000]
synonym: "silicosis" EXACT [CSP2005:2596-4484]
synonym: "Silicotic fibrosis of lung" EXACT [MTHICD9_2006:502]
synonym: "silicotuberculosis" EXACT []
synonym: "Silicotuberculosis (disorder)" EXACT [SNOMEDCT_2005_07_31:233763009]
xref: ICD9CM_2010:502
xref: MSH2010_2010_02_22:D012829
xref: NCI2009_04D:C3369
xref: SNOMEDCT_2010_1_31:155590008
xref: SNOMEDCT_2010_1_31:196010000
xref: SNOMEDCT_2010_1_31:805002
xref: UMLS_CUI:C0037116
is_a: DOID:10316 ! pneumoconiosis

[Term]
id: DOID:10326
name: Caplan's syndrome
def: "A pneumoconiosis that results_in humans that also have rheumatoid arthritis." [url:http\://en.wikipedia.org/wiki/Caplan%27s_syndrome, url:http\://www.nlm.nih.gov/medlineplus/ency/article/000137.htm]
synonym: "Caplan's disease" EXACT []
synonym: "Caplans syndrome" EXACT [SNOMEDCT_2005_07_31:201813004]
synonym: "Rheumatoid pneumoconiosis" EXACT [SNOMEDCT_2005_07_31:111280008]
xref: MSH2010_2010_02_22:D002205
xref: SNOMEDCT_2010_1_31:111280008
xref: SNOMEDCT_2010_1_31:201813004
xref: SNOMEDCT_2010_1_31:398640008
xref: UMLS_CUI:C0006915
is_a: DOID:10316 ! pneumoconiosis

[Term]
id: DOID:10327
name: anthracosis
synonym: "black lung" EXACT [CSP2005:2596-4484]
synonym: "Coal Miner's Pneumoconiosis" EXACT [NCI2004_11_17:C34390]
synonym: "Coal workers' lung" EXACT [MTHICD9_2006:500]
synonym: "Coal workers' pneumoconiosis" EXACT [ICD9CM_2006:500]
synonym: "Coal workers' pneumoconiosis" EXACT [SNOMEDCT_2005_07_31:155588007]
synonym: "Melanoedema" EXACT [SNOMEDCT_2005_07_31:29422001]
xref: ICD9CM_2010:500
xref: MSH2010_2010_02_22:D055008
xref: NCI2009_04D:C34390
xref: SNOMEDCT_2010_1_31:155588007
xref: SNOMEDCT_2010_1_31:29422001
xref: UMLS_CUI:C0003165
is_a: DOID:10316 ! pneumoconiosis

[Term]
id: DOID:10328
name: siderosis
synonym: "pulmonary siderosis (disorder)" EXACT [SNOMEDCT_2005_07_31:62371005]
synonym: "siderosis" EXACT [CSP2005:1630-2859]
synonym: "siderosis" EXACT [CSP2005:2596-4484]
xref: MSH2010_2010_02_22:D012806
xref: SNOMEDCT_2010_1_31:155591007
xref: SNOMEDCT_2010_1_31:266401007
xref: SNOMEDCT_2010_1_31:62371005
xref: UMLS_CUI:C0037061
is_a: DOID:10316 ! pneumoconiosis
is_a: DOID:2351 ! iron metabolism disorder

[Term]
id: DOID:10329
name: pneumoconiosis due to talc
synonym: "Pneumoconiosis due to talc (disorder)" EXACT [SNOMEDCT_2005_07_31:73144008]
synonym: "Talc Pneumoconiosis" EXACT [NCI2004_11_17:C27026]
xref: NCI2009_04D:C27026
xref: SNOMEDCT_2010_1_31:73144008
xref: UMLS_CUI:C0238377
is_a: DOID:10316 ! pneumoconiosis

[Term]
id: DOID:1033
name: lymphoid cancer
def: "A hematologic cancer that is located_in lymphocytes which is composed_of white blood cell." [url:http\://www.cancer.gov/dictionary/?CdrID=46298]
synonym: "lymphoid neoplasm" EXACT [CSP2005:2004-6589]
synonym: "lymphoid neoplasm (morphologic abnormality)" EXACT [SNOMEDCT_2005_07_31:414628006]
synonym: "lymphoid tumor" EXACT [NCI2004_11_17:C7065]
xref: NCI2009_04D:C7065
xref: SNOMEDCT_2010_1_31:414628006
xref: UMLS_CUI:C0598798
is_a: DOID:2531 ! hematologic cancer
is_a: DOID:619 ! lymphoproliferative disorder

[Term]
id: DOID:10330
name: slate pneumoconiosis
synonym: "Schistosis (disorder)" EXACT [SNOMEDCT_2005_07_31:1259003]
xref: NCI2009_04D:C35397
xref: SNOMEDCT_2010_1_31:1259003
xref: UMLS_CUI:C0340186
is_a: DOID:10316 ! pneumoconiosis

[Term]
id: DOID:10331
name: kaolin pneumoconiosis
synonym: "Kaolinosis (disorder)" EXACT [SNOMEDCT_2005_07_31:36696005]
xref: NCI2009_04D:C35315
xref: SNOMEDCT_2010_1_31:36696005
xref: UMLS_CUI:C0264435
is_a: DOID:10316 ! pneumoconiosis

[Term]
id: DOID:10332
name: disorder of optic chiasm due to vascular disorder
synonym: "disorder of optic chiasm associated with vascular disorder" EXACT [ICD9CM_2006:377.53]
xref: ICD9CM_2010:377.53
xref: SNOMEDCT_2010_1_31:194059004
xref: SNOMEDCT_2010_1_31:89654006
xref: UMLS_CUI:C0155310
is_a: DOID:5655 ! chiasma syndrome

[Term]
id: DOID:10334
name: craniofacial abnormality
alt_id: DOID:1295
synonym: "Congenital abnormality of skull and face bones (disorder)" EXACT [SNOMEDCT_2005_07_31:268239009]
synonym: "Congenital anomalies of skull and face bones" EXACT [ICD9CM_2006:756.0]
synonym: "Skull and face &/or face bone anomalies" EXACT [SNOMEDCT_2005_07_31:205409008]
synonym: "Skull or face bone anomaly NOS" EXACT [SNOMEDCT_2005_07_31:205423005]
synonym: "Skull or face bone anomaly NOS (disorder)" EXACT [SNOMEDCT_2005_07_31:268269002]
xref: ICD9CM_2010:756.0
xref: MSH2010_2010_02_22:D019465
xref: SNOMEDCT_2010_1_31:205409008
xref: SNOMEDCT_2010_1_31:205423005
xref: SNOMEDCT_2010_1_31:268239009
xref: SNOMEDCT_2010_1_31:268269002
xref: UMLS_CUI:C0376634
xref: UMLS_CUI:C0495615
is_a: DOID:652 ! congenital musculoskeletal abnormality

[Term]
id: DOID:10337
name: glaucomatous atrophy of optic disc
synonym: "Glaucomatous atrophy [cupping] of optic disc" EXACT [ICD9CM_2006:377.14]
synonym: "Glaucomatous atrophy of optic disc (disorder)" EXACT [SNOMEDCT_2005_07_31:1207009]
synonym: "Glaucomatous cupping of optic disc" EXACT [MTHICD9_2006:377.14]
xref: ICD9CM_2010:377.14
xref: SNOMEDCT_2010_1_31:1207009
xref: UMLS_CUI:C0271342
is_a: DOID:1686 ! glaucoma
is_a: DOID:5723 ! optic atrophy

[Term]
id: DOID:10338
name: subchronic schizophrenia
synonym: "subchronic Schizophrenia" EXACT [NCI2004_11_17:C35185]
synonym: "subchronic schizophrenia (disorder)" EXACT [SNOMEDCT_2005_07_31:16990005]
synonym: "Unspecified schizophrenia, subchronic state" EXACT [ICD9CM_2006:295.91]
xref: ICD9CM_2010:295.91
xref: NCI2009_04D:C35185
xref: SNOMEDCT_2010_1_31:16990005
xref: SNOMEDCT_2010_1_31:191529003
xref: UMLS_CUI:C0270381
is_a: DOID:10339 ! schizophrenia simplex

[Term]
id: DOID:10339
name: schizophrenia simplex
synonym: "simple schizophrenia" EXACT [CSP2005:2485-0932]
synonym: "simple schizophrenia" EXACT [SNOMEDCT_2005_07_31:154866008]
synonym: "simple schizophrenia" EXACT [SNOMEDCT_2005_07_31:192325006]
synonym: "simple schizophrenia (disorder)" EXACT [SNOMEDCT_2005_07_31:191527001]
synonym: "simple schizophrenia NOS (disorder)" EXACT [SNOMEDCT_2005_07_31:191534004]
synonym: "simple type schizophrenia" EXACT [ICD9CM_2006:295.0]
synonym: "simple type Schizophrenia" EXACT [NCI2004_11_17:C35269]
synonym: "simple type schizophrenia, unspecified state" EXACT [ICD9CM_2006:295.00]
xref: ICD9CM_2010:295.0
xref: ICD9CM_2010:295.00
xref: NCI2009_04D:C35269
xref: SNOMEDCT_2010_1_31:154866008
xref: SNOMEDCT_2010_1_31:191527001
xref: SNOMEDCT_2010_1_31:191534004
xref: SNOMEDCT_2010_1_31:192325006
xref: UMLS_CUI:C0221520
is_a: DOID:5419 ! schizophrenia

[Term]
id: DOID:10340
name: residual subchronic schizophrenia
synonym: "Residual schizophrenia, subchronic state" EXACT [ICD9CM_2006:295.61]
synonym: "subchronic residual schizophrenia (disorder)" EXACT [SNOMEDCT_2005_07_31:76566000]
xref: ICD9CM_2010:295.61
xref: NCI2009_04D:C35183
xref: SNOMEDCT_2010_1_31:76566000
xref: UMLS_CUI:C0270406
is_a: DOID:10338 ! subchronic schizophrenia
is_a: DOID:795 ! residual type schizophrenia

[Term]
id: DOID:10341
name: chronic meningitis
synonym: "chronic meningitis (disorder)" EXACT [SNOMEDCT_2005_07_31:21664006]
xref: ICD9CM_2010:322.2
xref: SNOMEDCT_2010_1_31:21664006
xref: UMLS_CUI:C0154653
is_a: DOID:9471 ! meningitis

[Term]
id: DOID:10342
name: subchronic latent schizophrenia
synonym: "Latent schizophrenia, subchronic state" EXACT [ICD9CM_2006:295.51]
synonym: "Latent subchronic Schizophrenia" EXACT [NCI2004_11_17:C35181]
synonym: "subchronic latent schizophrenia (disorder)" EXACT [SNOMEDCT_2005_07_31:191561004]
xref: ICD9CM_2010:295.51
xref: NCI2009_04D:C35181
xref: SNOMEDCT_2010_1_31:191561004
xref: UMLS_CUI:C0338810
is_a: DOID:10338 ! subchronic schizophrenia
is_a: DOID:10343 ! latent schizophrenia

[Term]
id: DOID:10343
name: latent schizophrenia
synonym: "Latent schizophrenia" EXACT [SNOMEDCT_2005_07_31:192328008]
synonym: "Latent schizophrenia" EXACT [ICD9CM_2006:295.5]
synonym: "Latent Schizophrenia" EXACT [NCI2004_11_17:C34759]
synonym: "Latent schizophrenia (disorder)" EXACT [SNOMEDCT_2005_07_31:191559008]
synonym: "Latent schizophrenia NOS (disorder)" EXACT [SNOMEDCT_2005_07_31:191566009]
synonym: "Latent schizophrenia, unspecified state" EXACT [ICD9CM_2006:295.50]
synonym: "Latent schizophrenic reaction" EXACT [MTHICD9_2006:295.5]
synonym: "Unspecified latent schizophrenia (disorder)" EXACT [SNOMEDCT_2005_07_31:191560003]
xref: ICD9CM_2010:295.5
xref: ICD9CM_2010:295.50
xref: MSH2010_2010_02_22:D012569
xref: NCI2009_04D:C34759
xref: SNOMEDCT_2010_1_31:191559008
xref: SNOMEDCT_2010_1_31:191560003
xref: SNOMEDCT_2010_1_31:191566009
xref: SNOMEDCT_2010_1_31:192328008
xref: UMLS_CUI:C0023105
is_a: DOID:10646 ! schizotypal personality disorder
is_a: DOID:5419 ! schizophrenia

[Term]
id: DOID:10348
name: blepharophimosis
xref: ICD9CM_2010:374.46
xref: MSH2010_2010_02_22:D016569
xref: OMIM2009_05_01:MTHU003862
xref: UMLS_CUI:C0005744
is_a: DOID:530 ! eyelid disease

[Term]
id: DOID:10349
name: solitary cyst of breast
synonym: "Solitary cyst of breast" EXACT [ICD9CM_2006:610.0]
synonym: "Solitary cyst of breast" EXACT [SNOMEDCT_2005_07_31:198090005]
synonym: "Solitary cyst of breast" EXACT [SNOMEDCT_2005_07_31:270538000]
synonym: "Solitary cyst of breast (disorder)" EXACT [SNOMEDCT_2005_07_31:266578003]
synonym: "Solitary Cyst of the breast" EXACT [NCI2004_11_17:C3378]
xref: ICD9CM_2010:610.0
xref: NCI2009_04D:C3378
xref: SNOMEDCT_2010_1_31:198090005
xref: SNOMEDCT_2010_1_31:266578003
xref: SNOMEDCT_2010_1_31:270538000
xref: UMLS_CUI:C0037619
is_a: DOID:10350 ! breast cyst
is_a: DOID:9504 ! benign mammary dysplasia

[Term]
id: DOID:1035
name: natural killer cell leukemia
synonym: "Aggressive NK-cell leukemia (morphologic abnormality)" EXACT [SNOMEDCT_2005_07_31:128833001]
synonym: "large granular Lymphocyte Leukemia, NK-cell type" EXACT [NCI2004_11_17:C8647]
xref: NCI2009_04D:C8647
xref: SNOMEDCT_2010_1_31:128833001
xref: UMLS_CUI:C1292777
is_a: DOID:1036 ! chronic leukemia
is_a: DOID:1037 ! lymphoblastic leukemia
is_a: DOID:1038 ! mature T-cell neoplasm

[Term]
id: DOID:10350
name: breast cyst
synonym: "Cyst of breast" EXACT [MTHICD9_2006:610.0]
synonym: "Cyst of breast" EXACT [SNOMEDCT_2005_07_31:270538000]
synonym: "Cyst of breast (disorder)" EXACT [SNOMEDCT_2005_07_31:399294002]
synonym: "Cyst of breast (disorder)" EXACT [SNOMEDCT_2005_07_31:56726003]
synonym: "Cyst of the breast" EXACT [NCI2004_11_17:C5315]
xref: MSH2010_2010_02_22:D047688
xref: NCI2009_04D:C5315
xref: SNOMEDCT_2010_1_31:270538000
xref: SNOMEDCT_2010_1_31:399294002
xref: SNOMEDCT_2010_1_31:56726003
xref: UMLS_CUI:C0006144
is_a: DOID:3463 ! breast disease

[Term]
id: DOID:10351
name: mammary duct ectasia
synonym: "Comedomastitis" EXACT [MTHICD9_2006:610.4]
synonym: "Comedomastitis" EXACT [NCI2004_11_17:C3522]
synonym: "Mammary duct ectasia (disorder)" EXACT [SNOMEDCT_2005_07_31:22049009]
synonym: "Mammary duct ectasia [Ambiguous]" EXACT [SNOMEDCT_2005_07_31:198093007]
xref: ICD9CM_2010:610.4
xref: NCI2009_04D:C3522
xref: SNOMEDCT_2010_1_31:198093007
xref: SNOMEDCT_2010_1_31:22049009
xref: UMLS_CUI:C0152442
is_a: DOID:9504 ! benign mammary dysplasia

[Term]
id: DOID:10352
name: fibroadenosis of breast
synonym: "Fibroadenosis - breast" EXACT [SNOMEDCT_2005_07_31:270893004]
synonym: "Fibroadenosis of breast" EXACT [ICD9CM_2006:610.2]
synonym: "Fibroadenosis of breast (disorder)" EXACT [SNOMEDCT_2005_07_31:23260002]
synonym: "Fibroadenosis of breast NOS (disorder)" EXACT [SNOMEDCT_2005_07_31:198092002]
xref: ICD9CM_2010:610.2
xref: SNOMEDCT_2010_1_31:198092002
xref: SNOMEDCT_2010_1_31:23260002
xref: SNOMEDCT_2010_1_31:270893004
xref: UMLS_CUI:C1305875
is_a: DOID:9504 ! benign mammary dysplasia

[Term]
id: DOID:10353
name: fibrosclerosis of breast
synonym: "Fibrosclerosis of breast" EXACT [ICD9CM_2006:610.3]
synonym: "Fibrosclerosis of breast (disorder)" EXACT [SNOMEDCT_2005_07_31:29070004]
synonym: "Fibrosis of the breast" EXACT [NCI2004_11_17:C3660]
xref: ICD9CM_2010:610.3
xref: NCI2009_04D:C3660
xref: SNOMEDCT_2010_1_31:29070004
xref: UMLS_CUI:C0156318
is_a: DOID:5997 ! non-proliferative fibrocystic change of the breast

[Term]
id: DOID:10354
name: breast fibrocystic disease
synonym: "breast Fibrocystic Change" EXACT [NCI2004_11_17:C3039]
synonym: "Diffuse cystic mastopathy" EXACT [ICD9CM_2006:610.1]
synonym: "Diffuse cystic mastopathy" EXACT [SNOMEDCT_2005_07_31:237436008]
synonym: "Fibrocystic disease of breast" EXACT [MTH:119]
synonym: "FIBROcystic DISEASE OF breast" EXACT [MTH:302]
synonym: "Fibrocystic disease of breast" EXACT [MTHICD9_2006:610.1]
synonym: "Fibrocystic disease of breast" EXACT [SNOMEDCT_2005_07_31:198091009]
synonym: "Fibrocystic disease of breast (disorder)" EXACT [SNOMEDCT_2005_07_31:27431007]
xref: ICD9CM_2010:610.1
xref: MSH2010_2010_02_22:D005348
xref: NCI2009_04D:C3039
xref: OMIM2009_05_01:MTHU017019
xref: SNOMEDCT_2010_1_31:198091009
xref: SNOMEDCT_2010_1_31:237436008
xref: SNOMEDCT_2010_1_31:27431007
xref: UMLS_CUI:C0016034
is_a: DOID:9504 ! benign mammary dysplasia

[Term]
id: DOID:1036
name: chronic leukemia
def: "A leukemia that develops slowly." [url:http\://www.nlm.nih.gov/medlineplus/leukemiaadultchronic.html]
synonym: "adult chronic leukemia" RELATED []
synonym: "CLL" RELATED []
synonym: "CML" RELATED []
xref: UMLS_CUI:C0085670
is_a: DOID:1240 ! leukemia

[Term]
id: DOID:10361
name: eosinophilic meningitis
synonym: "Eosinophilic meningitis (disorder)" EXACT [SNOMEDCT_2005_07_31:25671008]
xref: ICD9CM_2010:322.1
xref: SNOMEDCT_2010_1_31:25671008
xref: UMLS_CUI:C0154652
is_a: DOID:10341 ! chronic meningitis

[Term]
id: DOID:10366
name: malignant tumor of epididymis
synonym: "malignant Epididymal tumor" EXACT [NCI2004_11_17:C3558]
synonym: "malignant neoplasm of epididymis" EXACT [ICD9CM_2006:187.5]
synonym: "malignant neoplasm of epididymis" EXACT [SNOMEDCT_2005_07_31:93783009]
synonym: "malignant tumor of epididymis (disorder)" EXACT [SNOMEDCT_2005_07_31:363452003]
xref: ICD9CM_2010:187.5
xref: NCI2009_04D:C3558
xref: SNOMEDCT_2010_1_31:363452003
xref: SNOMEDCT_2010_1_31:93783009
xref: UMLS_CUI:C0153602
is_a: DOID:10284 ! malignant neoplasm of male genital organ or tract
is_a: DOID:512 ! epididymal neoplasm

[Term]
id: DOID:10367
name: metastatic tumor to the epididymis
synonym: "metastatic neoplasm to the Epididymis" EXACT [NCI2004_11_17:C8544]
synonym: "secondary malignant neoplasm of epididymis (disorder)" EXACT [SNOMEDCT_2005_07_31:94283001]
xref: NCI2009_04D:C8544
xref: SNOMEDCT_2010_1_31:94283001
xref: UMLS_CUI:C0347004
is_a: DOID:10366 ! malignant tumor of epididymis

[Term]
id: DOID:10368
name: adenocarcinoma of the epididymis
xref: NCI2009_04D:C39957
xref: UMLS_CUI:C1510784
is_a: DOID:10366 ! malignant tumor of epididymis
is_a: DOID:299 ! adenocarcinoma

[Term]
id: DOID:1037
name: lymphoblastic leukemia
xref: ICD9CM_2010:204
xref: ICD9CM_2010:204.9
xref: MSH2010_2010_02_22:D007945
xref: NCI2009_04D:C7539
xref: SNOMEDCT_2010_1_31:154587007
xref: SNOMEDCT_2010_1_31:188725004
xref: SNOMEDCT_2010_1_31:188731001
xref: SNOMEDCT_2010_1_31:190033006
xref: SNOMEDCT_2010_1_31:269631008
xref: SNOMEDCT_2010_1_31:32280000
xref: SNOMEDCT_2010_1_31:93170002
xref: UMLS_CUI:C0023448
is_a: DOID:1033 ! lymphoid cancer

[Term]
id: DOID:10371
name: frambesia
subset: gram-negative_bacterial_infectious_disease
synonym: "Bouba" EXACT []
synonym: "frambesia tropica" EXACT []
synonym: "frambosie" EXACT []
synonym: "polypapilloma tropicum" EXACT []
synonym: "thymosis" EXACT []
synonym: "yaws" RELATED [url:http\://en.wikipedia.org/wiki/Yaws]
xref: ICD9CM_2010:102
xref: ICD9CM_2010:102.9
xref: MSH2010_2010_02_22:D015001
xref: NCI2009_04D:C41353
xref: SNOMEDCT_2010_1_31:154391003
xref: SNOMEDCT_2010_1_31:186974004
xref: SNOMEDCT_2010_1_31:187372000
xref: SNOMEDCT_2010_1_31:266213004
xref: SNOMEDCT_2010_1_31:70647001
xref: UMLS_CUI:C0043388
is_a: DOID:2265 ! Treponema infectious disease
is_a: DOID:4223 ! pyoderma

[Term]
id: DOID:10375
name: suppression amblyopia
synonym: "Strabismic amblyopia" EXACT [ICD9CM_2006:368.01]
synonym: "Strabismic amblyopia (disorder)" EXACT [SNOMEDCT_2005_07_31:35600002]
synonym: "Suppression amblyopia" EXACT [MTHICD9_2006:368.01]
xref: ICD9CM_2010:368.01
xref: MSH2010_2010_02_22:D000550
xref: SNOMEDCT_2010_1_31:35600002
xref: UMLS_CUI:C0750903
is_a: DOID:10376 ! amblyopia

[Term]
id: DOID:10376
name: amblyopia
synonym: "amblyopia" EXACT [CSP2005:1114-9655]
synonym: "Amblyopia (disorder)" EXACT [SNOMEDCT_2005_07_31:111517004]
synonym: "Amblyopia (disorder)" EXACT [SNOMEDCT_2005_07_31:387742006]
synonym: "Amblyopia, unspecified" EXACT [ICD9CM_2006:368.00]
synonym: "Unspecified amblyopia" EXACT [SNOMEDCT_2005_07_31:193637007]
synonym: "Unspecified amblyopia (disorder)" EXACT [SNOMEDCT_2005_07_31:267627009]
xref: ICD9CM_2010:368.00
xref: MSH2010_2010_02_22:D000550
xref: OMIM2009_05_01:MTHU002370
xref: SNOMEDCT_2010_1_31:111517004
xref: SNOMEDCT_2010_1_31:155145007
xref: SNOMEDCT_2010_1_31:193637007
xref: SNOMEDCT_2010_1_31:267627009
xref: SNOMEDCT_2010_1_31:267726008
xref: SNOMEDCT_2010_1_31:387742006
xref: UMLS_CUI:C0002418
is_a: DOID:936 ! brain disease

[Term]
id: DOID:10377
name: ametropic amblyopia
synonym: "Refractive amblyopia" EXACT [ICD9CM_2006:368.03]
synonym: "Refractive amblyopia (disorder)" EXACT [SNOMEDCT_2005_07_31:90927000]
xref: ICD9CM_2010:368.03
xref: SNOMEDCT_2010_1_31:90927000
xref: UMLS_CUI:C0152190
is_a: DOID:10376 ! amblyopia

[Term]
id: DOID:10378
name: disuse ambylopia
synonym: "Deprivation amblyopia" EXACT [ICD9CM_2006:368.02]
synonym: "Deprivation amblyopia (disorder) [Ambiguous]" EXACT [SNOMEDCT_2005_07_31:21457000]
xref: ICD9CM_2010:368.02
xref: SNOMEDCT_2010_1_31:193638002
xref: SNOMEDCT_2010_1_31:21457000
xref: UMLS_CUI:C0152189
is_a: DOID:10376 ! amblyopia

[Term]
id: DOID:1038
name: mature T-cell neoplasm
xref: NCI2009_04D:C27909
xref: UMLS_CUI:C1334640
is_a: DOID:5601 ! T-cell neoplasm

[Term]
id: DOID:10380
name: precipitate labor
alt_id: DOID:10379
alt_id: DOID:14438
synonym: "Precipitate labor, antepartum" EXACT []
synonym: "Precipitate labor, with delivery" EXACT []
xref: ICD9CM_2010:661.30
xref: UMLS_CUI:C0157248
is_a: DOID:8493 ! abnormality of forces of labor

[Term]
id: DOID:10381
name: staphylococcal meningitis
subset: gram-positive_bacterial_infectious_disease
synonym: "Staphylococcal meningitis (disorder)" EXACT [SNOMEDCT_2005_07_31:12166008]
xref: ICD9CM_2010:320.3
xref: SNOMEDCT_2010_1_31:12166008
xref: UMLS_CUI:C0154640
is_a: DOID:9470 ! bacterial meningitis
is_a: DOID:98 ! staphylococcal infectious disease

[Term]
id: DOID:10383
name: amyotrophic neuralgia
synonym: "neuralgic amyotrophy" EXACT [ICD9CM_2006:353.5]
synonym: "neuralgic amyotrophy" EXACT [SNOMEDCT_2005_07_31:193113006]
synonym: "neuralgic amyotrophy" EXACT [SNOMEDCT_2005_07_31:3548001]
synonym: "neuralgic amyotrophy (disorder)" EXACT [SNOMEDCT_2005_07_31:26609002]
xref: ICD9CM_2010:353.5
xref: SNOMEDCT_2010_1_31:193113006
xref: SNOMEDCT_2010_1_31:26609002
xref: SNOMEDCT_2010_1_31:3548001
xref: UMLS_CUI:C1510479
is_a: DOID:3690 ! brachial plexus neuropathy
is_a: DOID:8444 ! nerve root and plexus disorder

[Term]
id: DOID:10384
name: papilledema associated with decreased ocular pressure
synonym: "Papilledema associated with decreased ocular pressure (disorder)" EXACT [SNOMEDCT_2005_07_31:79155000]
xref: UMLS_CUI:C0155289
is_a: DOID:146 ! papilledema

[Term]
id: DOID:1039
name: prolymphocytic leukemia
synonym: "Prolymphocytic leukaemia -RETIRED-" EXACT [SNOMEDCT_2005_07_31:10300002]
synonym: "Prolymphocytic Leukemia" EXACT [NCI2004_11_17:C3181]
synonym: "Prolymphocytic leukemia (disorder)" EXACT [SNOMEDCT_2005_07_31:110006004]
synonym: "Prolymphocytic leukemia, no ICD-O subtype (morphologic abnormality)" EXACT [SNOMEDCT_2005_07_31:128923008]
xref: MSH2010_2010_02_22:D015463
xref: NCI2009_04D:C3181
xref: SNOMEDCT_2010_1_31:10300002
xref: SNOMEDCT_2010_1_31:110006004
xref: SNOMEDCT_2010_1_31:128923008
xref: UMLS_CUI:C0023486
is_a: DOID:1040 ! chronic lymphocytic leukemia

[Term]
id: DOID:10392
name: anomalous atrioventricular excitation
synonym: "Anomalous A-V excitation" EXACT [SNOMEDCT_2005_07_31:155360000]
synonym: "Anomalous A-V excitation" EXACT [SNOMEDCT_2005_07_31:266304003]
synonym: "Anomalous atrioventricular excitation (disorder)" EXACT [SNOMEDCT_2005_07_31:17869006]
synonym: "Anomalous atrioventricular excitation NOS (disorder)" EXACT [SNOMEDCT_2005_07_31:195061003]
xref: ICD9CM_2010:426.7
xref: SNOMEDCT_2010_1_31:155360000
xref: SNOMEDCT_2010_1_31:17869006
xref: SNOMEDCT_2010_1_31:195057009
xref: SNOMEDCT_2010_1_31:195061003
xref: SNOMEDCT_2010_1_31:266304003
xref: UMLS_CUI:C0392470
is_a: DOID:10273 ! conduction disorder

[Term]
id: DOID:10393
name: secondary hypertrophic osteoarthropathy
synonym: "Bamberger-Marie disease" EXACT [MTHICD9_2006:731.2]
synonym: "HPOA - hypertrophic pulmonary osteoarthropathy" EXACT [SNOMEDCT_2005_07_31:203357004]
synonym: "hypertrophic pulmonary osteoarthropathy" EXACT [ICD9CM_2006:731.2]
synonym: "hypertrophic pulmonary osteoarthropathy (disorder)" EXACT [SNOMEDCT_2005_07_31:222712005]
synonym: "hypertrophic pulmonary osteoarthropathy (disorder) [Ambiguous]" EXACT [SNOMEDCT_2005_07_31:46922002]
synonym: "Marie Bamberger disease" EXACT [CSP2005:2715-1220]
xref: ICD9CM_2010:731.2
xref: MSH2010_2010_02_22:D010005
xref: SNOMEDCT_2010_1_31:203357004
xref: SNOMEDCT_2010_1_31:222712005
xref: SNOMEDCT_2010_1_31:46922002
xref: UMLS_CUI:C0029412
is_a: DOID:381 ! arthropathy

[Term]
id: DOID:10398
name: pneumonic plague
subset: gram-negative_bacterial_infectious_disease
subset: zoonotic_infectious_disease
synonym: "pneumonic plague" EXACT [CSP2005:0368-3331]
synonym: "Pneumonic plague (disorder)" EXACT [SNOMEDCT_2005_07_31:38976008]
synonym: "Pneumonic plague, unspecified" EXACT [ICD9CM_2006:020.5]
synonym: "Pneumonic plague, unspecified (disorder)" EXACT [SNOMEDCT_2005_07_31:186283004]
xref: ICD9CM_2010:020.5
xref: MSH2010_2010_02_22:D010930
xref: SNOMEDCT_2010_1_31:186283004
xref: SNOMEDCT_2010_1_31:38976008
xref: UMLS_CUI:C0524688
is_a: DOID:3482 ! plague
is_a: DOID:874 ! bacterial pneumonia

[Term]
id: DOID:10399
name: seminal vesicle chronic gonorrhea
synonym: "chronic gonococcal seminal vesiculitis (disorder)" EXACT [SNOMEDCT_2005_07_31:23975003]
synonym: "Gonococcal seminal vesiculitis, chronic" EXACT [ICD9CM_2006:098.34]
xref: ICD9CM_2010:098.34
xref: SNOMEDCT_2010_1_31:23975003
xref: UMLS_CUI:C0153205
is_a: DOID:10400 ! gonococcal seminal vesiculitis

[Term]
id: DOID:104
name: bacterial infectious disease
def: "A disease by infectious agent that results_in infection, has_agent Bacteria." [url:http\://en.wikipedia.org/wiki/Pathogenic_bacteria]
xref: ICD9CM_2010:030-041.99
xref: ICD9CM_2010:040
xref: MSH2010_2010_02_22:D001424
xref: NCI2009_04D:C2890
xref: SNOMEDCT_2010_1_31:154311004
xref: SNOMEDCT_2010_1_31:154317000
xref: SNOMEDCT_2010_1_31:154318005
xref: SNOMEDCT_2010_1_31:186335000
xref: SNOMEDCT_2010_1_31:186406007
xref: SNOMEDCT_2010_1_31:186470002
xref: SNOMEDCT_2010_1_31:186472005
xref: SNOMEDCT_2010_1_31:187314009
xref: SNOMEDCT_2010_1_31:187346009
xref: SNOMEDCT_2010_1_31:187347000
xref: SNOMEDCT_2010_1_31:266182006
xref: SNOMEDCT_2010_1_31:266187000
xref: SNOMEDCT_2010_1_31:301811001
xref: SNOMEDCT_2010_1_31:87628006
xref: UMLS_CUI:C0004623
is_a: DOID:0050117 ! disease by infectious agent

[Term]
id: DOID:1040
name: chronic lymphocytic leukemia
xref: MSH:D015451
xref: UMLS_CUI:C0023458
is_a: DOID:1036 ! chronic leukemia
is_a: DOID:1037 ! lymphoblastic leukemia

[Term]
id: DOID:10400
name: gonococcal seminal vesiculitis
synonym: "Gonococcal seminal vesiculitis (acute)" EXACT [ICD9CM_2006:098.14]
synonym: "Gonococcal seminal vesiculitis (disorder)" EXACT [SNOMEDCT_2005_07_31:301990003]
synonym: "Gonorrhea of seminal vesicle" EXACT [MTHICD9_2006:098.14]
xref: ICD9CM_2010:098.14
xref: SNOMEDCT_2010_1_31:301990003
xref: UMLS_CUI:C0578661
is_a: DOID:9365 ! vesiculitis

[Term]
id: DOID:10401
name: secondary pneumonic plague
subset: gram-negative_bacterial_infectious_disease
subset: zoonotic_infectious_disease
synonym: "secondary pneumonic plague (disorder)" EXACT [SNOMEDCT_2005_07_31:67525007]
xref: ICD9CM_2010:020.4
xref: SNOMEDCT_2010_1_31:67525007
xref: UMLS_CUI:C0152938
is_a: DOID:10398 ! pneumonic plague

[Term]
id: DOID:10402
name: primary pneumonic plague
subset: gram-negative_bacterial_infectious_disease
subset: zoonotic_infectious_disease
synonym: "primary pneumonic plague (disorder)" EXACT [SNOMEDCT_2005_07_31:35339003]
xref: ICD9CM_2010:020.3
xref: SNOMEDCT_2010_1_31:35339003
xref: UMLS_CUI:C0152937
is_a: DOID:10398 ! pneumonic plague

[Term]
id: DOID:1042
name: Generalized infection during labor
alt_id: DOID:10262
alt_id: DOID:1041
synonym: "antepartum generalized infection during labor" EXACT []
synonym: "Generalized infection during labor, delivered" EXACT []
xref: ICD9CM_2010:659.3
xref: SNOMEDCT_2010_1_31:66844003
xref: UMLS_CUI:C0157179
is_a: DOID:4285 ! complications of pregnancy, childbirth and the puerperium

[Term]
id: DOID:10423
name: acute pericementitis
synonym: "acute pericementitis (disorder)" EXACT [SNOMEDCT_2005_07_31:196362006]
synonym: "acute periodontitis" EXACT [ICD9CM_2006:523.3]
synonym: "acute Periodontitis" EXACT [NCI2004_11_17:C34354]
synonym: "acute periodontitis" EXACT [SNOMEDCT_2005_07_31:155646007]
synonym: "acute periodontitis" EXACT [SNOMEDCT_2005_07_31:196361004]
synonym: "acute periodontitis (disorder)" EXACT [SNOMEDCT_2005_07_31:21638000]
synonym: "acute periodontitis NOS (disorder)" EXACT [SNOMEDCT_2005_07_31:196364007]
xref: ICD9CM_2010:523.3
xref: ICD9CM_2010:523.33
xref: NCI2009_04D:C34354
xref: SNOMEDCT_2010_1_31:155646007
xref: SNOMEDCT_2010_1_31:196361004
xref: SNOMEDCT_2010_1_31:196362006
xref: SNOMEDCT_2010_1_31:196364007
xref: SNOMEDCT_2010_1_31:21638000
xref: UMLS_CUI:C0001342
is_a: DOID:824 ! periodontitis

[Term]
id: DOID:10426
name: Klippel-Feil syndrome
def: "A congenital disorder that results_from abnormal segementation of the vertebra during fetal development which results_in fusion located_in cervical vertebra." [url:http\://emedicine.medscape.com/article/1264848-overview, url:http\://en.wikipedia.org/wiki/Klippel%E2%80%93Feil_syndrome, url:http\://www.healthline.com/galecontent/klippel-feil-syndrome, url:http\://www.ninds.nih.gov/disorders/klippel_feil/klippel_feil.htm, url:http\://www.wheelessonline.com/ortho/klippel_feil_syndrome]
synonym: "Congenital dystrophia brevicollis" EXACT [SNOMEDCT_2005_07_31:388981000]
synonym: "Klippel-Feil and Turner syndrome" EXACT [SNOMEDCT_2005_07_31:129581007]
xref: ICD9CM_2010:756.16
xref: MSH2010_2010_02_22:D007714
xref: OMIM2009_05_01:MTHU007623
xref: OMIM2009_05_01:MTHU009868
xref: SNOMEDCT_2010_1_31:129581007
xref: SNOMEDCT_2010_1_31:157003009
xref: SNOMEDCT_2010_1_31:205441002
xref: SNOMEDCT_2010_1_31:268349005
xref: SNOMEDCT_2010_1_31:388981000
xref: SNOMEDCT_2010_1_31:5601008
xref: UMLS_CUI:C0022738
is_a: DOID:759 ! congenital disorder

[Term]
id: DOID:10428
name: stable condition keratoconus
synonym: "Keratoconus, stable condition (disorder)" EXACT [SNOMEDCT_2005_07_31:193844000]
synonym: "Stable condition keratoconus (disorder)" EXACT [SNOMEDCT_2005_07_31:75253008]
xref: ICD9CM_2010:371.61
xref: SNOMEDCT_2010_1_31:193844000
xref: SNOMEDCT_2010_1_31:75253008
xref: UMLS_CUI:C0155131
is_a: DOID:10126 ! keratoconus

[Term]
id: DOID:10435
name: purulent acute otitis media
def: "A suppurative otitis media with sudden onset and a short course." [url:http\://books.google.com/books?id=zyvJKxRd-0EC&pg=PA128&lpg#v=onepage&q=&f=false]
xref: ICD9CM_2010:382.02
xref: UMLS_CUI:C0155439
is_a: DOID:11506 ! suppurative otitis media

[Term]
id: DOID:10437
name: metastasis to lymph node
xref: ICD9CM_2010:196.0
xref: SNOMEDCT_2010_1_31:188380009
xref: SNOMEDCT_2010_1_31:188392009
xref: UMLS_CUI:C0153668
is_a: DOID:10619 ! lymph node cancer

[Term]
id: DOID:10439
name: Mooren's ulcer
synonym: "Mooren's ulcer (disorder)" EXACT [SNOMEDCT_2005_07_31:22440001]
xref: ICD9CM_2010:370.07
xref: SNOMEDCT_2010_1_31:22440001
xref: UMLS_CUI:C0155072
is_a: DOID:8463 ! corneal ulcer

[Term]
id: DOID:1044
name: nontraumatic rupture of muscle
synonym: "Non-traumatic muscle tear" EXACT [SNOMEDCT_2005_07_31:156729009]
synonym: "Non-traumatic muscle tear" EXACT [SNOMEDCT_2005_07_31:268106003]
synonym: "Nontraumatic rupture of muscle (disorder)" EXACT [SNOMEDCT_2005_07_31:29191005]
synonym: "Rupture of muscle, nontraumatic" EXACT [ICD9CM_2006:728.83]
xref: ICD9CM_2010:728.83
xref: SNOMEDCT_2010_1_31:156729009
xref: SNOMEDCT_2010_1_31:268106003
xref: SNOMEDCT_2010_1_31:29191005
xref: UMLS_CUI:C0158363
is_a: DOID:423 ! myopathy

[Term]
id: DOID:10440
name: mycotic corneal ulcer
synonym: "Mycotic corneal ulcer (disorder)" EXACT [SNOMEDCT_2005_07_31:397977001]
synonym: "Mycotic corneal ulcer (disorder)" EXACT [SNOMEDCT_2005_07_31:59939007]
xref: ICD9CM_2010:370.05
xref: SNOMEDCT_2010_1_31:397977001
xref: SNOMEDCT_2010_1_31:59939007
xref: UMLS_CUI:C0155071
is_a: DOID:8463 ! corneal ulcer

[Term]
id: DOID:10441
name: marginal corneal ulcer
synonym: "Marginal corneal ulcer (disorder)" EXACT [SNOMEDCT_2005_07_31:47398006]
xref: ICD9CM_2010:370.01
xref: SNOMEDCT_2010_1_31:47398006
xref: UMLS_CUI:C0155067
is_a: DOID:8463 ! corneal ulcer

[Term]
id: DOID:10442
name: hypopyon ulcer
synonym: "Hypopyon ulcer (disorder)" EXACT [SNOMEDCT_2005_07_31:6395007]
xref: ICD9CM_2010:370.04
xref: SNOMEDCT_2010_1_31:193762002
xref: SNOMEDCT_2010_1_31:267633000
xref: SNOMEDCT_2010_1_31:6395007
xref: UMLS_CUI:C0155070
is_a: DOID:10443 ! hypopyon
is_a: DOID:8463 ! corneal ulcer

[Term]
id: DOID:10443
name: hypopyon
synonym: "Hypopyon (disorder)" EXACT [SNOMEDCT_2005_07_31:87807004]
xref: ICD9CM_2010:364.05
xref: NCI2009_04D:C50593
xref: SNOMEDCT_2010_1_31:87807004
xref: UMLS_CUI:C0020641
is_a: DOID:9383 ! iridocyclitis

[Term]
id: DOID:10444
name: ring corneal ulcer
synonym: "Ring corneal ulcer (disorder)" EXACT [SNOMEDCT_2005_07_31:111520007]
xref: ICD9CM_2010:370.02
xref: SNOMEDCT_2010_1_31:111520007
xref: SNOMEDCT_2010_1_31:193760005
xref: UMLS_CUI:C0155068
is_a: DOID:8463 ! corneal ulcer

[Term]
id: DOID:10445
name: perforated corneal ulcer
synonym: "Perforated corneal ulcer (disorder)" EXACT [SNOMEDCT_2005_07_31:46606001]
xref: ICD9CM_2010:370.06
xref: SNOMEDCT_2010_1_31:46606001
xref: UMLS_CUI:C0151844
is_a: DOID:8463 ! corneal ulcer

[Term]
id: DOID:10447
name: thyroid dysfunction complicating pregnancy, childbirth, or the puerperium
alt_id: DOID:10446
alt_id: DOID:14076
alt_id: DOID:14077
synonym: "antepartum thyroid dysfunction" EXACT []
synonym: "postpartum thyroid dysfunction" EXACT []
synonym: "Thyroid dysfunction of mother, with delivery" EXACT []
xref: ICD9CM_2010:648.10
xref: UMLS_CUI:C0156837
is_a: DOID:2177 ! complications mainly related to pregnancy
is_a: DOID:50 ! thyroid gland disease

[Term]
id: DOID:10448
name: malignant neoplasm of middle third of esophagus
synonym: "Ca middle third esophagus (disorder)" EXACT [SNOMEDCT_2005_07_31:269523008]
synonym: "Ca middle third oesophagus" EXACT [SNOMEDCT_2005_07_31:154443000]
synonym: "malignant neoplasm of middle third of oesophagus" EXACT [SNOMEDCT_2005_07_31:93895004]
synonym: "malignant tumor of middle third of esophagus (disorder)" EXACT [SNOMEDCT_2005_07_31:187726001]
synonym: "malignant tumor of the middle Third of the esophagus" EXACT [NCI2004_11_17:C3534]
xref: ICD9CM_2010:150.4
xref: NCI2009_04D:C3534
xref: SNOMEDCT_2010_1_31:154443000
xref: SNOMEDCT_2010_1_31:187726001
xref: SNOMEDCT_2010_1_31:269523008
xref: SNOMEDCT_2010_1_31:93895004
xref: UMLS_CUI:C0153414
is_a: DOID:1103 ! malignant esophageal neoplasm by Topographic Region
is_a: DOID:9919 ! malignant neoplasm of thoracic esophagus

[Term]
id: DOID:1045
name: Muscle, ligament and fascia disorder
xref: ICD9CM_2010:728.7
xref: ICD9CM_2010:728.79
xref: UMLS_CUI:C0079954
is_a: DOID:4256 ! rheumatism

[Term]
id: DOID:10456
name: tonsillitis
alt_id: DOID:10454
alt_id: DOID:13751
def: "An upper respiratory tract disease which involves inflammation of the tonsils resulting from bacterial (Group A streptococcus) and viral (Epstein-Barr virus, adenovirus) infections. Symptoms include a severe sore throat (which may be experienced as referred pain to the ears), painful/difficult swallowing, coughing, headache, myalgia (muscle aches), fever and chills. Tonsillitis is characterized by signs of red, swollen tonsils which may have a purulent exudative coating of white patches (i.e. pus). Swelling of the cheeks and neck may occur." [url:http\://en.wikipedia.org/wiki/Tonsillitis, url:http\://www2.merriam-webster.com/cgi-bin/mwmednlm?book=Medical&va=tonsillitis]
synonym: "chronic tonsillitis" EXACT []
synonym: "chronic tonsillitis (disorder)" EXACT [SNOMEDCT_2005_07_31:90979004]
synonym: "Throat infection - tonsillitis" EXACT [SNOMEDCT_2005_07_31:195665006]
synonym: "Tonsillitis (disorder)" EXACT [SNOMEDCT_2005_07_31:90176007]
synonym: "Tonsillitis, NOS" EXACT [MTHICD9_2006:463]
xref: ICD9CM_2010:474.00
xref: MSH2010_2010_02_22:D014069
xref: SNOMEDCT_2010_1_31:155530006
xref: SNOMEDCT_2010_1_31:195665006
xref: SNOMEDCT_2010_1_31:195794009
xref: SNOMEDCT_2010_1_31:90176007
xref: SNOMEDCT_2010_1_31:90979004
xref: UMLS_CUI:C0040425
xref: UMLS_CUI:C0149517
is_a: DOID:974 ! upper respiratory tract disease

[Term]
id: DOID:10457
name: Legionnaires' disease
def: "A legionellosis characterized by severe form of infection producing pneumonia. Symptoms include fever, chills, and cough." [url:http\://en.wikipedia.org/wiki/Legionellosis]
subset: gram-negative_bacterial_infectious_disease
synonym: "(Legionella) or (Legionnaire's disease)" EXACT [SNOMEDCT_2005_07_31:154315008]
synonym: "(Legionella) or (Legionnaire's disease)" EXACT [SNOMEDCT_2005_07_31:266186009]
synonym: "Infection by Legionella pneumophilia (disorder)" EXACT [SNOMEDCT_2005_07_31:269574000]
synonym: "Legionella pneumonia (disorder)" EXACT [SNOMEDCT_2005_07_31:195889001]
synonym: "Legionnaire's disease" EXACT [CSP2005:0368-3108]
synonym: "Legionnaire's disease (disorder)" EXACT [SNOMEDCT_2005_07_31:312403005]
synonym: "Legionnaire's disease [Ambiguous]" EXACT [SNOMEDCT_2005_07_31:74881002]
synonym: "Legionnaires' disease" EXACT [ICD9CM_2006:482.84]
xref: ICD9CM_2010:482.84
xref: MSH2010_2010_02_22:D007877
xref: SNOMEDCT_2010_1_31:154315008
xref: SNOMEDCT_2010_1_31:195889001
xref: SNOMEDCT_2010_1_31:266186009
xref: SNOMEDCT_2010_1_31:269574000
xref: SNOMEDCT_2010_1_31:312403005
xref: SNOMEDCT_2010_1_31:74881002
xref: UMLS_CUI:C0023241
is_a: DOID:10458 ! legionellosis
is_a: DOID:874 ! bacterial pneumonia

[Term]
id: DOID:10458
name: legionellosis
def: "A Legionellaceae infectious disease caused by bacteria belonging to the genus Legionella, especially Legionella pneumophila and less frequently by Legionella longbeachae. The symptoms include dry cough, fever, headache and diarrhea." [url:http\://en.wikipedia.org/wiki/Legionellosis, url:http\://www.cdc.gov/mmwr/preview/mmwrhtml/mm4934a1.htm]
subset: gram-negative_bacterial_infectious_disease
synonym: "Legionella infection (disorder)" EXACT [SNOMEDCT_2005_07_31:26726000]
synonym: "legionellosis" EXACT [CSP2005:0368-3108]
xref: MSH2010_2010_02_22:D007876
xref: SNOMEDCT_2010_1_31:26726000
xref: UMLS_CUI:C0023240
is_a: DOID:0050319 ! primary Legionellaceae infectious disease

[Term]
id: DOID:10459
name: common cold
def: "An upper respiratory tract disease which involves inflammation of the mucous membranes of the nose, throat, eyes, and eustachian tubes with watery then purulent discharge. This is an acute contagious disease caused by rhinoviruses, human parainfluenza viruses, human respiratory syncytial virus, influenza viruses, adenoviruses, enteroviruses, or metapneumovirus." [url:http\://www2.merriam-webster.com/cgi-bin/mwmednlm?book=Medical&va=common%20cold]
synonym: "acute coryza" EXACT []
synonym: "acute Nasopharyngitis" EXACT [NCI2004_11_17:C34500]
synonym: "acute nasopharyngitis" EXACT [SNOMEDCT_2005_07_31:195648002]
synonym: "acute nasopharyngitis [common cold]" EXACT [ICD9CM_2006:460]
synonym: "acute rhinitis" EXACT [SNOMEDCT_2005_07_31:232341009]
synonym: "Acute viral rhinopharyngitis" EXACT []
synonym: "common cold" EXACT [CSP2005:3099-9293]
synonym: "Common cold" EXACT [SNOMEDCT_2005_07_31:232342002]
synonym: "Common cold (disorder)" EXACT [SNOMEDCT_2005_07_31:82272006]
synonym: "head cold, NOS" EXACT [SNOMEDCT_2005_07_31:54150009]
synonym: "Nasopharyngitis - acute" EXACT [SNOMEDCT_2005_07_31:155497009]
synonym: "Nasopharyngitis - acute" EXACT [SNOMEDCT_2005_07_31:266377009]
synonym: "Nasopharyngitis, acute" EXACT [MTHICD9_2006:460]
synonym: "rhino-sinusitis" EXACT []
xref: ICD9CM_2010:460
xref: MSH2010_2010_02_22:D003139
xref: NCI2009_04D:C34500
xref: NCI2009_04D:C78599
xref: SNOMEDCT_2010_1_31:155497009
xref: SNOMEDCT_2010_1_31:195648002
xref: SNOMEDCT_2010_1_31:232341009
xref: SNOMEDCT_2010_1_31:232342002
xref: SNOMEDCT_2010_1_31:266377009
xref: SNOMEDCT_2010_1_31:54150009
xref: SNOMEDCT_2010_1_31:82272006
xref: UMLS_CUI:C0009443
is_a: DOID:974 ! upper respiratory tract disease

[Term]
id: DOID:10460
name: nasopharyngitis
alt_id: DOID:11587
def: "A nasopharyngeal disease which involves inflammation of the nasal passages and upper part of the pharynx." [url:http\://medical-dictionary.thefreedictionary.com/nasopharyngitis, url:http\://www.merriam-webster.com/medical/nasopharyngitis]
synonym: "chronic nasopharyngitis" EXACT []
synonym: "chronic nasopharyngitis (disorder)" EXACT [SNOMEDCT_2005_07_31:47841006]
synonym: "Nasopharyngitis (disorder)" EXACT [SNOMEDCT_2005_07_31:51476001]
synonym: "Nasopharyngitis NOS" EXACT [MTHICD9_2006:460]
xref: ICD9CM_2010:472.2
xref: MSH2010_2010_02_22:D009304
xref: NCI2009_04D:C34837
xref: SNOMEDCT_2010_1_31:155524006
xref: SNOMEDCT_2010_1_31:47841006
xref: SNOMEDCT_2010_1_31:51476001
xref: UMLS_CUI:C0027441
xref: UMLS_CUI:C0155826
is_a: DOID:9561 ! nasopharyngeal disease

[Term]
id: DOID:10461
name: dentin caries
synonym: "Compound dental caries (disorder)" EXACT [SNOMEDCT_2005_07_31:50047001]
synonym: "Dental caries extending into dentine" EXACT [ICD9CM_2006:521.02]
synonym: "Dentin caries, NOS" EXACT [SNOMEDCT_2005_07_31:44828002]
xref: ICD9CM_2010:521.02
xref: SNOMEDCT_2010_1_31:442551007
xref: SNOMEDCT_2010_1_31:44828002
xref: SNOMEDCT_2010_1_31:50047001
xref: UMLS_CUI:C0266846
is_a: DOID:216 ! dental caries

[Term]
id: DOID:10469
name: diabetes mellitus juvenile type, uncontrolled, with neurological manifestations
synonym: "Diabetes mellitus type I [juvenile type], uncontrolled, with neurological manifestations" EXACT [ICD9CM_2006:250.63]
xref: ICD9CM_2010:250.63
xref: UMLS_CUI:C0375140
is_a: DOID:9743 ! diabetic neuropathy
is_a: DOID:9744 ! insulin-dependent diabetes mellitus

[Term]
id: DOID:1047
name: Mental disorder complicating pregnancy, childbirth, or the puerperium
alt_id: DOID:1046
alt_id: DOID:10663
alt_id: DOID:10664
alt_id: DOID:10665
alt_id: DOID:12734
alt_id: DOID:14128
alt_id: DOID:9701
synonym: "Mental disorder of mother, antepartum" EXACT []
synonym: "Mental disorder of mother, with delivery" EXACT []
synonym: "peripheral neuritis antepartum" EXACT []
synonym: "peripheral neuritis in pregnancy, with delivery" EXACT []
synonym: "peripheral neuritis postpartum" EXACT []
synonym: "postpartum edema or excessive weight gain" EXACT []
synonym: "postpartum mental disorder of mother" EXACT []
xref: ICD9CM_2010:646.14
xref: UMLS_CUI:C0156733
is_a: DOID:1803 ! neuritis
is_a: DOID:2177 ! complications mainly related to pregnancy

[Term]
id: DOID:10471
name: patellar tendinitis
synonym: "Patellar tendonitis (disorder)" EXACT [SNOMEDCT_2005_07_31:37785001]
xref: ICD9CM_2010:726.64
xref: SNOMEDCT_2010_1_31:156662006
xref: SNOMEDCT_2010_1_31:268089006
xref: SNOMEDCT_2010_1_31:37785001
xref: UMLS_CUI:C0158317
is_a: DOID:9359 ! enthesopathy of knee
is_a: DOID:971 ! tendinitis

[Term]
id: DOID:10472
name: candidal pneumonia
def: "A candidiasis that involves inflammation of the lung caused by Candida species either by hematogenous dissemination or by bronchial extension in patients with oropharyngeal candidiasis. The symptoms include fever, tachypnea, dyspnea, and chest pain." [url:http\://mycology.adelaide.edu.au/Mycoses/Cutaneous/Candidiasis/]
synonym: "Candidiasis of lung" EXACT [ICD9CM_2006:112.4]
xref: ICD9CM_2010:112.4
xref: SNOMEDCT_2010_1_31:187019005
xref: SNOMEDCT_2010_1_31:3487004
xref: UMLS_CUI:C0153251
is_a: DOID:1508 ! candidiasis
is_a: DOID:552 ! pneumonia

[Term]
id: DOID:10473
name: Wrist or carpus enthesopathy
synonym: "Enthesopathy of the wrist and carpus (disorder)" EXACT [SNOMEDCT_2005_07_31:202859000]
synonym: "Enthesopathy of wrist and carpus" EXACT [ICD9CM_2006:726.4]
synonym: "Enthesopathy of wrist and/or carpus (disorder)" EXACT [SNOMEDCT_2005_07_31:33439002]
synonym: "Wrist or carpus enthesopathy NOS (disorder)" EXACT [SNOMEDCT_2005_07_31:202860005]
xref: ICD9CM_2010:726.4
xref: SNOMEDCT_2010_1_31:202859000
xref: SNOMEDCT_2010_1_31:202860005
xref: SNOMEDCT_2010_1_31:33439002
xref: UMLS_CUI:C0158311
is_a: DOID:1667 ! peripheral enthesopathies and allied syndromes

[Term]
id: DOID:10480
name: diaphragmatic eventration
xref: MSH2010_2010_02_22:D003965
xref: OMIM2009_05_01:MTHU007134
xref: OMIM2009_05_01:MTHU009859
xref: OMIM2009_05_01:MTHU020424
xref: SNOMEDCT_2010_1_31:157006001
xref: SNOMEDCT_2010_1_31:268351009
xref: SNOMEDCT_2010_1_31:34168003
xref: UMLS_CUI:C0011981
is_a: DOID:10481 ! disease of diaphragm

[Term]
id: DOID:10481
name: disease of diaphragm
xref: ICD9CM_2010:519.4
xref: SNOMEDCT_2010_1_31:196182001
xref: SNOMEDCT_2010_1_31:48475001
xref: UMLS_CUI:C0152097
is_a: DOID:0080000 ! muscular disease

[Term]
id: DOID:10483
name: hypertonic, incoordinate, or prolonged uterine contractions
alt_id: DOID:10482
alt_id: DOID:11860
xref: ICD9CM_2010:661.40
xref: UMLS_CUI:C0157252
is_a: DOID:8493 ! abnormality of forces of labor

[Term]
id: DOID:10485
name: esophageal atresia
synonym: "Congenital atresia of esophagus (disorder)" EXACT [SNOMEDCT_2005_07_31:26179002]
synonym: "Congenital imperforate esophagus" EXACT [MTHICD9_2006:750.3]
synonym: "Imperforate esophagus (disorder)" EXACT [SNOMEDCT_2005_07_31:204656005]
synonym: "Oesophageal atresia" EXACT [SNOMEDCT_2005_07_31:156947007]
xref: MSH2010_2010_02_22:D004933
xref: OMIM2009_05_01:MTHU011564
xref: SNOMEDCT_2010_1_31:156947007
xref: SNOMEDCT_2010_1_31:204656005
xref: SNOMEDCT_2010_1_31:26179002
xref: UMLS_CUI:C0014850
is_a: DOID:6050 ! esophageal disease

[Term]
id: DOID:10486
name: intestinal atresia
xref: MSH2010_2010_02_22:D007409
xref: UMLS_CUI:C0021828
is_a: DOID:5295 ! intestinal disease

[Term]
id: DOID:10487
name: Hirschsprung's disease
synonym: "Aganglionic Megacolon" EXACT [NCI2004_11_17:C34700]
synonym: "Aganglionosis" EXACT [MTHICD9_2006:751.3]
synonym: "Aganglionosis" EXACT [SNOMEDCT_2005_07_31:204738000]
synonym: "Congenital megacolon (disorder)" EXACT [SNOMEDCT_2005_07_31:360436002]
synonym: "Hirschsprung's disease (disorder)" EXACT [SNOMEDCT_2005_07_31:204739008]
synonym: "Hirschsprung's disease [Ambiguous]" EXACT [SNOMEDCT_2005_07_31:6687001]
synonym: "Hirschsprung's disease NOS (disorder)" EXACT [SNOMEDCT_2005_07_31:204742002]
synonym: "Macrocolon" EXACT [SNOMEDCT_2005_07_31:204744001]
synonym: "Macrocolon (disorder)" EXACT [SNOMEDCT_2005_07_31:367495003]
synonym: "pelvirectal achalasia" EXACT [CSP2005:0724-7702]
xref: MSH2010_2010_02_22:D006627
xref: NCI2009_04D:C34700
xref: OMIM2009_05_01:142623
xref: OMIM2009_05_01:MTHU003463
xref: OMIM2009_05_01:MTHU017167
xref: SNOMEDCT_2010_1_31:156957008
xref: SNOMEDCT_2010_1_31:204738000
xref: SNOMEDCT_2010_1_31:204739008
xref: SNOMEDCT_2010_1_31:204742002
xref: SNOMEDCT_2010_1_31:204744001
xref: SNOMEDCT_2010_1_31:360436002
xref: SNOMEDCT_2010_1_31:367495003
xref: SNOMEDCT_2010_1_31:6687001
xref: UMLS_CUI:C0019569
is_a: DOID:11372 ! megacolon

[Term]
id: DOID:10488
name: imperforate anus
synonym: "anal atresia (disorder)" EXACT [SNOMEDCT_2005_07_31:204712000]
synonym: "Congenital atresia of anus (disorder) [Ambiguous]" EXACT [SNOMEDCT_2005_07_31:14118000]
synonym: "Congenital or infantile occlusion of anus" EXACT [MTHICD9_2006:751.2]
synonym: "Imperforate anus" EXACT [SNOMEDCT_2005_07_31:156956004]
synonym: "Imperforate anus (disorder)" EXACT [SNOMEDCT_2005_07_31:204731006]
synonym: "Imperforate anus NOS (disorder)" EXACT [SNOMEDCT_2005_07_31:204733009]
xref: MSH2010_2010_02_22:D001006
xref: OMIM2009_05_01:207500
xref: OMIM2009_05_01:301800
xref: OMIM2009_05_01:MTHU001447
xref: OMIM2009_05_01:MTHU005779
xref: SNOMEDCT_2010_1_31:14118000
xref: SNOMEDCT_2010_1_31:156956004
xref: SNOMEDCT_2010_1_31:204712000
xref: SNOMEDCT_2010_1_31:204731006
xref: SNOMEDCT_2010_1_31:204733009
xref: UMLS_CUI:C0003466
is_a: DOID:759 ! congenital disorder

[Term]
id: DOID:10489
name: transient disorder of initiating or maintaining wakefulness
xref: ICD9CM_2010:307.43
xref: UMLS_CUI:C0154568
is_a: DOID:535 ! sleep disorder

[Term]
id: DOID:10493
name: adrenal cortical hypofunction
synonym: "Adrenal cortical hypofunction (disorder)" EXACT [SNOMEDCT_2005_07_31:386584007]
synonym: "Adrenal cortical hypofunction (disorder)" EXACT [SNOMEDCT_2005_07_31:68588005]
synonym: "Adrenal Cortical Insufficiency" EXACT [NCI2004_11_17:C27150]
synonym: "Corticoadrenal insufficiency" EXACT [ICD9CM_2006:255.4]
synonym: "Corticoadrenal insufficiency" EXACT [SNOMEDCT_2005_07_31:154707007]
synonym: "Corticoadrenal insufficiency" EXACT [SNOMEDCT_2005_07_31:267483004]
synonym: "Corticoadrenal insufficiency NOS" EXACT [SNOMEDCT_2005_07_31:190527008]
synonym: "Corticoadrenal insufficiency NOS (disorder)" EXACT [SNOMEDCT_2005_07_31:267398003]
xref: ICD9CM_2010:255.4
xref: SNOMEDCT_2010_1_31:154707007
xref: SNOMEDCT_2010_1_31:190527008
xref: SNOMEDCT_2010_1_31:267398003
xref: SNOMEDCT_2010_1_31:267483004
xref: SNOMEDCT_2010_1_31:386584007
xref: SNOMEDCT_2010_1_31:68588005
xref: UMLS_CUI:C0405580
is_a: DOID:3952 ! adrenal cortex disease
is_a: DOID:417 ! autoimmune disease
is_a: DOID:9552 ! adrenal gland hypofunction

[Term]
id: DOID:10494
name: pulmonary valve syphilitic endocarditis
subset: gram-negative_bacterial_infectious_disease
subset: sexually_transmitted_infectious_disease
synonym: "Syphilitic endocarditis of pulmonary valve (disorder)" EXACT [SNOMEDCT_2005_07_31:186878002]
xref: ICD9CM_2010:093.24
xref: SNOMEDCT_2010_1_31:186878002
xref: UMLS_CUI:C0153163
is_a: DOID:1516 ! syphilitic endocarditis

[Term]
id: DOID:10499
name: orbital granuloma
synonym: "orbital Granuloma" EXACT [NCI2004_11_17:C3653]
synonym: "orbital granuloma (disorder)" EXACT [SNOMEDCT_2005_07_31:72776003]
xref: ICD9CM_2010:376.11
xref: NCI2009_04D:C3653
xref: SNOMEDCT_2010_1_31:194008000
xref: SNOMEDCT_2010_1_31:72776003
xref: UMLS_CUI:C0155262
is_a: DOID:1397 ! chronic orbital inflammation

[Term]
id: DOID:10501
name: menopausal and postmenopausal disorder
xref: ICD9CM_2010:627
xref: ICD9CM_2010:627.9
xref: SNOMEDCT_2010_1_31:156050008
xref: SNOMEDCT_2010_1_31:156056002
xref: SNOMEDCT_2010_1_31:198433000
xref: SNOMEDCT_2010_1_31:198443002
xref: SNOMEDCT_2010_1_31:266677000
xref: UMLS_CUI:C0156407
is_a: DOID:229 ! female reproductive system disease

[Term]
id: DOID:10505
name: generalized nonconvulsive seizure disorder
alt_id: DOID:10504
synonym: "generalized nonconvulsive epilepsy with intractable epilepsy" EXACT []
xref: ICD9CM_2010:345.0
xref: ICD9CM_2010:345.01
xref: SNOMEDCT_2010_1_31:192979009
xref: SNOMEDCT_2010_1_31:192987005
xref: SNOMEDCT_2010_1_31:35796005
xref: UMLS_CUI:C0017332
xref: UMLS_CUI:C1112693
is_a: DOID:7725 ! tonic-clonic epilepsy

[Term]
id: DOID:10507
name: Dressler's syndrome
synonym: "Postmyocardial infarction syndrome" EXACT [ICD9CM_2006:411.0]
synonym: "Postmyocardial infarction syndrome (disorder)" EXACT [SNOMEDCT_2005_07_31:66189004]
xref: ICD9CM_2010:411.0
xref: SNOMEDCT_2010_1_31:66189004
xref: UMLS_CUI:C0152107
is_a: DOID:1787 ! pericarditis
is_a: DOID:3394 ! myocardial ischemia
is_a: DOID:820 ! myocarditis

[Term]
id: DOID:10508
name: Bacillus anthracis pneumonia
def: "A bacterial pneumonia involving Bacillus anthracis infection resulting in pulmonary infiltrates and necrosis." [url:http\://www.cdc.gov/ncidod/EID/vol7no6/jernigan.htm, url:http\://www.ncbi.nlm.nih.gov/pubmed/8460135]
subset: gram-positive_bacterial_infectious_disease
subset: zoonotic_infectious_disease
synonym: "Anthrax pneumonia (disorder)" EXACT [SNOMEDCT_2005_07_31:195902009]
synonym: "Pneumonia in anthrax" EXACT [ICD9CM_2006:484.5]
synonym: "Woolsorters' pneumonia" EXACT [SNOMEDCT_2005_07_31:11389007]
xref: ICD9CM_2010:022.1
xref: ICD9CM_2010:484.5
xref: SNOMEDCT_2010_1_31:11389007
xref: SNOMEDCT_2010_1_31:17540007
xref: SNOMEDCT_2010_1_31:186301003
xref: SNOMEDCT_2010_1_31:195902009
xref: SNOMEDCT_2010_1_31:271424002
xref: SNOMEDCT_2010_1_31:30360006
xref: UMLS_CUI:C0155866
is_a: DOID:1938 ! primary Bacillaceae infectious disease
is_a: DOID:874 ! bacterial pneumonia

[Term]
id: DOID:10510
name: influenza virus pneumonia
def: "A viral pneumonia and is_a Orthomyxoviridae infectious disease that results_in inflammation located_in lung, has_agent Influenza A virus, has_agent Influenza B virus, or has_agent Influenza C virus, which can directly damage the respiratory epithelium, allowing free access to invading bacteria. The mucous membranes are covered with foamy, bloody fluid from the pulmonary edema in the more acute cases. Interstitial fibrosis has been observed. The infection has_symptom cough, has_symptom pain in the chest and throughout body, has_symptom headache, has_symptom weakness, and has_symptom chills." [url:http\://chestjournal.chestpubs.org/content/119/6/1717.full.pdf+html, url:http\://en.wikipedia.org/wiki/Pneumonia]
synonym: "influenza pneumonia" EXACT []
synonym: "influenzal pneumonia" EXACT []
xref: ICD9CM_2010:480-488.99
xref: ICD9CM_2010:487.0
xref: SNOMEDCT_2010_1_31:155548002
xref: SNOMEDCT_2010_1_31:155560001
xref: SNOMEDCT_2010_1_31:195878008
xref: SNOMEDCT_2010_1_31:195921001
xref: SNOMEDCT_2010_1_31:266391003
xref: SNOMEDCT_2010_1_31:42964004
xref: UMLS_CUI:C0155870
is_a: DOID:10533 ! viral pneumonia
is_a: DOID:4493 ! Orthomyxoviridae infectious disease

[Term]
id: DOID:10516
name: malignant otitis externa
def: "A otitis externa which involves infection of the external ear that has spread to involve the skull bone containing part of the ear canal, the middle ear, and the inner ear. It is caused by the bacteria Pseudomonas. This is common in people with weakened immune systems and in older people with diabetes." [url:http\://www.merck.com/mmhe/sec19/ch219/ch219c.html, url:http\://www.nlm.nih.gov/medlineplus/ency/article/000672.htm]
xref: ICD9CM_2010:380.14
xref: SNOMEDCT_2010_1_31:194206006
xref: SNOMEDCT_2010_1_31:94146005
xref: UMLS_CUI:C0155395
is_a: DOID:9463 ! otitis externa

[Term]
id: DOID:10518
name: beach ear
def: "A otitis externa which is a microbial infection that occurs suddenly, rapidly worsens, and becomes very painful and alarming. It is caused by swimming in polluted water, scratching the ear or inside the ear and object stuck in the ear. It is occasionally associated with middle ear infection or upper respiratory infections such as colds." [url:http\://en.wikipedia.org/wiki/Otitis_externa, url:http\://www.nlm.nih.gov/medlineplus/ency/article/000622.htm]
synonym: "acute bacterial inflammation of external ear (disorder)" EXACT [SNOMEDCT_2005_07_31:39149004]
synonym: "acute otitis externa, diffuse" EXACT [MTHICD9_2006:380.10]
synonym: "acute swimmer's ear" EXACT [SNOMEDCT_2005_07_31:30250000]
synonym: "acute swimmer's ear (disorder)" EXACT [SNOMEDCT_2005_07_31:194201001]
synonym: "acute swimmers' ear" EXACT [ICD9CM_2006:380.12]
synonym: "Tank ear" EXACT [MTHICD9_2006:380.12]
xref: ICD9CM_2010:380.12
xref: SNOMEDCT_2010_1_31:194201001
xref: SNOMEDCT_2010_1_31:30250000
xref: SNOMEDCT_2010_1_31:39149004
xref: UMLS_CUI:C0155393
is_a: DOID:9463 ! otitis externa

[Term]
id: DOID:10519
name: chronic fungal otitis externa
def: "A otomycosis which is persistent and long-lasting or recurrent." [url:http\://www.scielo.br/pdf/bjorl/v75n3/v75n3a10.pdf]
synonym: "chronic mycotic otitis externa" EXACT [ICD9CM_2006:380.15]
synonym: "chronic mycotic otitis externa (disorder)" EXACT [SNOMEDCT_2005_07_31:111898002]
synonym: "chronic mycotic otitis externa NOS (disorder)" EXACT [SNOMEDCT_2005_07_31:194209004]
xref: ICD9CM_2010:380.15
xref: SNOMEDCT_2010_1_31:111898002
xref: SNOMEDCT_2010_1_31:194209004
xref: UMLS_CUI:C0155396
is_a: DOID:0050147 ! otomycosis

[Term]
id: DOID:10520
name: acute infection of pinna
def: "A otitis externa which involves bacterial infections often related to underlying comorbidities as well as trauma. Common sources of trauma include ear piercing, boxing, blunt trauma, burns, bite wounds and iatrogenic insults. The common bacterial pathogens are staphylococcal and streptococcal species." [url:http\://books.google.com/books?id=kggm5ighzbUC&pg=PA462&lpg#v=onepage&q=&f=false]
synonym: "acute infection of pinna (disorder)" EXACT [SNOMEDCT_2005_07_31:56663002]
xref: ICD9CM_2010:380.11
xref: SNOMEDCT_2010_1_31:56663002
xref: UMLS_CUI:C0155392
is_a: DOID:10521 ! pinna disease
is_a: DOID:9463 ! otitis externa

[Term]
id: DOID:10521
name: pinna disease
synonym: "disorder of pinna (disorder)" EXACT [SNOMEDCT_2005_07_31:41663005]
synonym: "disorder of pinna, unspecified" EXACT [ICD9CM_2006:380.30]
synonym: "Unspecified disorder of pinna (disorder)" EXACT [SNOMEDCT_2005_07_31:194226005]
xref: ICD9CM_2010:380.30
xref: SNOMEDCT_2010_1_31:155209003
xref: SNOMEDCT_2010_1_31:194226005
xref: SNOMEDCT_2010_1_31:267751009
xref: SNOMEDCT_2010_1_31:41663005
xref: UMLS_CUI:C0155402
is_a: DOID:379 ! external ear disease

[Term]
id: DOID:10525
name: double pterygium
synonym: "Double pterygium (disorder)" EXACT [SNOMEDCT_2005_07_31:41564009]
xref: ICD9CM_2010:372.44
xref: SNOMEDCT_2010_1_31:193883003
xref: SNOMEDCT_2010_1_31:41564009
xref: UMLS_CUI:C0155157
is_a: DOID:0002116 ! pterygium

[Term]
id: DOID:10526
name: conjunctival pterygium
synonym: "Pterygium" EXACT [ICD9CM_2006:372.4]
synonym: "Pterygium" EXACT [MTH:U000135]
synonym: "Pterygium" EXACT [SNOMEDCT_2005_07_31:155165000]
synonym: "Pterygium NOS (disorder)" EXACT [SNOMEDCT_2005_07_31:193884009]
synonym: "Pterygium, unspecified" EXACT [ICD9CM_2006:372.40]
synonym: "Unspecified pterygium (disorder)" EXACT [SNOMEDCT_2005_07_31:193879003]
synonym: "Web eye" EXACT [SNOMEDCT_2005_07_31:77489003]
xref: UMLS_CUI:C0033998
is_a: DOID:0002116 ! pterygium
is_a: DOID:10139 ! Conjunctival degeneration

[Term]
id: DOID:10527
name: Haemophilus influenzae pneumonia
def: "A bacterial pneumonia that is caused by the strains of Haemophilus influenzae resulting in pleural effusions. This disease occurs in individuals with disorders that impaired the normal defense mechanisms and with pre-existing lung disease. H. influenzae causes bronchopneumonia making the patients wheezy and progressively more breathless." [url:http\://books.google.com/books?id=Bv68Qo6apvQC&pg=PA633&lpg#v=onepage&q=&f=false, url:http\://pedbase.org/p/pneumonia_haemophilus-influenzae-pneumonia/, url:http\://www.ncbi.nlm.nih.gov/pmc/articles/PMC1788861/pdf/brmedj02208-0016.pdf]
subset: gram-negative_bacterial_infectious_disease
synonym: "Haemophilus influenzae pneumonia (disorder)" EXACT [SNOMEDCT_2005_07_31:70036007]
synonym: "Pneumonia due to H. influenzae" EXACT [MTHICD9_2006:482.2]
synonym: "pneumonia due to hemophilus influenzae" EXACT []
synonym: "Pneumonia due to Hemophilus influenzae [H. influenzae]" EXACT [ICD9CM_2006:482.2]
xref: ICD9CM_2010:482.2
xref: SNOMEDCT_2010_1_31:70036007
xref: UMLS_CUI:C0276026
is_a: DOID:10528 ! Haemophilus influenzae infectious disease
is_a: DOID:874 ! bacterial pneumonia

[Term]
id: DOID:10528
name: Haemophilus influenzae infectious disease
subset: gram-negative_bacterial_infectious_disease
synonym: "Haemophilus influenzae [h influenzae] as the cause of disease classified to other chapters" EXACT [SNOMEDCT_2005_07_31:186452000]
synonym: "Haemophilus influenzae [h influenzae] as the cause of disease classified to other chapters (disorder)" EXACT [SNOMEDCT_2005_07_31:187579008]
synonym: "Haemophilus influenzae infection (disorder)" EXACT [SNOMEDCT_2005_07_31:91428005]
synonym: "Haemophilus influenzae infection, unspecified (disorder)" EXACT [SNOMEDCT_2005_07_31:187344007]
synonym: "HEMOPHILUS INFLUENZA INFECTION" EXACT [MTH:NOCODE]
synonym: "Hemophilus Influenza Infection" EXACT [NCI2004_11_17:C34655]
xref: NCI2009_04D:C34655
xref: SNOMEDCT_2010_1_31:186452000
xref: SNOMEDCT_2010_1_31:187344007
xref: SNOMEDCT_2010_1_31:187579008
xref: SNOMEDCT_2010_1_31:91428005
xref: UMLS_CUI:C0348321
is_a: DOID:0050372 ! commensal Haemophilus infectious disease

[Term]
id: DOID:10529
name: primary Haemophilus infectious disease
subset: gram-negative_bacterial_infectious_disease
synonym: "Haemophilus infection (disorder)" EXACT [SNOMEDCT_2005_07_31:41659003]
synonym: "Hemophilus Infection" EXACT [NCI2004_11_17:C34654]
xref: MSH2010_2010_02_22:D006192
xref: NCI2009_04D:C34654
xref: SNOMEDCT_2010_1_31:41659003
xref: UMLS_CUI:C0018482
is_a: DOID:3731 ! primary Pasteurellaceae infectious disease

[Term]
id: DOID:1053
name: developmental dislocation of joint
alt_id: DOID:1052
alt_id: DOID:11114
alt_id: DOID:11311
alt_id: DOID:12032
alt_id: DOID:12370
alt_id: DOID:13332
alt_id: DOID:13797
alt_id: DOID:1710
synonym: "Developmental dislocation of ankle and foot joint" EXACT []
synonym: "Developmental dislocation of forearm joint" EXACT []
synonym: "Developmental dislocation of hand joint" EXACT []
synonym: "Developmental dislocation of joint of multiple sites" EXACT []
synonym: "Developmental dislocation of joint of pelvic region and thigh" EXACT []
synonym: "Developmental dislocation of joint of shoulder region" EXACT []
synonym: "Developmental dislocation of lower leg joint" EXACT []
synonym: "Developmental dislocation of upper arm joint" EXACT []
xref: ICD9CM_2010:718.7
xref: UMLS_CUI:C1145757
is_a: DOID:381 ! arthropathy

[Term]
id: DOID:10531
name: pneumococcal pneumonia
def: "A streptococcal pneumonia caused due to the bacterium Streptococcus pneumoniae, also known as pneumococcus. In adults, pneumococcal pneumonia is often characterized by sudden onset of illness with symptoms including shaking chills, fever, shortness of breath or rapid breathing, pain in the chest that is worsened by breathing deeply, and a productive cough. In infants and young children, signs and symptoms may not be specific, and may include fever, cough, rapid breathing or grunting." [url:http\://www.cdc.gov/vaccines/vpd-vac/pneumo/dis-faqs.htm]
subset: gram-positive_bacterial_infectious_disease
synonym: "Chest infection - pneumococcal pneumonia" EXACT [SNOMEDCT_2005_07_31:195884006]
synonym: "Lobar -pneumococcal -pneumonia" EXACT [SNOMEDCT_2005_07_31:155550005]
synonym: "Lobar -pneumococcal -pneumonia" EXACT [SNOMEDCT_2005_07_31:266392005]
synonym: "Lobar pneumonia (disorder)" EXACT [SNOMEDCT_2005_07_31:278516003]
synonym: "Pneumococcal lobar pneumonia (disorder)" EXACT [SNOMEDCT_2005_07_31:266350000]
synonym: "Pneumococcal pneumonia (disorder)" EXACT [SNOMEDCT_2005_07_31:233607000]
synonym: "Pneumococcal pneumonia (disorder) [Ambiguous]" EXACT [SNOMEDCT_2005_07_31:54339004]
synonym: "Pneumococcal pneumonia [Streptococcus pneumoniae pneumonia]" EXACT [ICD9CM_2006:481]
synonym: "Streptococcus pneumoniae pneumonia" EXACT [MTHICD9_2006:481]
xref: SNOMEDCT_2010_1_31:155550005
xref: SNOMEDCT_2010_1_31:266392005
xref: SNOMEDCT_2010_1_31:278516003
xref: SNOMEDCT_2010_1_31:54339004
xref: UMLS_CUI:C0032300
is_a: DOID:10532 ! streptococcal pneumonia
is_a: DOID:9805 ! pneumococcal infectious disease

[Term]
id: DOID:10532
name: streptococcal pneumonia
def: "A bacterial pneumonia caused due to the infection by Gram-positive bacteria of genus Streptococcus which are the most common cause of community-acquired pneumonias." [url:http\://en.wikipedia.org/wiki/Streptococcus]
subset: gram-positive_bacterial_infectious_disease
xref: ICD9CM_2010:481
xref: ICD9CM_2010:482.3
xref: ICD9CM_2010:482.30
xref: MSH2010_2010_02_22:D011018
xref: SNOMEDCT_2010_1_31:155550005
xref: SNOMEDCT_2010_1_31:195884006
xref: SNOMEDCT_2010_1_31:233607000
xref: SNOMEDCT_2010_1_31:266392005
xref: SNOMEDCT_2010_1_31:34020007
xref: SNOMEDCT_2010_1_31:54339004
xref: UMLS_CUI:C0155862
is_a: DOID:874 ! bacterial pneumonia

[Term]
id: DOID:10533
name: viral pneumonia
alt_id: DOID:13167
def: "A pneumonia described as an inflammatory illness of the lung commonly caused by viruses such as influenza virus, parainfluenza, adenovirus, rhinovirus, herpes simplex virus, respiratory syncytial virus, hantavirus, and cytomegalovirus." [url:http\://en.wikipedia.org/wiki/Pneumonia]
xref: ICD9CM_2010:480
xref: ICD9CM_2010:480.9
xref: MSH2010_2010_02_22:D011024
xref: SNOMEDCT_2010_1_31:155549005
xref: SNOMEDCT_2010_1_31:195880002
xref: SNOMEDCT_2010_1_31:195883000
xref: SNOMEDCT_2010_1_31:75570004
xref: UMLS_CUI:C0032310
is_a: DOID:552 ! pneumonia

[Term]
id: DOID:10534
name: malignant neoplasm of stomach
xref: ICD9CM_2010:151
xref: ICD9CM_2010:151.9
xref: NCI2009_04D:C9331
xref: OMIM2009_05_01:137215
xref: SNOMEDCT_2010_1_31:154453004
xref: SNOMEDCT_2010_1_31:187731004
xref: SNOMEDCT_2010_1_31:187750004
xref: SNOMEDCT_2010_1_31:255080008
xref: SNOMEDCT_2010_1_31:269458007
xref: SNOMEDCT_2010_1_31:269532005
xref: SNOMEDCT_2010_1_31:363349007
xref: SNOMEDCT_2010_1_31:94074003
xref: UMLS_CUI:C0024623
is_a: DOID:284 ! malignant neoplasm of abdomen
is_a: DOID:4713 ! stomach neoplasm
is_a: DOID:4945 ! malignant neoplasm of gastrointestinal tract

[Term]
id: DOID:10535
name: coxsackie myocarditis
def: "A myocarditis and is_a coxsackie carditis that results_in inflammation located_in myocardium, has_agent group B coxsackievirus, which are transmitted_by ingestion of food contaminated with feces, transmitted_by contact with pharyngeal secretions, or transmitted_by droplet spread of oronasal secretions. The infection has_symptom fever, has_symptom lethargy, has_symptom heart failure, has_symptom pallor, has_symptom cyanosis, has_symptom dyspnea, has_symptom tachycardia, and has_symptom enlargement of heart." [url:http\://ccdm.unboundmedicine.com/ccdm/ub/view/Communicable-Diseases/460229/all/coxsackievirus_carditis_]
xref: ICD9CM_2010:074.23
xref: SNOMEDCT_2010_1_31:37217002
xref: UMLS_CUI:C0153106
is_a: DOID:1805 ! coxsackie carditis
is_a: DOID:820 ! myocarditis

[Term]
id: DOID:10536
name: malignant gastric granular cell tumor
synonym: "malignant granular cell tumor of stomach" EXACT [NCI2004_11_17:C5484]
xref: NCI2009_04D:C5484
xref: UMLS_CUI:C1334585
is_a: DOID:10534 ! malignant neoplasm of stomach
is_a: DOID:5042 ! malignant granular cell myoblastoma

[Term]
id: DOID:10537
name: recurrent malignant gastric neoplasm
xref: NCI2009_04D:C9354
xref: UMLS_CUI:C1335708
is_a: DOID:10534 ! malignant neoplasm of stomach

[Term]
id: DOID:10538
name: malignant neoplasm of gastric fundus
synonym: "Ca fundus - stomach" EXACT [SNOMEDCT_2005_07_31:154449001]
synonym: "Ca fundus - stomach (disorder)" EXACT [SNOMEDCT_2005_07_31:269528004]
synonym: "malignant neoplasm of fundus of stomach" EXACT [ICD9CM_2006:151.3]
synonym: "malignant neoplasm of fundus of stomach" EXACT [SNOMEDCT_2005_07_31:93809003]
synonym: "malignant tumor of fundus of stomach (disorder)" EXACT [SNOMEDCT_2005_07_31:187741001]
xref: ICD9CM_2010:151.3
xref: SNOMEDCT_2010_1_31:154449001
xref: SNOMEDCT_2010_1_31:187741001
xref: SNOMEDCT_2010_1_31:269528004
xref: SNOMEDCT_2010_1_31:93809003
xref: UMLS_CUI:C0153420
is_a: DOID:10534 ! malignant neoplasm of stomach

[Term]
id: DOID:10539
name: Ca lesser curvature of stomach
synonym: "Ca lesser curvature - stomach (disorder)" EXACT [SNOMEDCT_2005_07_31:269530002]
synonym: "malignant neoplasm of lesser curvature of stomach, NOS" EXACT [SNOMEDCT_2005_07_31:93867004]
synonym: "malignant neoplasm of lesser curvature of stomach, unspecified" EXACT [ICD9CM_2006:151.5]
synonym: "malignant neoplasm of lesser curve of stomach unspecified (disorder)" EXACT [SNOMEDCT_2005_07_31:187743003]
synonym: "malignant tumor of lesser curve of stomach (disorder)" EXACT [SNOMEDCT_2005_07_31:269459004]
xref: ICD9CM_2010:151.5
xref: SNOMEDCT_2010_1_31:154451002
xref: SNOMEDCT_2010_1_31:187743003
xref: SNOMEDCT_2010_1_31:269459004
xref: SNOMEDCT_2010_1_31:269530002
xref: SNOMEDCT_2010_1_31:93867004
xref: UMLS_CUI:C0153422
is_a: DOID:10534 ! malignant neoplasm of stomach

[Term]
id: DOID:1054
name: glaucoma associated with chamber angle anomalies
synonym: "Glaucoma associated with chamber angle anomalies (disorder)" EXACT [SNOMEDCT_2005_07_31:19039006]
xref: ICD9CM_2010:365.41
xref: SNOMEDCT_2010_1_31:19039006
xref: UMLS_CUI:C0154953
is_a: DOID:1055 ! glaucoma associated with congenital anomalies, dystrophies and systemic syndromes

[Term]
id: DOID:10540
name: gastric lymphoma
synonym: "gastric lymphoma (disorder)" EXACT [SNOMEDCT_2005_07_31:276811008]
synonym: "Lymphoma of the stomach" EXACT [NCI2004_11_17:C4636]
xref: NCI2009_04D:C4636
xref: SNOMEDCT_2010_1_31:276811008
xref: UMLS_CUI:C0349532
is_a: DOID:10534 ! malignant neoplasm of stomach
is_a: DOID:903 ! gastrointestinal lymphoma

[Term]
id: DOID:10541
name: microinvasive gastric cancer
synonym: "early gastric cancer (disorder)" EXACT [SNOMEDCT_2005_07_31:276809004]
synonym: "Surface gastric cancer" EXACT [NCI2004_11_17:C27131]
xref: NCI2009_04D:C27131
xref: SNOMEDCT_2010_1_31:276809004
xref: UMLS_CUI:C0349530
is_a: DOID:3717 ! gastric adenocarcinoma

[Term]
id: DOID:10542
name: Ca greater curvature of stomach
synonym: "Ca greater curvature - stomach (disorder)" EXACT [SNOMEDCT_2005_07_31:269531003]
synonym: "malignant neoplasm of greater curvature of stomach, NOS" EXACT [SNOMEDCT_2005_07_31:93818001]
synonym: "malignant neoplasm of greater curvature of stomach, unspecified" EXACT [ICD9CM_2006:151.6]
synonym: "malignant neoplasm of greater curve of stomach unspecified (disorder)" EXACT [SNOMEDCT_2005_07_31:187744009]
synonym: "malignant tumor of greater curve of stomach (disorder)" EXACT [SNOMEDCT_2005_07_31:269460009]
xref: ICD9CM_2010:151.6
xref: SNOMEDCT_2010_1_31:154452009
xref: SNOMEDCT_2010_1_31:187744009
xref: SNOMEDCT_2010_1_31:269460009
xref: SNOMEDCT_2010_1_31:269531003
xref: SNOMEDCT_2010_1_31:93818001
xref: UMLS_CUI:C0153423
is_a: DOID:10534 ! malignant neoplasm of stomach

[Term]
id: DOID:10543
name: malignant neoplasm of body of stomach
synonym: "Ca body - stomach" EXACT [SNOMEDCT_2005_07_31:154450001]
synonym: "Ca body - stomach (disorder)" EXACT [SNOMEDCT_2005_07_31:269529007]
synonym: "malignant tumor of body of stomach (disorder)" EXACT [SNOMEDCT_2005_07_31:187742008]
xref: ICD9CM_2010:151.4
xref: SNOMEDCT_2010_1_31:154450001
xref: SNOMEDCT_2010_1_31:187742008
xref: SNOMEDCT_2010_1_31:269529007
xref: SNOMEDCT_2010_1_31:93717002
xref: UMLS_CUI:C0153421
is_a: DOID:10534 ! malignant neoplasm of stomach

[Term]
id: DOID:10544
name: malignant neoplasm of pylorus
synonym: "Ca pylorus - stomach" EXACT [SNOMEDCT_2005_07_31:154448009]
synonym: "Ca pylorus - stomach (disorder)" EXACT [SNOMEDCT_2005_07_31:269527009]
synonym: "malignant neoplasm of Prepylorus" EXACT [MTHICD9_2006:151.1]
synonym: "malignant neoplasm of pylorus of stomach NOS (disorder)" EXACT [SNOMEDCT_2005_07_31:187739002]
synonym: "malignant tumor of pylorus (disorder)" EXACT [SNOMEDCT_2005_07_31:187736009]
xref: ICD9CM_2010:151.1
xref: SNOMEDCT_2010_1_31:154448009
xref: SNOMEDCT_2010_1_31:187736009
xref: SNOMEDCT_2010_1_31:187739002
xref: SNOMEDCT_2010_1_31:269527009
xref: UMLS_CUI:C0153418
is_a: DOID:10534 ! malignant neoplasm of stomach

[Term]
id: DOID:10545
name: coxsackievirus infectious disease
alt_id: DOID:10546
def: "An Enterovirus infectious disease that results_in infection, has_agent group A coxsackievirus or has_agent group B coxsackievirus, which are transmitted_by ingestion of food contaminated with feces, transmitted_by contact with pharyngeal secretions, or transmitted_by droplet spread of oronasal secretions. The infection has_symptom paralysis, has_symptom myositis, and has_symptom degeneration of neuronal tissue." [url:http\://en.wikipedia.org/wiki/Coxsackievirus]
xref: MSH2010_2010_02_22:D003384
xref: SNOMEDCT_2010_1_31:154355005
xref: SNOMEDCT_2010_1_31:186658007
xref: SNOMEDCT_2010_1_31:186666003
xref: UMLS_CUI:C0010246
is_a: DOID:4808 ! Enterovirus infectious disease

[Term]
id: DOID:10547
name: malignant neoplasm of pyloric antrum
synonym: "malignant neoplasm of antrum of stomach NOS" EXACT [MTHICD9_2006:151.2]
synonym: "malignant tumor of pyloric antrum (disorder)" EXACT [SNOMEDCT_2005_07_31:187740000]
xref: ICD9CM_2010:151.2
xref: SNOMEDCT_2010_1_31:187740000
xref: SNOMEDCT_2010_1_31:93976007
xref: UMLS_CUI:C0153419
is_a: DOID:10544 ! malignant neoplasm of pylorus

[Term]
id: DOID:10548
name: malignant neoplasm of cardia
synonym: "Ca cardia - stomach" EXACT [SNOMEDCT_2005_07_31:154447004]
synonym: "Ca cardia - stomach (disorder)" EXACT [SNOMEDCT_2005_07_31:269526000]
synonym: "malignant neoplasm of cardia of stomach" EXACT [SNOMEDCT_2005_07_31:93738008]
synonym: "malignant neoplasm of cardia of stomach NOS (disorder)" EXACT [SNOMEDCT_2005_07_31:187735008]
synonym: "malignant neoplasm of cardio-esophageal junction" EXACT [MTHICD9_2006:151.0]
synonym: "malignant tumor of cardia (disorder)" EXACT [SNOMEDCT_2005_07_31:187732006]
xref: ICD9CM_2010:151.0
xref: SNOMEDCT_2010_1_31:154447004
xref: SNOMEDCT_2010_1_31:187732006
xref: SNOMEDCT_2010_1_31:187735008
xref: SNOMEDCT_2010_1_31:269526000
xref: SNOMEDCT_2010_1_31:93738008
xref: UMLS_CUI:C0153417
is_a: DOID:10534 ! malignant neoplasm of stomach

[Term]
id: DOID:10549
name: diabetes mellitus insulin dependent type, not stated as uncontrolled, with ophthalmic manifestations
synonym: "Diabetes mellitus juvenile type, not stated as uncontrolled, with ophthalmic manifestations" EXACT [MTHICD9_2006:250.51]
synonym: "Diabetes mellitus type I [insulin dependent type] [IDDM] [juvenile type], not stated as uncontrolled, with ophthalmic manifestations" EXACT [ICD9CM_2006:250.51]
xref: ICD9CM_2010:250.51
xref: UMLS_CUI:C0375135
is_a: DOID:2180 ! diabetic oculopathy

[Term]
id: DOID:1055
name: glaucoma associated with congenital anomalies, dystrophies and systemic syndromes
synonym: "Glaucoma associated with congenital anomalies, dystrophies, and systemic syndromes" EXACT [ICD9CM_2006:365.4]
xref: ICD9CM_2010:365.4
xref: UMLS_CUI:C0154952
is_a: DOID:1686 ! glaucoma

[Term]
id: DOID:10550
name: acute eustachian salpingitis
def: "A otosalpingitis with a sudden onset and a short course." [url:http\://books.google.com/books?id=Z_z1R9SO8iMC&pg=PA258#v=onepage&q=&f=false]
synonym: "acute eustachian salpingitis (disorder)" EXACT [SNOMEDCT_2005_07_31:13043002]
synonym: "acute eustachian tube salpingitis (disorder)" EXACT [SNOMEDCT_2005_07_31:194268005]
xref: ICD9CM_2010:381.51
xref: SNOMEDCT_2010_1_31:13043002
xref: SNOMEDCT_2010_1_31:194268005
xref: UMLS_CUI:C0155429
is_a: DOID:2000 ! otosalpingitis

[Term]
id: DOID:10551
name: cerebral toxoplasmosis
def: "A toxoplasmosis that occurs in patients with AIDS or weakened immune system, who develop the infection due to reactivation, present with ring-enhancing intracranial mass lesions or encephalitis. The symptoms include headache, altered mental status, seizures, coma, fever, motor or sensory loss, cranial nerve palsies, visual abnormalities, and focal seizures." [url:http\://www.merck.com/mmpe/sec14/ch186/ch186h.html?qt=toxoplasmosis&alt=sh]
synonym: "Encephalitis due to acquired toxoplasmosis" EXACT [MTHICD9_2006:130.0]
synonym: "Meningoencephalitis due to acquired toxoplasmosis (disorder)" EXACT [SNOMEDCT_2005_07_31:17949000]
synonym: "Meningoencephalitis due to toxoplasmosis" EXACT [ICD9CM_2006:130.0]
synonym: "Toxoplasma encephalitis" EXACT [SNOMEDCT_2005_07_31:187193005]
synonym: "Toxoplasma encephalitis (disorder)" EXACT [SNOMEDCT_2005_07_31:192701001]
xref: ICD9CM_2010:130.0
xref: MSH2010_2010_02_22:D016781
xref: SNOMEDCT_2010_1_31:17949000
xref: SNOMEDCT_2010_1_31:187193005
xref: SNOMEDCT_2010_1_31:192701001
xref: UMLS_CUI:C0085315
is_a: DOID:10554 ! meningoencephalitis
is_a: DOID:9965 ! toxoplasmosis

[Term]
id: DOID:10554
name: meningoencephalitis
def: "A central nervous system disease that involves encephalitis which occurs along with meningitis." [url:http\://en.wikipedia.org/wiki/Encephalitis]
synonym: "Meningoencephalitis (disorder)" EXACT [SNOMEDCT_2005_07_31:7125002]
xref: MSH2010_2010_02_22:D008590
xref: NCI2009_04D:C34813
xref: OMIM2009_05_01:MTHU014243
xref: SNOMEDCT_2010_1_31:7125002
xref: UMLS_CUI:C0025309
is_a: DOID:331 ! central nervous system disease

[Term]
id: DOID:10556
name: supine hypotensive syndrome
alt_id: DOID:10555
alt_id: DOID:12413
synonym: "antepartum maternal hypotension syndrome" EXACT []
synonym: "postpartum maternal hypotension syndrome" EXACT []
xref: ICD9CM_2010:669.20
xref: UMLS_CUI:C0157456
is_a: DOID:10557 ! maternal distress
is_a: DOID:2869 ! arteriopathy

[Term]
id: DOID:10557
name: maternal distress
xref: ICD9CM_2010:669.00
xref: UMLS_CUI:C0157445
is_a: DOID:3020 ! Complication of labor and/or delivery

[Term]
id: DOID:1056
name: oculocerebrorenal syndrome
synonym: "Lowe syndrome (disorder)" EXACT [SNOMEDCT_2005_07_31:79385002]
synonym: "oculocerebrorenal syndrome of Lowe" EXACT [CSP2005:1849-1861]
xref: MSH2010_2010_02_22:D009800
xref: OMIM2009_05_01:309000
xref: SNOMEDCT_2010_1_31:79385002
xref: UMLS_CUI:C0028860
is_a: DOID:1057 ! inborn amino acid transport disorder
is_a: DOID:1058 ! amino acid transport disorder
is_a: DOID:225 ! syndrome
is_a: DOID:447 ! inborn errors renal tubular transport
is_a: DOID:889 ! inborn metabolic brain disease

[Term]
id: DOID:10561
name: yaws hyperkeratosis
subset: gram-negative_bacterial_infectious_disease
synonym: "hyperkeratosis due to yaws" EXACT [ICD9CM_2006:102.3]
synonym: "hyperkeratosis due to yaws" EXACT [SNOMEDCT_2005_07_31:186967009]
synonym: "hyperkeratosis of yaws (disorder)" EXACT [SNOMEDCT_2005_07_31:53734002]
xref: ICD9CM_2010:102.3
xref: SNOMEDCT_2010_1_31:186967009
xref: SNOMEDCT_2010_1_31:53734002
xref: UMLS_CUI:C0276001
is_a: DOID:10567 ! late yaws
is_a: DOID:161 ! keratosis

[Term]
id: DOID:10564
name: gangosa of yaws
def: "A nose disease which involves destruction of the bone and cartilage of the nose. This is caused by the spirochete bacterium, Treponema pallidum pertenue." [url:http\://en.wikipedia.org/wiki/Yaws]
subset: gram-negative_bacterial_infectious_disease
synonym: "Gangosa" EXACT [ICD9CM_2006:102.5]
synonym: "Gangosa of yaws (disorder)" EXACT [SNOMEDCT_2005_07_31:24078009]
synonym: "Rhinopharyngitis mutilans" EXACT [MTHICD9_2006:102.5]
xref: ICD9CM_2010:102.5
xref: SNOMEDCT_2010_1_31:24078009
xref: UMLS_CUI:C0276009
is_a: DOID:10567 ! late yaws
is_a: DOID:2825 ! nose disease

[Term]
id: DOID:10567
name: late yaws
alt_id: DOID:10370
alt_id: DOID:10562
subset: gram-negative_bacterial_infectious_disease
synonym: "Gummata and ulcers due to yaws" EXACT [ICD9CM_2006:102.4]
synonym: "Gummata of yaws" EXACT [SNOMEDCT_2005_07_31:22071004]
synonym: "gummatous frambeside" EXACT []
synonym: "multiple papillomata due to yaws and wet crab yaws" EXACT []
synonym: "nodular late yaws" EXACT [MTHICD9_2006:102.4]
synonym: "nodular late yaws (disorder)" EXACT [SNOMEDCT_2005_07_31:69008006]
synonym: "Ulcers of yaws" EXACT [SNOMEDCT_2005_07_31:57186002]
synonym: "Yaws gummata and ulcers (disorder)" EXACT [SNOMEDCT_2005_07_31:186968004]
xref: ICD9CM_2010:102.1
xref: ICD9CM_2010:102.4
xref: NCI2009_04D:C41354
xref: SNOMEDCT_2010_1_31:186968004
xref: SNOMEDCT_2010_1_31:22071004
xref: SNOMEDCT_2010_1_31:57186002
xref: SNOMEDCT_2010_1_31:68556002
xref: SNOMEDCT_2010_1_31:69008006
xref: UMLS_CUI:C0153234
xref: UMLS_CUI:C0276007
xref: UMLS_CUI:C1517744
is_a: DOID:10371 ! frambesia
is_a: DOID:9957 ! periostitis

[Term]
id: DOID:10568
name: early yaws
alt_id: DOID:10563
alt_id: DOID:10565
subset: gram-negative_bacterial_infectious_disease
synonym: "bone and joint lesions due to yaws" EXACT [ICD9CM_2006:102.6]
synonym: "bone and joint yaws lesion" EXACT []
synonym: "bone and joint yaws lesions (disorder)" EXACT [SNOMEDCT_2005_07_31:266147005]
synonym: "chancre of yaws" EXACT []
synonym: "early yaws (disorder)" EXACT [SNOMEDCT_2005_07_31:23191004]
synonym: "Frambesia, initial or primary" EXACT [MTHICD9_2006:102.0]
synonym: "Initial frambesial ulcer (disorder)" EXACT [SNOMEDCT_2005_07_31:30283007]
synonym: "Initial lesion of yaws (disorder)" EXACT [SNOMEDCT_2005_07_31:49442000]
synonym: "Initial lesions of yaws" EXACT [ICD9CM_2006:102.0]
synonym: "primary frambesia" EXACT [SNOMEDCT_2005_07_31:77912009]
xref: ICD9CM_2010:102.0
xref: ICD9CM_2010:102.6
xref: NCI2009_04D:C41352
xref: SNOMEDCT_2010_1_31:186969007
xref: SNOMEDCT_2010_1_31:23191004
xref: SNOMEDCT_2010_1_31:266147005
xref: SNOMEDCT_2010_1_31:30283007
xref: SNOMEDCT_2010_1_31:49442000
xref: SNOMEDCT_2010_1_31:59227007
xref: SNOMEDCT_2010_1_31:77912009
xref: UMLS_CUI:C0275990
xref: UMLS_CUI:C0275998
xref: UMLS_CUI:C0343834
is_a: DOID:10371 ! frambesia

[Term]
id: DOID:10569
name: myopathy of critical illness
synonym: "Critical illness myopathy" EXACT [ICD9CM_2006:359.81]
xref: ICD9CM_2010:359.81
xref: SNOMEDCT_2010_1_31:443819006
xref: UMLS_CUI:C1135188
is_a: DOID:423 ! myopathy

[Term]
id: DOID:1057
name: inborn amino acid transport disorder
xref: MSH2010_2010_02_22:D020157
xref: UMLS_CUI:C0751746
is_a: DOID:0050177 ! simple genetic disease

[Term]
id: DOID:10573
name: osteomalacia
def: "A bone remodeling disease that results_from a vitamin D deficiency which results_in softening located_in bone." [url:http\://en.wikipedia.org/wiki/Osteomalacia, url:http\://my.clevelandclinic.org/disorders/osteomalacia/hic_osteomalacia.aspx, url:http\://www.mayoclinic.com/health/osteomalacia/DS00935, url:http\://www.nlm.nih.gov/medlineplus/ency/article/000376.htm, url:http\://www.umm.edu/ency/article/000376.htm, url:http\://www.wheelessonline.com/ortho/osteomalacia]
xref: ICD9CM_2010:268.2
xref: MSH2010_2010_02_22:D010018
xref: NCI2009_04D:C26838
xref: OMIM2009_05_01:MTHU007357
xref: SNOMEDCT_2010_1_31:154728003
xref: SNOMEDCT_2010_1_31:190639009
xref: SNOMEDCT_2010_1_31:190642003
xref: SNOMEDCT_2010_1_31:4598005
xref: UMLS_CUI:C0029442
is_a: DOID:0080005 ! bone remodeling disease

[Term]
id: DOID:10574
name: vitamin D deficiency
synonym: "Avitaminosis D" EXACT [MTHICD9_2006:268.9]
synonym: "Avitaminosis D NOS (disorder)" EXACT [SNOMEDCT_2005_07_31:190649007]
synonym: "deficiency of vitamin D (disorder)" EXACT [SNOMEDCT_2005_07_31:124886009]
synonym: "Unspecified vitamin D deficiency" EXACT [ICD9CM_2006:268.9]
synonym: "vitamin D deficiency" EXACT [CSP2005:2116-7610]
synonym: "vitamin D deficiency" EXACT [ICD9CM_2006:268]
synonym: "vitamin D deficiency" EXACT [SNOMEDCT_2005_07_31:154728003]
synonym: "vitamin D deficiency" EXACT [SNOMEDCT_2005_07_31:190639009]
synonym: "vitamin D deficiency (disorder)" EXACT [SNOMEDCT_2005_07_31:34713006]
xref: ICD9CM_2010:268
xref: ICD9CM_2010:268.9
xref: MSH2010_2010_02_22:D014808
xref: OMIM2009_05_01:MTHU023608
xref: SNOMEDCT_2010_1_31:124886009
xref: SNOMEDCT_2010_1_31:154728003
xref: SNOMEDCT_2010_1_31:190639009
xref: SNOMEDCT_2010_1_31:190649007
xref: SNOMEDCT_2010_1_31:34713006
xref: UMLS_CUI:C0042870
is_a: DOID:8450 ! avitaminosis

[Term]
id: DOID:10575
name: calcium metabolism disorder
xref: ICD9CM_2010:275.4
xref: ICD9CM_2010:275.40
xref: MSH2010_2010_02_22:D002128
xref: SNOMEDCT_2010_1_31:190863003
xref: SNOMEDCT_2010_1_31:190874007
xref: SNOMEDCT_2010_1_31:267442002
xref: SNOMEDCT_2010_1_31:71638002
xref: UMLS_CUI:C0006705
is_a: DOID:0014667 ! disease of metabolism

[Term]
id: DOID:10579
name: leukodystrophy
synonym: "Leucodystrophy (disorder)" EXACT [SNOMEDCT_2005_07_31:192781003]
synonym: "Leucodystrophy NOS (disorder)" EXACT [SNOMEDCT_2005_07_31:192785007]
synonym: "leukodystrophy" EXACT [CSP2005:1849-5479]
synonym: "Leukodystrophy" EXACT [ICD9CM_2006:330.0]
synonym: "Leukodystrophy (disorder)" EXACT [SNOMEDCT_2005_07_31:5101009]
xref: ICD9CM_2010:330.0
xref: NCI2009_04D:C61253
xref: OMIM2009_05_01:MTHU008789
xref: SNOMEDCT_2010_1_31:192781003
xref: SNOMEDCT_2010_1_31:192785007
xref: SNOMEDCT_2010_1_31:5101009
xref: UMLS_CUI:C0023520
is_a: DOID:1443 ! cerebral degeneration

[Term]
id: DOID:1058
name: amino acid transport disorder
synonym: "Disturbances of amino-acid transport" EXACT [ICD9CM_2006:270.0]
xref: ICD9CM_2010:270.0
xref: SNOMEDCT_2010_1_31:123292000
xref: SNOMEDCT_2010_1_31:16784003
xref: SNOMEDCT_2010_1_31:190686008
xref: UMLS_CUI:C0268641
is_a: DOID:9252 ! inborn errors of amino acid metabolism

[Term]
id: DOID:10581
name: metachromatic leukodystrophy
synonym: "Arylsulfatase A deficiency (disorder)" EXACT [SNOMEDCT_2005_07_31:238031009]
synonym: "deficiency of cerebroside-sulfatase (disorder)" EXACT [SNOMEDCT_2005_07_31:66521008]
synonym: "Metachromatic leucodystrophy (disorder)" EXACT [SNOMEDCT_2005_07_31:192784006]
synonym: "Metachromatic leucodystrophy (disorder)" EXACT [SNOMEDCT_2005_07_31:396338004]
synonym: "Metachromatic leukodystrophy (disorder) [Ambiguous]" EXACT [SNOMEDCT_2005_07_31:3621006]
synonym: "Scholz cerebral sclerosis" EXACT [SNOMEDCT_2005_07_31:44359008]
synonym: "Sulfatide lipidosis" EXACT [MTHICD9_2006:330.0]
synonym: "sulfatide lipoidosis" EXACT [CSP2005:1849-5593]
xref: MSH2010_2010_02_22:D007966
xref: NCI2009_04D:C61251
xref: OMIM2009_05_01:250100
xref: SNOMEDCT_2010_1_31:192784006
xref: SNOMEDCT_2010_1_31:3621006
xref: SNOMEDCT_2010_1_31:396338004
xref: SNOMEDCT_2010_1_31:44359008
xref: UMLS_CUI:C0023522
is_a: DOID:10579 ! leukodystrophy
is_a: DOID:1927 ! sphingolipidosis
is_a: DOID:3212 ! hereditary central nervous system demyelinating disease

[Term]
id: DOID:10582
name: Refsum disease
synonym: "Heredopathia atactica polyneuritiformis" EXACT [MTHICD9_2006:356.3]
synonym: "HMSN type IV" EXACT [CSP2005:2042-7949]
synonym: "HSMN IV" EXACT [SNOMEDCT_2005_07_31:25362006]
synonym: "Refsum's disease" EXACT [ICD9CM_2006:356.3]
xref: ICD9CM_2010:356.3
xref: MSH2010_2010_02_22:D012035
xref: OMIM2009_05_01:266500
xref: SNOMEDCT_2010_1_31:25362006
xref: UMLS_CUI:C0034960
is_a: DOID:10583 ! lipoidosis

[Term]
id: DOID:10583
name: lipoidosis
synonym: "inborn lipid storage disorder" EXACT [CSP2005:1849-5707]
synonym: "Lipid storage disease (disorder)" EXACT [SNOMEDCT_2005_07_31:10741005]
synonym: "Lipidoses" EXACT [ICD9CM_2006:272.7]
synonym: "Lipidoses" EXACT [SNOMEDCT_2005_07_31:190792005]
synonym: "Lipidoses (disorder)" EXACT [SNOMEDCT_2005_07_31:267437005]
synonym: "Lipidoses NOS (disorder)" EXACT [SNOMEDCT_2005_07_31:267438000]
synonym: "Lipidoses: [familial xanthomatosis] or [NOS]" EXACT [SNOMEDCT_2005_07_31:190797004]
synonym: "Lipoid storage disease NOS" EXACT [MTHICD9_2006:272.7]
synonym: "Lipoidosis (disorder)" EXACT [SNOMEDCT_2005_07_31:11455007]
xref: ICD9CM_2010:272.7
xref: MSH2010_2010_02_22:D008064
xref: SNOMEDCT_2010_1_31:10741005
xref: SNOMEDCT_2010_1_31:11455007
xref: SNOMEDCT_2010_1_31:190792005
xref: SNOMEDCT_2010_1_31:190797004
xref: SNOMEDCT_2010_1_31:267437005
xref: SNOMEDCT_2010_1_31:267438000
xref: UMLS_CUI:C0023794
is_a: DOID:9455 ! lipid disorder

[Term]
id: DOID:10584
name: retinitis pigmentosa
alt_id: DOID:14742
synonym: "Retinitis pigmentosa" EXACT [MTHICD9_2006:362.74]
synonym: "Retinitis pigmentosa" EXACT [SNOMEDCT_2005_07_31:155113002]
synonym: "Retinitis pigmentosa (disorder)" EXACT [SNOMEDCT_2005_07_31:28835009]
synonym: "retinitis pigmentosa-1" EXACT []
synonym: "RP" EXACT [CSP2005:1114-9526]
xref: MSH2010_2010_02_22:D012174
xref: OMIM2009_05_01:120970
xref: OMIM2009_05_01:180100
xref: OMIM2009_05_01:268000
xref: OMIM2009_05_01:MTHU000153
xref: OMIM2009_05_01:MTHU000322
xref: OMIM2009_05_01:MTHU001509
xref: OMIM2009_05_01:MTHU005737
xref: SNOMEDCT_2010_1_31:155113002
xref: SNOMEDCT_2010_1_31:28835009
xref: UMLS_CUI:C0035334
xref: UMLS_CUI:C0220701
is_a: DOID:8466 ! retinal degeneration

[Term]
id: DOID:10585
name: hereditary and idiopathic peripheral neuropathy
xref: ICD9CM_2010:356
xref: SNOMEDCT_2010_1_31:193157005
xref: UMLS_CUI:C0154754
is_a: DOID:870 ! neuropathy

[Term]
id: DOID:10587
name: globoid cell leukodystrophy
synonym: "beta galactocerebrosidase deficiency" EXACT [CSP2005:1849-5536]
synonym: "Diffuse globoid body sclerosis" EXACT [SNOMEDCT_2005_07_31:189979005]
synonym: "Galactosylceramide beta-galactosidase deficiency (disorder)" EXACT [SNOMEDCT_2005_07_31:192782005]
synonym: "Krabbe's disease" EXACT [MTHICD9_2006:330.0]
synonym: "Krabbe's leukodystrophy" EXACT [SNOMEDCT_2005_07_31:5710006]
xref: MSH2010_2010_02_22:D007965
xref: NCI2009_04D:C61254
xref: OMIM2009_05_01:245200
xref: SNOMEDCT_2010_1_31:189979005
xref: SNOMEDCT_2010_1_31:192782005
xref: SNOMEDCT_2010_1_31:5710006
xref: UMLS_CUI:C0023521
is_a: DOID:10579 ! leukodystrophy
is_a: DOID:1927 ! sphingolipidosis
is_a: DOID:3212 ! hereditary central nervous system demyelinating disease

[Term]
id: DOID:10588
name: adrenoleukodystrophy
synonym: "Adrenoleukodystrophy (disorder)" EXACT [SNOMEDCT_2005_07_31:65389002]
synonym: "ALD" EXACT [CSP2005:4001-0003]
synonym: "X-linked adrenoleukodystrophy" EXACT [MTHICD9_2006:277.86]
xref: MSH2010_2010_02_22:D000326
xref: NCI2009_04D:C61252
xref: OMIM2009_05_01:300100
xref: OMIM2009_05_01:MTHU006714
xref: SNOMEDCT_2010_1_31:65389002
xref: UMLS_CUI:C0162309
is_a: DOID:0050177 ! simple genetic disease
is_a: DOID:10579 ! leukodystrophy
is_a: DOID:3212 ! hereditary central nervous system demyelinating disease

[Term]
id: DOID:1059
name: intellectual disability
def: "A specific developmental disorder that involves significant limitations both in mental functioning and in adaptive behavior such as communicating, taking care of him or herself, and social skills." [url:http\://www.aamr.org/content_96.cfm?navID=20, url:http\://www.google.com/url?sa=t&source=web&cd=9&ved=0CGEQFjAI&url=http%3A%2F%2Fwww.nichcy.org%2FDisabilities%2FSpecific%2FPages%2FIntellectualDisability.aspx&rct=j&q=%20Search%20Intellectual%20Disability%3A%20Definition%2C%20Classification%2C%20and%20Systems%20of%20Supports%20&ei=_Y7dTJ-JKoX7lweUy837DA&usg=AFQjCNHf5WD4JW8kvTc901MQ6AUr_mRPpQ&sig2=sV1yzHR9plpkHZMXYtd8iA&cad=rja, url:http\://www.nichcy.org/disabilities/specific/pages/intellectualdisability.aspx#WhatisID.aspx]
synonym: "mental retardation" RELATED []
xref: ICD9CM_2010:317-319.99
xref: ICD9CM_2010:319
xref: MSH2010_2010_02_22:D008607
xref: OMIM2009_05_01:MTHU000133
xref: SNOMEDCT_2010_1_31:110359009
xref: SNOMEDCT_2010_1_31:154978008
xref: SNOMEDCT_2010_1_31:154979000
xref: SNOMEDCT_2010_1_31:1855002
xref: SNOMEDCT_2010_1_31:192157003
xref: SNOMEDCT_2010_1_31:192557008
xref: SNOMEDCT_2010_1_31:228156007
xref: SNOMEDCT_2010_1_31:268732001
xref: SNOMEDCT_2010_1_31:91138005
xref: UMLS_CUI:C0025362
is_a: DOID:0060038 ! specific developmental disorder

[Term]
id: DOID:10590
name: mild pre-eclampsia
xref: ICD9CM_2010:642.40
xref: UMLS_CUI:C0156664
is_a: DOID:10591 ! pre-eclampsia

[Term]
id: DOID:10591
name: pre-eclampsia
alt_id: DOID:12684
synonym: "Gestational hypertension" EXACT [MTHICD9_2006:642.3, SNOMEDCT_2005_07_31:30354006]
synonym: "Gestational hypertension (disorder)" EXACT [SNOMEDCT_2005_07_31:308551004]
synonym: "hypertension induced by pregnancy" EXACT []
synonym: "hypertension of preg." EXACT [SNOMEDCT_2005_07_31:156106005, SNOMEDCT_2005_07_31:267306006]
synonym: "hypertension of pregnancy NOS" EXACT [SNOMEDCT_2005_07_31:156112000]
synonym: "hypertension of pregnancy NOS (disorder)" EXACT [SNOMEDCT_2005_07_31:267307002]
synonym: "Pre-eclampsia (disorder)" EXACT [SNOMEDCT_2005_07_31:398254007]
synonym: "Pre-eclampsia (disorder)" EXACT [SNOMEDCT_2005_07_31:6758009]
synonym: "Pre-eclampsia NOS" EXACT [SNOMEDCT_2005_07_31:156109003]
synonym: "Pre-eclampsia NOS" EXACT [SNOMEDCT_2005_07_31:198979002]
synonym: "Pre-eclampsia NOS (disorder)" EXACT [SNOMEDCT_2005_07_31:288201007]
synonym: "Pre-eclamptic NOS" EXACT [MTHICD9_2006:642.4]
synonym: "Pre-eclamptic toxaemia" EXACT [SNOMEDCT_2005_07_31:46764007]
synonym: "preeclampsia" EXACT [CSP2005:4001-0110]
synonym: "Pregnancy associated hypertension" EXACT [NCI2004_11_17:C4371]
synonym: "pregnancy toxemia" EXACT [CSP2005:2404-7447]
synonym: "Pregnancy-induced hypertension (disorder)" EXACT [SNOMEDCT_2005_07_31:48194001]
synonym: "Proteinuric hypertension of pregnancy" EXACT [SNOMEDCT_2005_07_31:199011002]
synonym: "Toxaemia NOS" EXACT [SNOMEDCT_2005_07_31:198972006]
synonym: "Toxaemia of pregnancy" EXACT [SNOMEDCT_2005_07_31:156106005]
synonym: "Toxaemia of pregnancy" EXACT [SNOMEDCT_2005_07_31:267306006]
synonym: "Toxemia NOS (disorder)" EXACT [SNOMEDCT_2005_07_31:237280005]
synonym: "Toxemia of Pregnancy" EXACT [NCI2004_11_17:C34943]
synonym: "Toxemia of pregnancy (disorder)" EXACT [SNOMEDCT_2005_07_31:15394000]
xref: MSH2010_2010_02_22:D011225
xref: MSH2010_2010_02_22:D046110
xref: NCI2009_04D:C34943
xref: NCI2009_04D:C4371
xref: OMIM2009_05_01:189800
xref: OMIM2009_05_01:MTHU004758
xref: SNOMEDCT_2010_1_31:15394000
xref: SNOMEDCT_2010_1_31:156106005
xref: SNOMEDCT_2010_1_31:156109003
xref: SNOMEDCT_2010_1_31:156112000
xref: SNOMEDCT_2010_1_31:198969004
xref: SNOMEDCT_2010_1_31:198972006
xref: SNOMEDCT_2010_1_31:198979002
xref: SNOMEDCT_2010_1_31:199011002
xref: SNOMEDCT_2010_1_31:237280005
xref: SNOMEDCT_2010_1_31:267306006
xref: SNOMEDCT_2010_1_31:267307002
xref: SNOMEDCT_2010_1_31:288201007
xref: SNOMEDCT_2010_1_31:30354006
xref: SNOMEDCT_2010_1_31:308551004
xref: SNOMEDCT_2010_1_31:398254007
xref: SNOMEDCT_2010_1_31:46764007
xref: SNOMEDCT_2010_1_31:48194001
xref: SNOMEDCT_2010_1_31:6758009
xref: UMLS_CUI:C0032914
xref: UMLS_CUI:C0340274
is_a: DOID:10763 ! hypertension
is_a: DOID:9654 ! hypertension complicating pregnancy, childbirth and the puerperium

[Term]
id: DOID:10593
name: idiopathic progressive polyneuropathy
synonym: "Idiopathic progressive polyneuropathy (disorder)" EXACT [SNOMEDCT_2005_07_31:33209009]
xref: ICD9CM_2010:356.4
xref: SNOMEDCT_2010_1_31:193164007
xref: SNOMEDCT_2010_1_31:33209009
xref: UMLS_CUI:C0154756
is_a: DOID:10585 ! hereditary and idiopathic peripheral neuropathy
is_a: DOID:1389 ! polyneuropathy

[Term]
id: DOID:10594
name: Idiopathic Neuropathy
synonym: "Unspecified idiopathic peripheral neuropathy" EXACT [ICD9CM_2006:356.9]
xref: ICD9CM_2010:356.9
xref: NCI2009_04D:C35098
xref: UMLS_CUI:C0041848
is_a: DOID:10585 ! hereditary and idiopathic peripheral neuropathy

[Term]
id: DOID:10595
name: Charcot-Marie-Tooth disease
synonym: "Charcot Marie Tooth muscular atrophy" EXACT [CSP2005:2042-7637]
synonym: "Charcot-Marie-Tooth disease" EXACT [MTHICD9_2006:356.1]
synonym: "Charcot-Marie-Tooth disease (disorder)" EXACT [SNOMEDCT_2005_07_31:50548001]
synonym: "CMT - Charcot-Marie-Tooth disease" EXACT [SNOMEDCT_2005_07_31:128202008]
synonym: "CMT - Charcot-Marie-Tooth disease" EXACT [SNOMEDCT_2005_07_31:193158000]
synonym: "Peroneal muscular atrophy" EXACT [ICD9CM_2006:356.1]
synonym: "Peroneal muscular atrophy NOS (disorder)" EXACT [SNOMEDCT_2005_07_31:193162006]
xref: ICD9CM_2010:356.1
xref: MSH2010_2010_02_22:D002607
xref: NCI2009_04D:C75467
xref: OMIM2009_05_01:118200
xref: SNOMEDCT_2010_1_31:128202008
xref: SNOMEDCT_2010_1_31:193158000
xref: SNOMEDCT_2010_1_31:193162006
xref: SNOMEDCT_2010_1_31:50548001
xref: UMLS_CUI:C0007959
is_a: DOID:440 ! neuromuscular disease

[Term]
id: DOID:10597
name: gonococcal meningitis
subset: gram-negative_bacterial_infectious_disease
subset: sexually_transmitted_infectious_disease
synonym: "Gonococcal meningitis (disorder)" EXACT [SNOMEDCT_2005_07_31:151004]
xref: ICD9CM_2010:098.82
xref: SNOMEDCT_2010_1_31:151004
xref: SNOMEDCT_2010_1_31:186935006
xref: UMLS_CUI:C0153225
is_a: DOID:7551 ! gonorrhea
is_a: DOID:9470 ! bacterial meningitis

[Term]
id: DOID:106
name: pleural tuberculosis
alt_id: DOID:12624
def: "A pleurisy involving an exudative effusion, particularly a lymphocyte-predominant exudative pleural effusion. This results from an allergic response to tuberculoprotein causing the permeabiltity of the pleural vasculature to alter leading to a sub-pleural caseous focus rupture into the pleural sac." [url:http\://www.ncbi.nlm.nih.gov/pubmed/17426219]
subset: gram-positive_bacterial_infectious_disease
synonym: "Pearly disease (disorder)" EXACT [SNOMEDCT_2005_07_31:170713008]
synonym: "Tuberculosis of pleura" EXACT [MTHICD9_2006:012.0]
synonym: "Tuberculosis of Pleura" EXACT [NCI2004_11_17:C26898]
synonym: "Tuberculosis of pleura" EXACT [SNOMEDCT_2005_07_31:186183008]
synonym: "Tuberculosis of pleura (disorder)" EXACT [SNOMEDCT_2005_07_31:186182003]
synonym: "Tuberculosis of pleura (disorder) [Ambiguous]" EXACT [SNOMEDCT_2005_07_31:68706009]
synonym: "Tuberculous pleurisy" EXACT [ICD9CM_2006:012.0]
synonym: "tuberculous pleurisy in primary progressive tuberculosis" EXACT []
synonym: "Tuberculous pleurisy NOS (disorder)" EXACT [SNOMEDCT_2005_07_31:186186000]
synonym: "Tuberculous pleurisy, unspecified examination" EXACT [ICD9CM_2006:012.00]
synonym: "Tuberculous pleuritis (disorder)" EXACT [SNOMEDCT_2005_07_31:171699006]
xref: ICD9CM_2010:010.1
xref: ICD9CM_2010:012.0
xref: ICD9CM_2010:012.00
xref: MSH2010_2010_02_22:D014396
xref: NCI2009_04D:C26898
xref: SNOMEDCT_2010_1_31:170713008
xref: SNOMEDCT_2010_1_31:171699006
xref: SNOMEDCT_2010_1_31:186172004
xref: SNOMEDCT_2010_1_31:186182003
xref: SNOMEDCT_2010_1_31:186183008
xref: SNOMEDCT_2010_1_31:186186000
xref: SNOMEDCT_2010_1_31:36379004
xref: SNOMEDCT_2010_1_31:68706009
xref: UMLS_CUI:C0041326
xref: UMLS_CUI:C0152531
is_a: DOID:10247 ! pleurisy
is_a: DOID:399 ! tuberculosis

[Term]
id: DOID:1060
name: Hartnup disease
def: "An inborn metabolic brain disease that is the result of an inherited metabolic disease that is caused by abnormalities of the renal tubules and is characterized especially by aminoaciduria involving only monocarboxylic monoamines, a dry red scaly rash, and episodic muscular incoordination due to the effects of the disease on the cerebellum." [url:http\://www2.merriam-webster.com/cgi-bin/mwmednlm?book=Medical&va=Hartnup]
synonym: "deficiency of tryptophan oxygenase" EXACT [SNOMEDCT_2005_07_31:124208000]
synonym: "Hartnup disease" EXACT [MTHICD9_2006:270.0]
synonym: "Neutral 1 amino acid transport defect (disorder)" EXACT [SNOMEDCT_2005_07_31:80902009]
synonym: "neutral amino acid transport defect" EXACT [CSP2005:1849-4235]
xref: MSH2010_2010_02_22:D006250
xref: OMIM2009_05_01:234500
xref: SNOMEDCT_2010_1_31:124208000
xref: SNOMEDCT_2010_1_31:80902009
xref: UMLS_CUI:C0018609
is_a: DOID:1057 ! inborn amino acid transport disorder
is_a: DOID:1058 ! amino acid transport disorder
is_a: DOID:1061 ! renal minoaciduria
is_a: DOID:889 ! inborn metabolic brain disease

[Term]
id: DOID:10600
name: chronic tic disorder
def: "A tic disorder that is characterized by single or multiple motor or phonic tics, but not both, which are present for more than a year." [url:http\://en.wikipedia.org/wiki/Tic_disorder]
synonym: "chronic motor or vocal tic disorder" EXACT [ICD9CM_2006:307.22]
xref: ICD9CM_2010:307.22
xref: MSH2010_2010_02_22:D013981
xref: SNOMEDCT_2010_1_31:192623005
xref: UMLS_CUI:C0008701
is_a: DOID:2769 ! tic disorder

[Term]
id: DOID:10602
name: steatorrhea
synonym: "Fatty stool (finding)" EXACT [SNOMEDCT_2005_07_31:66187002]
synonym: "steatorrhea" EXACT [CSP2005:1248-7063]
synonym: "STEATORRHEA" EXACT [MTH:NOCODE]
xref: MSH2010_2010_02_22:D045602
xref: OMIM2009_05_01:MTHU009718
xref: SNOMEDCT_2010_1_31:66187002
xref: UMLS_CUI:C0038238
is_a: DOID:8477 ! malabsorption syndrome

[Term]
id: DOID:10603
name: glucose intolerance
synonym: "Glucose: [intolerance] or [malabsorption]" EXACT [SNOMEDCT_2005_07_31:190752008]
synonym: "Malabsorption of glucose (disorder)" EXACT [SNOMEDCT_2005_07_31:267426009]
xref: MSH:D018149
xref: UMLS_CUI:C0017732
is_a: DOID:4195 ! hyperglycemia
is_a: DOID:8477 ! malabsorption syndrome

[Term]
id: DOID:10604
name: lactose intolerance
synonym: "Intolerance or malabsorption of lactose" EXACT [MTHICD9_2006:271.3]
synonym: "lactose intolerance" EXACT [CSP2005:0551-8201]
synonym: "lactose intolerance" EXACT [NCI2004_11_17:C3154]
synonym: "Lactose intolerance" EXACT [SNOMEDCT_2005_07_31:154736007]
synonym: "Lactose intolerance" EXACT [SNOMEDCT_2005_07_31:267497007]
synonym: "Lactose intolerance (disorder)" EXACT [SNOMEDCT_2005_07_31:267425008]
synonym: "Lactose: [intolerance] or [malabsorption]" EXACT [SNOMEDCT_2005_07_31:190750000]
synonym: "LM - Lactose malabsorption" EXACT [SNOMEDCT_2005_07_31:190757002]
xref: MSH2010_2010_02_22:D007787
xref: NCI2009_04D:C3154
xref: OMIM2009_05_01:223100
xref: SNOMEDCT_2010_1_31:154736007
xref: SNOMEDCT_2010_1_31:190750000
xref: SNOMEDCT_2010_1_31:190757002
xref: SNOMEDCT_2010_1_31:267425008
xref: SNOMEDCT_2010_1_31:267497007
xref: UMLS_CUI:C0022951
is_a: DOID:2978 ! inborn errors carbohydrate metabolism
is_a: DOID:8477 ! malabsorption syndrome

[Term]
id: DOID:10605
name: short bowel syndrome
synonym: "acquired short bowel syndrome" EXACT [SNOMEDCT_2005_07_31:235724004]
synonym: "short bowel syndrome" EXACT [SNOMEDCT_2005_07_31:204768009]
synonym: "short bowel syndrome (disorder)" EXACT [SNOMEDCT_2005_07_31:26629001]
synonym: "short gut syndrome" EXACT [CSP2005:0724-8009]
xref: MSH2010_2010_02_22:D012778
xref: OMIM2009_05_01:MTHU014402
xref: SNOMEDCT_2010_1_31:204768009
xref: SNOMEDCT_2010_1_31:235724004
xref: SNOMEDCT_2010_1_31:26629001
xref: UMLS_CUI:C0036992
is_a: DOID:8477 ! malabsorption syndrome

[Term]
id: DOID:10606
name: blind loop syndrome
synonym: "Bacterial overgrowth syndrome (disorder)" EXACT [SNOMEDCT_2005_07_31:66379009]
synonym: "Blind loop syndrome" EXACT [ICD9CM_2006:579.2]
synonym: "Blind loop syndrome (disorder)" EXACT [SNOMEDCT_2005_07_31:77225009]
xref: ICD9CM_2010:579.2
xref: MSH2010_2010_02_22:D001765
xref: NCI2009_04D:C34431
xref: SNOMEDCT_2010_1_31:66379009
xref: SNOMEDCT_2010_1_31:77225009
xref: UMLS_CUI:C0005750
is_a: DOID:8477 ! malabsorption syndrome

[Term]
id: DOID:10607
name: tropical sprue
synonym: "Sprue - tropical" EXACT [SNOMEDCT_2005_07_31:155846005]
synonym: "Sprue - tropical" EXACT [SNOMEDCT_2005_07_31:266547002]
synonym: "tropical sprue" EXACT [CSP2005:1248-6856]
synonym: "Tropical sprue" EXACT [ICD9CM_2006:579.1]
synonym: "Tropical sprue (disorder)" EXACT [SNOMEDCT_2005_07_31:47384003]
synonym: "Tropical steatorrhea" EXACT [MTHICD9_2006:579.1]
xref: ICD9CM_2010:579.1
xref: MSH2010_2010_02_22:D013182
xref: NCI2009_04D:C45428
xref: SNOMEDCT_2010_1_31:155846005
xref: SNOMEDCT_2010_1_31:266547002
xref: SNOMEDCT_2010_1_31:47384003
xref: UMLS_CUI:C0038054
is_a: DOID:8477 ! malabsorption syndrome

[Term]
id: DOID:10608
name: celiac disease
def: "temp" [url:http\://digestive.niddk.nih.gov/ddiseases/pubs/celiac/, url:http\://en.wikipedia.org/wiki/Coeliac_disease, url:http\://www.celiac.org/, url:http\://www.mayoclinic.com/health/celiac-disease/DS00319, url:http\://www.nlm.nih.gov/medlineplus/ency/article/000233.htm]
synonym: "Celiac disease" EXACT [ICD9CM_2006:579.0]
synonym: "Celiac disease (disorder)" EXACT [SNOMEDCT_2005_07_31:23829007, SNOMEDCT_2005_07_31:396331005]
synonym: "Celiac disease (disorder)" RELATED []
synonym: "Celiac disease NOS (disorder)" EXACT [SNOMEDCT_2005_07_31:197481005]
synonym: "celiac sprue" EXACT [CSP2005:1248-3893]
synonym: "Coeliac disease" EXACT [SNOMEDCT_2005_07_31:155842007]
synonym: "Coeliac disease [Ambiguous]" EXACT [SNOMEDCT_2005_07_31:266478000]
synonym: "Idiopathic steatorrhea" EXACT [MTHICD9_2006:579.0]
synonym: "Steatorrhoea - idiopathic" EXACT [SNOMEDCT_2005_07_31:197477005]
xref: ICD9CM_2010:579.0
xref: MSH2010_2010_02_22:D002446
xref: NCI2009_04D:C26714
xref: OMIM2009_05_01:212750
xref: OMIM2009_05_01:MTHU018114
xref: SNOMEDCT_2010_1_31:155842007
xref: SNOMEDCT_2010_1_31:197477005
xref: SNOMEDCT_2010_1_31:197481005
xref: SNOMEDCT_2010_1_31:23829007
xref: SNOMEDCT_2010_1_31:266478000
xref: SNOMEDCT_2010_1_31:275404008
xref: SNOMEDCT_2010_1_31:396331005
xref: SNOMEDCT_2010_1_31:45259000
xref: UMLS_CUI:C0007570
is_a: DOID:3044 ! Food hypersensitivity

[Term]
id: DOID:10609
name: rickets
alt_id: DOID:11672
def: "A bone remodeling disease that results_from a vitamin D deficiency in children which results_in softening and deformity located_in bone." [url:http\://emedicine.medscape.com/article/985510-overview, url:http\://en.wikipedia.org/wiki/Rickets, url:http\://www.mayoclinic.com/health/rickets/DS00813, url:http\://www.nlm.nih.gov/medlineplus/ency/article/000344.htm, url:http\://www.umm.edu/ency/article/000344.htm]
synonym: "active rickets" EXACT [SNOMEDCT_2005_07_31:190640006]
synonym: "Rickets, active" EXACT [ICD9CM_2006:268.0]
synonym: "vitamin D-dependent rickets" EXACT []
xref: ICD9CM_2010:268.0
xref: MSH2010_2010_02_22:D012279
xref: NCI2009_04D:C26878
xref: OMIM2009_05_01:MTHU006645
xref: SNOMEDCT_2010_1_31:154728003
xref: SNOMEDCT_2010_1_31:190639009
xref: SNOMEDCT_2010_1_31:190640006
xref: SNOMEDCT_2010_1_31:41345002
xref: SNOMEDCT_2010_1_31:68295002
xref: UMLS_CUI:C0035579
xref: UMLS_CUI:C0221468
is_a: DOID:0080005 ! bone remodeling disease

[Term]
id: DOID:1061
name: renal minoaciduria
synonym: "inborn renal aminoaciduria" EXACT [CSP2005:1849-1462]
xref: MSH2010_2010_02_22:D000608
xref: UMLS_CUI:C0002534
is_a: DOID:447 ! inborn errors renal tubular transport
is_a: DOID:9252 ! inborn errors of amino acid metabolism

[Term]
id: DOID:10610
name: pancreatic steatorrhea
synonym: "pancreatic steatorrhea (disorder)" EXACT [SNOMEDCT_2005_07_31:54576000]
synonym: "pancreatic steatorrhea [dup] (disorder)" EXACT [SNOMEDCT_2005_07_31:197487009]
synonym: "pancreatic steatorrhoea" EXACT [SNOMEDCT_2005_07_31:155845009]
xref: ICD9CM_2010:579.4
xref: SNOMEDCT_2010_1_31:155845009
xref: SNOMEDCT_2010_1_31:197487009
xref: SNOMEDCT_2010_1_31:54576000
xref: UMLS_CUI:C0152166
is_a: DOID:8477 ! malabsorption syndrome

[Term]
id: DOID:10611
name: protein-losing enteropathy
synonym: "Enteropathy, exudative" EXACT [MTHICD9_2006:579.8]
synonym: "Exudative enteropathy (disorder)" EXACT [SNOMEDCT_2005_07_31:22542007]
synonym: "Protein-losing enteropathy (disorder)" EXACT [SNOMEDCT_2005_07_31:66972006]
xref: MSH2010_2010_02_22:D011504
xref: OMIM2009_05_01:226300
xref: OMIM2009_05_01:MTHU005035
xref: SNOMEDCT_2010_1_31:22542007
xref: SNOMEDCT_2010_1_31:66972006
xref: UMLS_CUI:C0033680
is_a: DOID:8477 ! malabsorption syndrome

[Term]
id: DOID:10612
name: allergic urticaria
synonym: "Allergic urticaria (disorder)" EXACT [SNOMEDCT_2005_07_31:40178009]
xref: ICD9CM_2010:708.0
xref: SNOMEDCT_2010_1_31:156428000
xref: SNOMEDCT_2010_1_31:201260002
xref: SNOMEDCT_2010_1_31:40178009
xref: UMLS_CUI:C0149526
is_a: DOID:1555 ! urticaria

[Term]
id: DOID:10615
name: acute gonococcal cervicitis
synonym: "acute gonococcal cervicitis (disorder)" EXACT [SNOMEDCT_2005_07_31:20943002]
synonym: "acute gonorrhea of cervix" EXACT [MTHICD9_2006:098.15]
synonym: "Gonococcal cervicitis (acute)" EXACT [ICD9CM_2006:098.15]
xref: ICD9CM_2010:098.15
xref: SNOMEDCT_2010_1_31:20943002
xref: UMLS_CUI:C0153195
is_a: DOID:10616 ! acute cervicitis

[Term]
id: DOID:10616
name: acute cervicitis
synonym: "acute cervicitis (disorder)" EXACT [SNOMEDCT_2005_07_31:19272000]
xref: NCI2009_04D:C27056
xref: SNOMEDCT_2010_1_31:19272000
xref: UMLS_CUI:C0269061
is_a: DOID:2568 ! cervicitis

[Term]
id: DOID:10619
name: lymph node cancer
alt_id: DOID:10438
synonym: "lymph node cancer" EXACT []
synonym: "lymph node neoplasm" EXACT [NCI2004_11_17:C35497]
synonym: "neoplasm of lymph node (disorder)" EXACT [SNOMEDCT_2005_07_31:127232002]
xref: NCI2009_04D:C35497
xref: SNOMEDCT_2010_1_31:127232002
xref: UMLS_CUI:C0596869
is_a: DOID:353 ! lymphoma
is_a: DOID:9942 ! lymph node disease

[Term]
id: DOID:1062
name: Fanconi syndrome
synonym: "Congenital Fanconi syndrome (disorder)" EXACT [SNOMEDCT_2005_07_31:236466005]
synonym: "De Toni-Fanconi syndrome" EXACT [SNOMEDCT_2005_07_31:111398009]
synonym: "deToni Fanconi syndrome" EXACT [CSP2005:1849-2203]
synonym: "Fanconi syndrome (disorder)" EXACT [SNOMEDCT_2005_07_31:40488004]
synonym: "Fanconi-de Toni syndrome" EXACT [MTHICD9_2006:270.0]
synonym: "Fanconi-de Toni-Debre syndrome (disorder)" EXACT [SNOMEDCT_2005_07_31:253060009]
synonym: "Fanconi-de-Toni syndrome" EXACT [SNOMEDCT_2005_07_31:190683000]
synonym: "Infantile nephropathic cystinosis (disorder)" EXACT [SNOMEDCT_2005_07_31:62332007]
synonym: "Infantile nephropathic cystinosis [Ambiguous]" EXACT [SNOMEDCT_2005_07_31:267415003]
synonym: "Lignac-Fanconi syndrome" EXACT [NCI2004_11_17:C3034]
synonym: "Lignac-Fanconi syndrome" EXACT [SNOMEDCT_2005_07_31:190681003]
synonym: "Lignac-Fanconi syndrome" EXACT [SNOMEDCT_2005_07_31:367374009]
xref: MSH2010_2010_02_22:D005198
xref: NCI2009_04D:C3034
xref: OMIM2009_05_01:134600
xref: OMIM2009_05_01:219800
xref: OMIM2009_05_01:MTHU006718
xref: OMIM2009_05_01:MTHU007375
xref: OMIM2009_05_01:MTHU013527
xref: SNOMEDCT_2010_1_31:111398009
xref: SNOMEDCT_2010_1_31:190681003
xref: SNOMEDCT_2010_1_31:190683000
xref: SNOMEDCT_2010_1_31:236466005
xref: SNOMEDCT_2010_1_31:253060009
xref: SNOMEDCT_2010_1_31:267415003
xref: SNOMEDCT_2010_1_31:367374009
xref: SNOMEDCT_2010_1_31:40488004
xref: SNOMEDCT_2010_1_31:62332007
xref: UMLS_CUI:C0015624
is_a: DOID:1063 ! interstitial nephritis
is_a: DOID:1064 ! cystinosis

[Term]
id: DOID:10621
name: Fissure of nipple associated with childbirth
xref: ICD9CM_2010:676.1
xref: SNOMEDCT_2010_1_31:35716006
xref: UMLS_CUI:C0157636
is_a: DOID:3022 ! complication of the puerperium

[Term]
id: DOID:10626
name: insulin dependent type diabetes mellitus uncontrolled with ketoacidosis
synonym: "Juvenile type diabetes mellitus, uncontrolled, with ketoacidosis" EXACT [MTHICD9_2006:250.13]
synonym: "type I diabetes mellitus [juvenile type], uncontrolled, with ketoacidosis" EXACT [ICD9CM_2006:250.13]
xref: ICD9CM_2010:250.13
xref: UMLS_CUI:C0375120
is_a: DOID:1837 ! diabetic ketoacidosis

[Term]
id: DOID:10627
name: primary optic atrophy
synonym: "primary optic atrophy (disorder)" EXACT [SNOMEDCT_2005_07_31:21098003]
xref: ICD9CM_2010:377.11
xref: SNOMEDCT_2010_1_31:21098003
xref: UMLS_CUI:C0155291
is_a: DOID:5723 ! optic atrophy

[Term]
id: DOID:10629
name: microphthalmos
alt_id: DOID:10650
synonym: "simple microphthalmos" EXACT []
synonym: "simple microphthalmos (disorder)" EXACT [SNOMEDCT_2005_07_31:204108000]
xref: ICD9CM_2010:743.1
xref: ICD9CM_2010:743.10
xref: ICD9CM_2010:743.11
xref: MSH2010_2010_02_22:D008850
xref: OMIM2009_05_01:MTHU000154
xref: OMIM2009_05_01:MTHU007393
xref: SNOMEDCT_2010_1_31:156902006
xref: SNOMEDCT_2010_1_31:204104003
xref: SNOMEDCT_2010_1_31:204107005
xref: SNOMEDCT_2010_1_31:204108000
xref: SNOMEDCT_2010_1_31:204110003
xref: SNOMEDCT_2010_1_31:268310007
xref: SNOMEDCT_2010_1_31:61142002
xref: UMLS_CUI:C0026010
xref: UMLS_CUI:C0158544
is_a: DOID:0050325 ! genetic disorder
is_a: DOID:1242 ! globe disease

[Term]
id: DOID:1063
name: interstitial nephritis
synonym: "interstitial nephritis" EXACT [CSP2005:1682-1281]
synonym: "Interstitial Nephritis" EXACT [NCI2004_11_17:C26834]
synonym: "Interstitial nephritis (disorder)" EXACT [SNOMEDCT_2005_07_31:28689008]
synonym: "Interstitial nephritis (qualifier value)" EXACT [SNOMEDCT_2005_07_31:264536006]
synonym: "renal tubulo-interstitial disease" EXACT [SNOMEDCT_2005_07_31:198506002]
xref: MSH2010_2010_02_22:D009395
xref: NCI2009_04D:C26834
xref: OMIM2009_05_01:MTHU011503
xref: SNOMEDCT_2010_1_31:198506002
xref: SNOMEDCT_2010_1_31:264536006
xref: SNOMEDCT_2010_1_31:28689008
xref: UMLS_CUI:C0027707
is_a: DOID:10952 ! nephritis
is_a: DOID:65 ! connective tissue disease

[Term]
id: DOID:10630
name: optic atrophy associated with retinal dystrophy
synonym: "optic atrophy associated with retinal dystrophies" EXACT [ICD9CM_2006:377.13]
synonym: "optic atrophy associated with retinal dystrophy (disorder)" EXACT [SNOMEDCT_2005_07_31:19448008]
xref: ICD9CM_2010:377.13
xref: SNOMEDCT_2010_1_31:19448008
xref: UMLS_CUI:C0155293
is_a: DOID:5723 ! optic atrophy

[Term]
id: DOID:10631
name: partial optic atrophy
synonym: "Partial optic atrophy (disorder)" EXACT [SNOMEDCT_2005_07_31:111527005]
xref: ICD9CM_2010:377.15
xref: SNOMEDCT_2010_1_31:111527005
xref: SNOMEDCT_2010_1_31:194044005
xref: UMLS_CUI:C0155295
is_a: DOID:5723 ! optic atrophy

[Term]
[truncated: 3,667,810 more chars]
