# Supplementary material for: Chapter 9: Analyses Using Disease Ontologies
Source: PLoS Comput Biol. 2012 Dec 27;8(12):e1002827. doi: 10.1371/journal.pcbi.1002827 (PMC3531278; doi:10.1371/journal.pcbi.1002827)
Supplement: Table S1 — Exercise 1 analysis results (CSV) [file pcbi.1002827.s006.csv]

term	pLower	pUpper	n	N-n	m	M-m
DNA Damage	0	2.01E-37	75	161	418	6898
cancer	0	3.98E-30	95	141	861	6455
Recruitment	0	2.84E-25	96	140	1010	6306
Werner syndrome	0	6.53E-21	20	216	37	7279
adenovirus infectious disease	2.22E-16	2.55E-16	39	197	260	7056
malignant neoplasm of breast	3.11E-15	3.14E-15	36	200	238	7078
progressive multifocal leukoencephalopathy	4.84E-14	4.85E-14	21	215	81	7235
Insulin Resistance	5.73E-13	5.73E-13	17	219	55	7261
retinoblastoma	7.25E-13	7.25E-13	26	210	147	7169
disorder	1.05E-12	1.05E-12	50	186	521	6795
primary carcinoma of the liver cells	4.32E-11	4.32E-11	23	213	136	7180
fibroepithelial neoplasm	5.70E-11	5.70E-11	161	75	3478	3838
Atherosclerosis	1.12E-09	1.12E-09	20	216	120	7196
carcinoma in situ	5.80E-09	5.80E-09	30	206	282	7034
hereditary breast ovarian cancer	1.06E-08	1.06E-08	18	218	110	7206
syndrome	1.62E-08	1.62E-08	28	208	261	7055
aortic valve insufficiency	2.26E-08	2.26E-08	20	216	142	7174
obesity	2.94E-08	2.94E-08	16	220	92	7224
Li-Fraumeni syndrome	3.35E-08	3.35E-08	5	231	5	7311
Cockayne syndrome	5.79E-08	5.79E-08	8	228	19	7297
diabetes mellitus	5.89E-08	5.89E-08	19	217	136	7180
bloom syndrome	8.20E-08	8.20E-08	6	230	9	7307
Alzheimer's disease	1.88E-07	1.88E-07	21	215	176	7140
leukemia	2.12E-07	2.12E-07	20	216	162	7154
group B streptococcal pneumonia	1.20E-06	1.20E-06	7	229	19	7297
hyperinsulinism	1.73E-06	1.73E-06	5	231	8	7308
breast carcinoma	1.86E-06	1.86E-06	11	225	58	7258
hypersensitivity	2.22E-06	2.22E-06	11	225	59	7257
genetic disorder	3.14E-06	3.14E-06	11	225	61	7255
neurodegenerative disorder	3.45E-06	3.45E-06	18	218	160	7156
cancer of skin	7.39E-06	7.39E-06	5	231	10	7306
glioblastoma	8.23E-06	8.23E-06	10	226	55	7261
disease by infectious agent	1.40E-05	1.40E-05	23	213	266	7050
hereditary disease	2.83E-05	2.83E-05	7	229	29	7287
DNA Fragmentation	3.80E-05	3.80E-05	10	226	65	7251
dementia	3.82E-05	3.82E-05	6	230	21	7295
malignant neoplasm of ovary	4.58E-05	4.58E-05	11	225	80	7236
Withdrawal	4.84E-05	4.84E-05	13	223	110	7206
Seemanova syndrome II	6.67E-05	6.67E-05	4	232	8	7308
Starvation	0.000119708	0.000119708	12	224	104	7212
Rothmund-Thomson syndrome	0.000129452	0.000129452	3	233	4	7312
gigantism	0.000129452	0.000129452	3	233	4	7312
Poisoning	0.000129452	0.000129452	3	233	4	7312
familial melanoma	0.000129452	0.000129452	3	233	4	7312
malignant neoplasm of lip, oral cavity and pharynx	0.000190197	0.000190197	4	232	10	7306
ataxia telangiectasia	0.000203289	0.000203289	5	231	18	7298
primary immunodeficiency disease	0.000211598	0.000211598	7	229	39	7277
myeloid leukemia	0.000249534	0.000249534	7	229	40	7276
adenocarcinoma of lung	0.000292759	0.000292759	7	229	41	7275
viral infectious disease	0.000293598	0.000293598	11	225	98	7218
gamma chain deficiency	0.000315908	0.000315908	3	233	5	7311
thymic epithelial hypoplasia	0.000315908	0.000315908	3	233	5	7311
Multiple Sclerosis	0.000446016	0.000446016	5	231	21	7295
Dependence	0.000533687	0.000533687	16	220	195	7121
prostate carcinoma	0.000818636	0.000818636	4	232	14	7302
multiple myeloma	0.000860771	0.000860771	5	231	24	7292
Burn injury	0.001036315	0.001036315	2	234	2	7314
DNA repair deficiency	0.001036315	0.001036315	2	234	2	7314
neuroblastoma	0.001118155	0.001118155	15	221	189	7127
hepatoblastoma	0.001414603	0.001414603	4	232	16	7300
hyperglycemia	0.001414603	0.001414603	4	232	16	7300
locally Advanced malignant neoplasm	0.00159255	0.00159255	8	228	69	7247
Dental Plaque	0.001714173	0.001714173	10	226	103	7213
severe combined immunodeficiency	0.002260677	0.002260677	4	232	18	7298
Experimental Autoimmune Encephalomyelitis	0.002410206	0.002410206	3	233	9	7307
Amyotrophic Lateral Sclerosis	0.002465071	0.002465071	5	231	30	7286
carcinoma	0.002960845	0.002960845	8	228	76	7240
polycystic ovary syndrome	0.003042635	0.003042635	2	234	3	7313
Reticulosarcoma	0.003042635	0.003042635	2	234	3	7313
pancreatic ductal carcinoma	0.003042635	0.003042635	2	234	3	7313
cutaneous mastocytosis	0.003214389	0.003214389	8	228	77	7239
rhabdomyosarcoma	0.003305638	0.003305638	5	231	32	7284
Tangier disease	0.003361638	0.003361638	3	233	10	7306
hypercholesterolemia	0.003402612	0.003402612	4	232	20	7296
Burkitt's tumor or lymphoma	0.003402612	0.003402612	4	232	20	7296
fibrosarcoma	0.003795339	0.003795339	5	231	33	7283
osteosarcoma	0.004172034	0.004172034	6	230	48	7268
renal cell carcinoma	0.004334911	0.004334911	5	231	34	7282
osteoporosis	0.004334911	0.004334911	5	231	34	7282
hyperlipidemia	0.004513	0.004513	3	233	11	7305
Neurotoxicity syndromes	0.004884085	0.004884085	4	232	22	7294
bipolar disorder	0.005875336	0.005875336	3	233	12	7304
colorectal cancer	0.005884545	0.005884545	10	226	122	7194
Dwarfism	0.005955818	0.005955818	2	234	4	7312
malignant glioma	0.005955818	0.005955818	2	234	4	7312
malignant neoplasm of brain	0.005955818	0.005955818	2	234	4	7312
INSULINLIKE GROWTH FACTOR II	0.006220427	0.006220427	6	230	52	7264
myocardial infarction	0.006745873	0.006745873	4	232	24	7292
hyperplasia	0.006830035	0.006830035	6	230	53	7263
disease	0.007579796	0.007579796	85	151	2096	5220
scleroderma	0.009268721	0.009268721	3	233	14	7302
progeria	0.009715757	0.009715757	2	234	5	7311
Megacolon	0.009715757	0.009715757	2	234	5	7311
chromosome Breakage	0.009715757	0.009715757	2	234	5	7311
Huntington disease	0.011753059	0.011753059	7	229	77	7239
Parkinson disease	0.012758559	0.012758559	8	228	97	7219
Kaposi's sarcoma	0.013598271	0.013598271	3	233	16	7300
multiple endocrine neoplasia type 1	0.013598271	0.013598271	3	233	16	7300
Spinal Cord Injuries	0.014265253	0.014265253	2	234	6	7310
Emery-Dreifuss muscular dystrophy	0.014265253	0.014265253	2	234	6	7310
lung metastasis	0.014265253	0.014265253	2	234	6	7310
infertility	0.014298317	0.014298317	5	231	45	7271
schizophrenia	0.016656882	0.016656882	6	230	64	7252
motor neuron disease	0.019549887	0.019549887	2	234	7	7309
muscular atrophy	0.019549887	0.019549887	2	234	7	7309
pelvic inflammatory disease	0.019549887	0.019549887	2	234	7	7309
Halo nevus	0.019549887	0.019549887	2	234	7	7309
IBIDS syndrome	0.019549887	0.019549887	2	234	7	7309
herpes simplex	0.019549887	0.019549887	2	234	7	7309
Ataxia	0.020835552	0.020835552	8	228	106	7210
melanoma	0.022191292	0.022191292	11	225	171	7145
acquired immunodeficiency syndrome	0.023546856	0.023546856	5	231	51	7265
chronic myeloid leukemia	0.025186331	0.025186331	3	233	20	7296
systemic scleroderma	0.025186331	0.025186331	3	233	20	7296
hereditary Wilms' cancer	0.025241917	0.025241917	4	232	35	7281
toxic shock	0.025517907	0.025517907	2	234	8	7308
endometrial carcinoma	0.032120107	0.032120107	2	234	9	7307
lymphoproliferative disorder	0.032120107	0.032120107	2	234	9	7307
Keratoconus	0.032258065	0.032258065	1	235	1	7315
Bullous keratopathy	0.032258065	0.032258065	1	235	1	7315
radiation cystitis	0.032258065	0.032258065	1	235	1	7315
primary ovarian cancer	0.032258065	0.032258065	1	235	1	7315
optic neuritis	0.032258065	0.032258065	1	235	1	7315
familial retinoblastoma	0.032258065	0.032258065	1	235	1	7315
intestinal obstruction	0.032258065	0.032258065	1	235	1	7315
Pick's disease of the brain	0.032258065	0.032258065	1	235	1	7315
progressive supranuclear palsy	0.032258065	0.032258065	1	235	1	7315
frontotemporal dementia	0.032258065	0.032258065	1	235	1	7315
Laron syndrome	0.032258065	0.032258065	1	235	1	7315
Arterial Obstruction	0.032258065	0.032258065	1	235	1	7315
Kuhnt-Junius degeneration	0.032258065	0.032258065	1	235	1	7315
Intussusception	0.032258065	0.032258065	1	235	1	7315
Ischemic neuropathy	0.032258065	0.032258065	1	235	1	7315
interleukin-7 receptor alpha deficiency	0.032258065	0.032258065	1	235	1	7315
pituitary dwarfism	0.032258065	0.032258065	1	235	1	7315
mesothelioma	0.032258065	0.032258065	1	235	1	7315
Atherosclerosis of aorta	0.032258065	0.032258065	1	235	1	7315
morbid obesity	0.032258065	0.032258065	1	235	1	7315
membranous glomerulonephritis	0.032258065	0.032258065	1	235	1	7315
osteosclerosis	0.032258065	0.032258065	1	235	1	7315
myelofibrosis	0.032258065	0.032258065	1	235	1	7315
Polycythemia vera	0.032258065	0.032258065	1	235	1	7315
conductive hearing loss	0.032258065	0.032258065	1	235	1	7315
secondary myelofibrosis	0.032258065	0.032258065	1	235	1	7315
ureteral obstruction	0.032258065	0.032258065	1	235	1	7315
Common tumor	0.032258065	0.032258065	1	235	1	7315
hemangioma	0.032258065	0.032258065	1	235	1	7315
Paraparesis, Spastic	0.032258065	0.032258065	1	235	1	7315
Septo-optic Dysplasia	0.032258065	0.032258065	1	235	1	7315
spondylosis	0.032258065	0.032258065	1	235	1	7315
vascular disease	0.032461572	0.032461572	3	233	22	7294
Hodgkin's lymphoma	0.040711795	0.040711795	3	233	24	7292
Parkinsonian disorder	0.04704233	0.04704233	2	234	11	7305
primary biliary cirrhosis	0.055275729	0.055275729	2	234	12	7304
neurofibromatosis type 2	0.055275729	0.055275729	2	234	12	7304
Microsatellite Instability	0.055275729	0.055275729	2	234	12	7304
familial cancer	0.063479814	0.063479814	1	235	2	7314
Fibroid tumor	0.063479814	0.063479814	1	235	2	7314
Neuritis	0.063479814	0.063479814	1	235	2	7314
senile dementia	0.063479814	0.063479814	1	235	2	7314
cancer of Intestines	0.063479814	0.063479814	1	235	2	7314
Sporadic breast cancer	0.063479814	0.063479814	1	235	2	7314
Congenital Megacolon	0.063479814	0.063479814	1	235	2	7314
cutis laxa	0.063479814	0.063479814	1	235	2	7314
Supravalvular aortic stenosis	0.063479814	0.063479814	1	235	2	7314
Arteriopathy	0.063479814	0.063479814	1	235	2	7314
myxoid liposarcoma	0.063479814	0.063479814	1	235	2	7314
adenocarcinoma of prostate	0.063479814	0.063479814	1	235	2	7314
alopecia	0.063479814	0.063479814	1	235	2	7314
External Ophthalmoplegia	0.063479814	0.063479814	1	235	2	7314
Alpers syndrome	0.063479814	0.063479814	1	235	2	7314
Decompression Sickness	0.063479814	0.063479814	1	235	2	7314
malignant neoplasm of thyroid	0.063479814	0.063479814	1	235	2	7314
multiple hamartoma syndrome	0.063479814	0.063479814	1	235	2	7314
tropical spastic paraparesis	0.063479814	0.063479814	1	235	2	7314
hyperopia	0.063479814	0.063479814	1	235	2	7314
myocardial ischemia	0.063479814	0.063479814	1	235	2	7314
Hypoalbuminemia	0.063479814	0.063479814	1	235	2	7314
dysostoses	0.063479814	0.063479814	1	235	2	7314
Crohn's disease	0.07308672	0.07308672	2	234	14	7302
addictive behavior	0.07308672	0.07308672	2	234	14	7302
Ischemia	0.076847979	0.076847979	3	233	31	7285
Pre-Eclampsia	0.092446237	0.092446237	2	234	16	7300
pseudogout	0.093698403	0.093698403	1	235	3	7313
calcium pyrophosphate deposition disease	0.093698403	0.093698403	1	235	3	7313
kidney neoplasm	0.093698403	0.093698403	1	235	3	7313
Creutzfeldt-Jakob syndrome	0.093698403	0.093698403	1	235	3	7313
Tauopathies	0.093698403	0.093698403	1	235	3	7313
Thanatophoric Dysplasia	0.093698403	0.093698403	1	235	3	7313
thyroid carcinoma	0.093698403	0.093698403	1	235	3	7313
adenocarcinoma of breast	0.093698403	0.093698403	1	235	3	7313
feminization	0.093698403	0.093698403	1	235	3	7313
polyphagia	0.093698403	0.093698403	1	235	3	7313
Heart Block	0.093698403	0.093698403	1	235	3	7313
Macular degeneration	0.093698403	0.093698403	1	235	3	7313
oligodendroglioma	0.093698403	0.093698403	1	235	3	7313
osteomalacia	0.093698403	0.093698403	1	235	3	7313
atrophic condition of skin	0.093698403	0.093698403	1	235	3	7313
mammary cancer	0.100647483	0.100647483	4	232	55	7261
acute myeloid leukemia	0.116452819	0.116452819	4	232	58	7258
squamous cell carcinoma	0.122845865	0.122845865	3	233	38	7278
lupus erythematosus	0.122845865	0.122845865	3	233	38	7278
cystadenocarcinoma	0.122945932	0.122945932	1	235	4	7312
hypogammaglobulinemia	0.122945932	0.122945932	1	235	4	7312
Carotid Stenosis	0.122945932	0.122945932	1	235	4	7312
multiple endocrine neoplasia	0.122945932	0.122945932	1	235	4	7312
Radiation-Induced DNA Damage	0.122945932	0.122945932	1	235	4	7312
drug abuse	0.122945932	0.122945932	1	235	4	7312
cocaine Addiction	0.122945932	0.122945932	1	235	4	7312
Colonic polyps	0.122945932	0.122945932	1	235	4	7312
lipoidproteinosis	0.122945932	0.122945932	1	235	4	7312
bone marrow cancer	0.122945932	0.122945932	1	235	4	7312
lactic acidosis	0.122945932	0.122945932	1	235	4	7312
chronic lymphocytic leukemia	0.134772089	0.134772089	2	234	20	7296
Traumatic Rupture	0.151011626	0.151011626	4	232	64	7252
transitional cell carcinoma	0.151253476	0.151253476	1	235	5	7311
idiopathic interstitial pneumonia	0.151253476	0.151253476	1	235	5	7311
ASCVD	0.151253476	0.151253476	1	235	5	7311
medullary carcinoma of thyroid	0.151253476	0.151253476	1	235	5	7311
Craniosynostosis	0.151253476	0.151253476	1	235	5	7311
Graves' disease	0.151253476	0.151253476	1	235	5	7311
nasal polyps	0.151253476	0.151253476	1	235	5	7311
Coffin-Lowry syndrome	0.151253476	0.151253476	1	235	5	7311
canale-Smith syndrome	0.151253476	0.151253476	1	235	5	7311
neutropenia	0.151253476	0.151253476	1	235	5	7311
Hypophosphatemia	0.151253476	0.151253476	1	235	5	7311
rickets	0.151253476	0.151253476	1	235	5	7311
bone disease	0.151253476	0.151253476	1	235	5	7311
retinitis pigmentosa	0.17536582	0.17536582	5	231	92	7224
sarcoma	0.17865112	0.17865112	1	235	6	7310
hepatitis C	0.17865112	0.17865112	1	235	6	7310
primary pulmonary hypertension	0.17865112	0.17865112	1	235	6	7310
primary tumor	0.17865112	0.17865112	1	235	6	7310
amyloidosis	0.17865112	0.17865112	1	235	6	7310
bacteremia	0.17865112	0.17865112	1	235	6	7310
sickle cell anemia	0.17865112	0.17865112	1	235	6	7310
malignant mesothelioma	0.17865112	0.17865112	1	235	6	7310
premature ovarian failure	0.17865112	0.17865112	1	235	6	7310
Peutz-Jeghers syndrome	0.17865112	0.17865112	1	235	6	7310
Epstein-Barr virus infectious disease	0.17865112	0.17865112	1	235	6	7310
acute monocytic leukemia	0.17865112	0.17865112	1	235	6	7310
ectodermal dysplasia	0.17865112	0.17865112	1	235	6	7310
Arteriosclerosis	0.17865112	0.17865112	1	235	6	7310
colon carcinoma	0.192740223	0.192740223	3	233	47	7269
non-small cell lung carcinoma	0.204052046	0.204052046	2	234	26	7290
Albers-Schonberg disease	0.205167993	0.205167993	1	235	7	7309
diabetic retinopathy	0.205167993	0.205167993	1	235	7	7309
glucose intolerance	0.205167993	0.205167993	1	235	7	7309
hamartoma	0.205167993	0.205167993	1	235	7	7309
Thrombosis	0.209444707	0.209444707	3	233	49	7267
GLUCOSE-6-PHOSPHATE DEHYDROGENASE	0.230832291	0.230832291	1	235	8	7308
idiopathic pulmonary fibrosis	0.230832291	0.230832291	1	235	8	7308
pulmonary fibrosis	0.230832291	0.230832291	1	235	8	7308
liposarcoma	0.230832291	0.230832291	1	235	8	7308
Seizures	0.236512594	0.236512594	4	232	77	7239
blind vision	0.252095932	0.252095932	2	234	30	7286
cardiomyopathy	0.252095932	0.252095932	2	234	30	7286
glioma	0.252432914	0.252432914	3	233	54	7262
hereditary hemorrhagic telangiectasia	0.255671313	0.255671313	1	235	9	7307
coronary heart disease	0.255671313	0.255671313	1	235	9	7307
acute interstitial pneumonia	0.255671313	0.255671313	1	235	9	7307
anogenital venereal wart	0.255671313	0.255671313	1	235	9	7307
gastric mucosa	0.255671313	0.255671313	1	235	9	7307
hemolytic anemia	0.255671313	0.255671313	1	235	9	7307
chronic kidney failure	0.255671313	0.255671313	1	235	9	7307
medulloblastoma	0.27971149	0.27971149	1	235	10	7306
benign prostatic hypertrophy	0.27971149	0.27971149	1	235	10	7306
lung disease	0.27971149	0.27971149	1	235	10	7306
Cicatrix	0.27971149	0.27971149	1	235	10	7306
pancreatic carcinoma	0.27971149	0.27971149	1	235	10	7306
hypertriglyceridemia	0.27971149	0.27971149	1	235	10	7306
invasive carcinoma	0.27971149	0.27971149	1	235	10	7306
peripheral nervous system disease	0.27971149	0.27971149	1	235	10	7306
contagious pustular dermatitis	0.28071548	0.28071548	6	230	137	7179
insulin-dependent diabetes mellitus	0.302978406	0.302978406	1	235	11	7305
pancreatic ductal adenocarcinoma	0.302978406	0.302978406	1	235	11	7305
hypoglycemia	0.302978406	0.302978406	1	235	11	7305
Age related macular degeneration	0.302978406	0.302978406	1	235	11	7305
fatty liver	0.302978406	0.302978406	1	235	11	7305
Mucoepidermoid carcinoma	0.302978406	0.302978406	1	235	11	7305
Aneurysm	0.30544253	0.30544253	3	233	60	7256
chronic leukemia	0.31242105	0.31242105	2	234	35	7281
Glaucoma	0.325496831	0.325496831	1	235	12	7304
anemia	0.325496831	0.325496831	1	235	12	7304
polyps	0.347290745	0.347290745	1	235	13	7303
disease of metabolism	0.347290745	0.347290745	1	235	13	7303
adenocarcinoma	0.34817926	0.34817926	2	234	38	7278
vaccinia	0.368383363	0.368383363	1	235	14	7302
heart defects, congenital	0.388797157	0.388797157	1	235	15	7301
nephroblastoma	0.388797157	0.388797157	1	235	15	7301
Muscular Dystrophies	0.39483244	0.39483244	2	234	42	7274
Weeks of gestation	0.408553885	0.408553885	1	235	16	7300
Muscle Rigidity	0.408553885	0.408553885	1	235	16	7300
Structure of corneal epithelium	0.408553885	0.408553885	1	235	16	7300
HIV infectious disease	0.408553885	0.408553885	1	235	16	7300
cell Transformation, neoplastic	0.427674609	0.427674609	1	235	17	7299
adenoma	0.427674609	0.427674609	1	235	17	7299
hypogonadism	0.427674609	0.427674609	1	235	17	7299
hypertrophic Cardiomyopathy	0.446179718	0.446179718	1	235	18	7298
Polydactyly	0.446179718	0.446179718	1	235	18	7298
retinal disease	0.446179718	0.446179718	1	235	18	7298
insulinoma	0.464088951	0.464088951	1	235	19	7297
rheumatoid arthritis	0.472500991	0.472500991	2	234	49	7267
Cataract	0.481421418	0.481421418	1	235	20	7296
astrocytoma	0.481421418	0.481421418	1	235	20	7296
hypertension	0.493584365	0.493584365	2	234	51	7265
Beckwith-Wiedemann syndrome	0.498195615	0.498195615	1	235	21	7295
epithelial ovarian cancer	0.498195615	0.498195615	1	235	21	7295
teratocarcinoma	0.514429452	0.514429452	1	235	22	7294
systemic lupus erythematosus	0.514429452	0.514429452	1	235	22	7294
Williams syndrome	0.514429452	0.514429452	1	235	22	7294
Zellweger syndrome	0.530140262	0.530140262	1	235	23	7293
human monocytic ehrlichiosis	0.530140262	0.530140262	1	235	23	7293
lymphoma	0.545344828	0.545344828	1	235	24	7292
cardiovascular system infectious disease	0.545344828	0.545344828	1	235	24	7292
sensorineural hearing loss	0.560059394	0.560059394	1	235	25	7291
Myotonic Dystrophy	0.560059394	0.560059394	1	235	25	7291
small cell carcinoma of lung	0.574299688	0.574299688	1	235	26	7290
Bardet-Biedl syndrome	0.614324751	0.614324751	1	235	29	7287
asthma	0.616952699	0.616952699	2	234	64	7252
mental retardation	0.731568583	0.731568583	1	235	40	7276
developmental disorder	0.772378558	0.772378558	1	235	45	7271
Down's syndrome	0.841703109	0.841703109	1	235	56	7260
Intestines	0.996328621	0.996328621	1	235	169	7147
