# Supplementary material for: Chapter 9: Analyses Using Disease Ontologies
Source: PLoS Comput Biol. 2012 Dec 27;8(12):e1002827. doi: 10.1371/journal.pcbi.1002827 (PMC3531278; doi:10.1371/journal.pcbi.1002827)
Supplement: Table S2 — Exercise 2 analysis results (CSV) [file pcbi.1002827.s007.csv]

term	pLower	pUpper	n	N-n	m	M-m
Cerebral degenerations NOS &/or Alzheimer's disease &/or Pick's disease &/or Reye's syndrome	0	4.48E-33	28	110	28	1762
Cerebral degeneration	0	4.48E-33	28	110	28	1762
Association	0	4.79E-19	133	5	1190	600
Enteritis: [regional-Crohn's disease] or [granulomatous]	2.80E-14	2.80E-14	12	126	12	1778
Crohn's disease (& [regional enteritis])	2.80E-14	2.80E-14	12	126	12	1778
Colorectal	2.15E-13	2.15E-13	69	69	407	1383
Malignant tumor of breast	2.61E-13	2.61E-13	83	55	559	1231
Carcinoma of stomach	2.64E-13	2.64E-13	56	82	285	1505
(Ulcerative oesophagitis) or (Barrett's oesophagus)	3.92E-13	3.92E-13	11	127	11	1779
Barrett's ulcer of esophagus	3.92E-13	3.92E-13	11	127	11	1779
Barrett's esophagus with esophagitis	3.92E-13	3.92E-13	11	127	11	1779
Entire breast	4.30E-13	4.30E-13	90	48	646	1144
DNA damage	5.39E-13	5.39E-13	49	89	229	1561
Primary malignant neoplasm of stomach	1.42E-12	1.42E-12	52	86	260	1530
Malignant tumor of stomach	1.42E-12	1.42E-12	52	86	260	1530
(Neoplasms) or (cancers)	1.51E-11	1.51E-11	70	68	451	1339
Alzheimer's disease	1.85E-11	1.85E-11	32	106	117	1673
Malignant neoplastic disease	7.99E-11	7.99E-11	117	21	1079	711
Malignant neoplastic disease (primary)	7.99E-11	7.99E-11	117	21	1079	711
DNA repair	9.07E-11	9.07E-11	29	109	103	1687
Nucleotide	1.04E-10	1.04E-10	67	71	436	1354
Neoplasm, malignant (primary)	1.45E-10	1.45E-10	117	21	1086	704
Chemotherapy	1.56E-10	1.56E-10	37	101	163	1627
Administration of antineoplastic agent	1.56E-10	1.56E-10	37	101	163	1627
Antineoplastic chemotherapy regimen	1.56E-10	1.56E-10	37	101	163	1627
Breast structure	3.26E-10	3.26E-10	90	48	713	1077
Risk of	3.56E-10	3.56E-10	67	71	447	1343
Drug therapy	4.88E-10	4.88E-10	37	101	169	1621
Sporadic	1.14E-09	1.14E-09	39	99	190	1600
Human cells	1.35E-09	1.35E-09	29	109	114	1676
Genotype	1.54E-09	1.54E-09	66	72	450	1340
Genotype determination	1.54E-09	1.54E-09	66	72	450	1340
Malignant neoplasm lung: [of bronchus or lung NOS] or [lung cancer]	1.56E-09	1.56E-09	57	81	357	1433
Parkinson's disease	1.56E-09	1.56E-09	24	114	81	1709
Chinese	1.74E-09	1.74E-09	56	82	348	1442
Deoxyribonucleic acid	1.92E-09	1.92E-09	95	43	798	992
Androgen	2.38E-09	2.38E-09	34	104	154	1636
Neck structure	2.38E-09	2.38E-09	34	104	154	1636
Entire neck	2.38E-09	2.38E-09	34	104	154	1636
Radiation therapy	3.13E-09	3.13E-09	18	120	48	1742
Neuroblastoma	4.85E-09	4.85E-09	36	102	174	1616
Radiotherapy	1.30E-08	1.30E-08	16	122	41	1749
Radiation oncology AND/OR radiotherapy	1.30E-08	1.30E-08	16	122	41	1749
Radiation oncology	1.30E-08	1.30E-08	16	122	41	1749
Behcet's disease	1.40E-08	1.40E-08	7	131	7	1783
Beh�et's syndrome	1.40E-08	1.40E-08	7	131	7	1783
Behcet's syndrome	1.40E-08	1.40E-08	7	131	7	1783
Rare	1.70E-08	1.70E-08	40	98	216	1574
Head and neck structure	1.84E-08	1.84E-08	30	108	134	1656
Entire head and neck	1.84E-08	1.84E-08	30	108	134	1656
Old-age	2.43E-08	2.43E-08	36	102	184	1606
Malignant tumor of esophagus	2.79E-08	2.79E-08	20	118	66	1724
Primary malignant neoplasm of esophagus	2.79E-08	2.79E-08	20	118	66	1724
(Malignant neoplasm of oesophagus NOS or oesophageal cancer	2.79E-08	2.79E-08	20	118	66	1724
Barrett's esophagus	3.58E-08	3.58E-08	11	127	20	1770
Carcinoma of esophagus	3.72E-08	3.72E-08	20	118	67	1723
Hepatocellular carcinoma	3.96E-08	3.96E-08	55	83	366	1424
Atypical mycobacterium	4.43E-08	4.43E-08	21	117	74	1716
Squamous epithelial cell	5.01E-08	5.01E-08	50	88	318	1472
Liver cell carcinoma (clinical)	5.49E-08	5.49E-08	49	89	309	1481
Squamous cell carcinoma	5.97E-08	5.97E-08	48	90	300	1490
Max	6.60E-08	6.60E-08	10	128	17	1773
Estrogen receptor	6.71E-08	6.71E-08	27	111	118	1672
atmosphere	7.44E-08	7.44E-08	21	117	76	1714
RNA-directed DNA polymerase	7.52E-08	7.52E-08	13	125	30	1760
year	7.75E-08	7.75E-08	30	108	142	1648
Human	8.50E-08	8.50E-08	127	11	1340	450
Human - origin	8.50E-08	8.50E-08	127	11	1340	450
Clinical	9.31E-08	9.31E-08	87	51	743	1047
Homo sapiens	9.89E-08	9.89E-08	127	11	1342	448
Physical	1.07E-07	1.07E-07	42	96	248	1542
Determination of prognosis	1.08E-07	1.08E-07	50	88	325	1465
Aggressive course	1.17E-07	1.17E-07	43	95	258	1532
(O/E Senile and/or old age) or (senescence) or (senility - no psychosis)	1.26E-07	1.26E-07	34	104	178	1612
Senility	1.26E-07	1.26E-07	34	104	178	1612
Nasopharyngeal	1.32E-07	1.32E-07	26	112	114	1676
Entire prostate	1.64E-07	1.64E-07	71	67	556	1234
Prostatic structure	1.64E-07	1.64E-07	71	67	556	1234
At diagnosis	1.77E-07	1.77E-07	16	122	48	1742
Malignant tumor of urinary bladder	1.78E-07	1.78E-07	28	110	131	1659
Endometriosis (& [adenomyosis])	1.79E-07	1.79E-07	30	108	147	1643
Huntington's disease	1.90E-07	1.90E-07	6	132	6	1784
Adenocarcinoma	1.93E-07	1.93E-07	46	92	291	1499
Malignant adenomatous neoplasm	1.93E-07	1.93E-07	46	92	291	1499
Soft tissue	2.24E-07	2.24E-07	15	123	43	1747
Schizophrenia	2.36E-07	2.36E-07	35	103	191	1599
Retinoblastoma	2.50E-07	2.50E-07	21	117	81	1709
Malignant tumour of eye: [Ca eye] or [malignant melanoma] or [retinoblastoma]	2.50E-07	2.50E-07	21	117	81	1709
Laryngeal structure	2.74E-07	2.74E-07	10	128	19	1771
Entire larynx	2.74E-07	2.74E-07	10	128	19	1771
Carcinoma	2.75E-07	2.75E-07	83	55	707	1083
Malignant neoplasms (& carcinoma)	2.75E-07	2.75E-07	83	55	707	1083
Entire head	3.18E-07	3.18E-07	36	102	202	1588
Head structure	3.18E-07	3.18E-07	36	102	202	1588
Transitional epithelial cell	4.44E-07	4.44E-07	13	125	34	1756
Height / growth measure	5.12E-07	5.12E-07	10	128	20	1770
Case	5.20E-07	5.20E-07	60	78	446	1344
Case - unit of product usage	5.20E-07	5.20E-07	60	78	446	1344
Chromosome	5.41E-07	5.41E-07	44	94	281	1509
Diffuse	6.80E-07	6.80E-07	27	111	131	1659
Mean	7.34E-07	7.34E-07	24	114	108	1682
Genetic variation	7.81E-07	7.81E-07	35	103	200	1590
Somatotropin deficiency	9.49E-07	9.49E-07	8	130	13	1777
Uncommon	1.13E-06	1.13E-06	36	102	212	1578
Estrogen	1.15E-06	1.15E-06	45	93	298	1492
Werner syndrome	1.24E-06	1.24E-06	6	132	7	1783
Soft	1.43E-06	1.43E-06	18	120	68	1722
(Lymphatic tissue carcinoma) or (lymphoma)	1.55E-06	1.55E-06	46	92	311	1479
Malignant lymphoma	1.55E-06	1.55E-06	46	92	311	1479
Larynx &/or trachea	1.73E-06	1.73E-06	11	127	27	1763
Recurrence	1.79E-06	1.79E-06	31	107	171	1619
Gastric	1.89E-06	1.89E-06	63	75	495	1295
Endometriosis	2.05E-06	2.05E-06	27	111	138	1652
Endometriosis (clinical)	2.05E-06	2.05E-06	27	111	138	1652
Human herpesvirus 8	2.07E-06	2.07E-06	8	130	14	1776
Poor - grade	2.08E-06	2.08E-06	46	92	314	1476
Hemodialysis	2.15E-06	2.15E-06	17	121	63	1727
Renal dialysis (& hemodialysis)	2.15E-06	2.15E-06	17	121	63	1727
Human herpes simplex virus	2.74E-06	2.74E-06	22	116	100	1690
Core	2.80E-06	2.80E-06	45	93	307	1483
Ataxia	2.86E-06	2.86E-06	14	124	45	1745
(Benign tumour: [brain/nervous] or [brain] or [cerebral]) or (acoustic neuroma) or (pituitary adenoma) or (meningioma)	2.86E-06	2.86E-06	14	124	45	1745
Non-small cell lung cancer	2.94E-06	2.94E-06	30	108	166	1624
Nasopharyngeal carcinoma	3.28E-06	3.28E-06	22	116	101	1689
Paclitaxel	3.46E-06	3.46E-06	12	126	34	1756
Androgen receptor	3.47E-06	3.47E-06	19	119	79	1711
Malignant	3.79E-06	3.79E-06	58	80	448	1342
Excision	4.39E-06	4.39E-06	21	117	95	1695
Non-small cell	4.43E-06	4.43E-06	33	105	196	1594
Malignant melanoma	4.64E-06	4.64E-06	53	85	396	1394
Papillomavirus	4.69E-06	4.69E-06	15	123	53	1737
Genus Papillomavirus	4.69E-06	4.69E-06	15	123	53	1737
Ionizing radiation	4.69E-06	4.69E-06	15	123	53	1737
Human papillomavirus	5.12E-06	5.12E-06	14	124	47	1743
RNA polymerase	5.20E-06	5.20E-06	19	119	81	1709
DNA-directed RNA polymerase	5.20E-06	5.20E-06	19	119	81	1709
Growth retardation	5.45E-06	5.45E-06	17	121	67	1723
Acute lymphoblastic leukemia	5.51E-06	5.51E-06	22	116	104	1686
Interphase	5.92E-06	5.92E-06	11	127	30	1760
Study	6.11E-06	6.11E-06	136	2	1587	203
Cervical	6.23E-06	6.23E-06	38	100	246	1544
Nucleus	6.35E-06	6.35E-06	65	73	534	1256
Seven	6.52E-06	6.52E-06	22	116	105	1685
Familial	6.61E-06	6.61E-06	35	103	218	1572
Better	6.61E-06	6.61E-06	35	103	218	1572
Endometrial carcinoma	6.62E-06	6.62E-06	16	122	61	1729
Primary malignant neoplasm of endometrium	6.62E-06	6.62E-06	16	122	61	1729
Primary malignant neoplasm of pancreas	6.91E-06	6.91E-06	38	100	247	1543
Malignant tumor of pancreas	6.91E-06	6.91E-06	38	100	247	1543
Observation parameter	7.07E-06	7.07E-06	33	105	200	1590
Crohn's disease	7.11E-06	7.11E-06	13	125	42	1748
Sarcoma	7.73E-06	7.73E-06	23	115	114	1676
Ribonucleic acid	7.79E-06	7.79E-06	61	77	491	1299
Primary effusion lymphoma	7.98E-06	7.98E-06	7	131	12	1778
Growth hormone deficiency	7.98E-06	7.98E-06	7	131	12	1778
Short stature	7.98E-06	7.98E-06	7	131	12	1778
Sj�gren's syndrome	7.98E-06	7.98E-06	7	131	12	1778
Base - unit of product usage	8.51E-06	8.51E-06	27	111	148	1642
Stage 3	8.57E-06	8.57E-06	11	127	31	1759
Precursor cell lymphoblastic leukemia	9.04E-06	9.04E-06	23	115	115	1675
History of	9.07E-06	9.07E-06	22	116	107	1683
History of (present illness)	9.07E-06	9.07E-06	22	116	107	1683
Autosomal dominant inheritance	9.98E-06	9.98E-06	18	120	77	1713
Surgical repair	1.07E-05	1.07E-05	50	88	374	1416
Repair - action	1.07E-05	1.07E-05	50	88	374	1416
Human herpesvirus 4	1.15E-05	1.15E-05	14	124	50	1740
Poorly differentiated	1.15E-05	1.15E-05	14	124	50	1740
Radiation	1.15E-05	1.15E-05	28	110	159	1631
Multicatalytic endopeptidase complex	1.18E-05	1.18E-05	30	108	177	1613
1-Chloro-3-bromopropene-1	1.20E-05	1.20E-05	20	118	93	1697
Pattern ERG P50	1.26E-05	1.26E-05	15	123	57	1733
Harbor	1.30E-05	1.30E-05	16	122	64	1726
Colon structure	1.32E-05	1.32E-05	53	85	409	1381
Entire colon	1.32E-05	1.32E-05	53	85	409	1381
Telangiectasia	1.37E-05	1.37E-05	8	130	17	1773
Telangiectasia (& [hereditary hemorrhagic]) or diseases of capillaries NOS	1.37E-05	1.37E-05	8	130	17	1773
Telangiectasis	1.37E-05	1.37E-05	8	130	17	1773
Variant	1.41E-05	1.41E-05	75	63	665	1125
Tool	1.49E-05	1.49E-05	25	113	135	1655
Frequencies	1.49E-05	1.49E-05	30	108	179	1611
DNA replication	1.61E-05	1.61E-05	16	122	65	1725
Oncogene protein	1.61E-05	1.61E-05	16	122	65	1725
Childhood	1.70E-05	1.70E-05	25	113	136	1654
Malignant lymphoma, non-Hodgkin	2.12E-05	2.12E-05	10	128	28	1762
Clinical trials	2.31E-05	2.31E-05	8	130	18	1772
Primary cutaneous T-cell lymphoma	2.31E-05	2.31E-05	8	130	18	1772
Cisplatin	2.34E-05	2.34E-05	20	118	97	1693
Hodgkin lymphoma	2.35E-05	2.35E-05	12	126	40	1750
Advanced	2.46E-05	2.46E-05	40	98	280	1510
Heat	2.64E-05	2.64E-05	30	108	184	1606
Mitosis	2.75E-05	2.75E-05	20	118	98	1692
Review of	3.02E-05	3.02E-05	29	109	176	1614
Phototherapy &/or radiation therapy	3.03E-05	3.03E-05	7	131	14	1776
Ataxia-telangiectasia syndrome	3.03E-05	3.03E-05	7	131	14	1776
Keloid	3.03E-05	3.03E-05	7	131	14	1776
Thyroid eye disease	3.03E-05	3.03E-05	7	131	14	1776
Cetuximab	3.07E-05	3.07E-05	6	132	10	1780
Longevity	3.08E-05	3.08E-05	15	123	61	1729
Growth arrest	3.37E-05	3.37E-05	17	121	76	1714
Bloom syndrome	3.39E-05	3.39E-05	4	134	4	1786
Tall stature	3.39E-05	3.39E-05	4	134	4	1786
(Non-Hodgkin's lymphoma) or (histiocytosis X) or (Letterer-Siwe disease) or (lymphatic tissue Ca NOS)	3.39E-05	3.39E-05	4	134	4	1786
Graves' disease	3.39E-05	3.39E-05	4	134	4	1786
Toxic diffuse goiter	3.39E-05	3.39E-05	4	134	4	1786
Toxic diffuse goitre (& [Basedow's disease] or [Graves' disease])	3.39E-05	3.39E-05	4	134	4	1786
Japanese	3.44E-05	3.44E-05	35	103	234	1556
Race: Japanese	3.44E-05	3.44E-05	35	103	234	1556
Glioma	3.44E-05	3.44E-05	35	103	234	1556
Glioma, malignant, no ICD-O subtype	3.44E-05	3.44E-05	35	103	234	1556
Entire esophagus	3.63E-05	3.63E-05	16	122	69	1721
Esophageal structure	3.63E-05	3.63E-05	16	122	69	1721
Renal cell carcinoma	4.08E-05	4.08E-05	24	114	134	1656
Clear cell carcinoma of kidney	4.08E-05	4.08E-05	24	114	134	1656
Bortezomib	4.24E-05	4.24E-05	10	128	30	1760
Large	4.25E-05	4.25E-05	65	73	562	1228
Glutathione	4.40E-05	4.40E-05	19	119	93	1697
(Epstein-Barr virus) or (other specific viral infection)	4.55E-05	4.55E-05	13	125	49	1741
Total	4.56E-05	4.56E-05	43	95	318	1472
Glutathione reductase	4.70E-05	4.70E-05	5	133	7	1783
Glutathione reductase (NAD(P)H)	4.70E-05	4.70E-05	5	133	7	1783
(Actinic keratosis) or (seborrhoeic wart) or (other dermatoses NOS)	4.70E-05	4.70E-05	5	133	7	1783
Leukemia	4.80E-05	4.80E-05	56	82	460	1330
Population	5.17E-05	5.17E-05	71	67	637	1153
Celiac disease	5.26E-05	5.26E-05	12	126	43	1747
(Coeliac: [disease] or [rickets]) or (Gee-Herter disease)	5.26E-05	5.26E-05	12	126	43	1747
Amyotrophic lateral sclerosis	5.31E-05	5.31E-05	16	122	71	1719
Diagnosis	5.49E-05	5.49E-05	39	99	279	1511
Biochemical	5.53E-05	5.53E-05	35	103	239	1551
Cutaneous T-cell lymphoma	5.82E-05	5.82E-05	8	130	20	1770
Cutaneous lymphoma	5.82E-05	5.82E-05	8	130	20	1770
Common	6.03E-05	6.03E-05	73	65	664	1126
Poor prognosis	6.12E-05	6.12E-05	27	111	164	1626
Prognosis bad	6.12E-05	6.12E-05	27	111	164	1626
Length	6.12E-05	6.12E-05	27	111	164	1626
Actinic	6.32E-05	6.32E-05	6	132	11	1779
Tumor cells	6.52E-05	6.52E-05	64	74	557	1233
Bad	6.53E-05	6.53E-05	23	115	129	1661
Atypical	6.89E-05	6.89E-05	25	113	147	1643
Ligase	6.91E-05	6.91E-05	30	108	193	1597
Malignant lymphoma, large B-cell, diffuse	7.20E-05	7.20E-05	13	125	51	1739
Single (& [unmarried])	7.40E-05	7.40E-05	71	67	643	1147
Single person	7.40E-05	7.40E-05	71	67	643	1147
Leukemia: [lymphoid] or [monocytic] or [myeloid] or [specific cell type]	7.46E-05	7.46E-05	28	110	175	1615
Possible	7.54E-05	7.54E-05	68	70	607	1183
Mineral	7.63E-05	7.63E-05	16	122	73	1717
B-cell lymphoma (clinical)	7.63E-05	7.63E-05	16	122	73	1717
Family	7.77E-05	7.77E-05	77	61	718	1072
Risk factor	7.89E-05	7.89E-05	34	104	233	1557
Adenoma	7.90E-05	7.90E-05	20	118	105	1685
Benign adenomatous neoplasm	7.90E-05	7.90E-05	20	118	105	1685
Group	8.22E-05	8.22E-05	56	82	468	1322
Transformation	8.23E-05	8.23E-05	48	90	379	1411
Treated with	8.30E-05	8.30E-05	32	106	214	1576
Carcinoma of prostate	8.61E-05	8.61E-05	12	126	45	1745
Well differentiated	8.65E-05	8.65E-05	37	101	264	1526
Patient	8.97E-05	8.97E-05	42	96	316	1474
Excision (& organ NOC NOS)	8.98E-05	8.98E-05	13	125	52	1738
Irradiation	9.11E-05	9.11E-05	20	118	106	1684
Metabolic syndrome X	9.11E-05	9.11E-05	20	118	106	1684
Osteosarcoma - disorder	9.53E-05	9.53E-05	23	115	132	1658
Osteosarcoma of bone	9.53E-05	9.53E-05	23	115	132	1658
Transitional cell carcinoma	0.000100391	0.000100391	15	123	67	1723
Neoplasm of liver	0.000104152	0.000104152	22	116	124	1666
III	0.000110229	0.000110229	32	106	217	1573
Type B viral hepatitis	0.000112577	0.000112577	21	117	116	1674
JC virus	0.000117634	0.000117634	5	133	8	1782
Graves eye disease	0.000117634	0.000117634	5	133	8	1782
Nevus	0.000118389	0.000118389	6	132	12	1778
Pigmented nevus	0.000118389	0.000118389	6	132	12	1778
(Skin atrophy/hypertrophy NOS) or (actinic keratosis) or (dermatoliposclerosis) or (dyskeratosis) or (keratoacanthoma) or (lichen sclerosus et atropicus)	0.000118389	0.000118389	6	132	12	1778
Acromegaly	0.000118389	0.000118389	6	132	12	1778
(Acromegaly &/or gigantism) or (pituitary hyperfunction, ant.)	0.000118389	0.000118389	6	132	12	1778
Glioblastoma	0.000120814	0.000120814	26	112	161	1629
Osteosarcoma	0.000121575	0.000121575	23	115	134	1656
Suppressed	0.000125992	0.000125992	48	90	385	1405
Sequestration	0.000129954	0.000129954	18	120	92	1698
Intron	0.000138232	0.000138232	30	108	200	1590
Strand breaks	0.000140698	0.000140698	7	131	17	1773
Arsenic	0.000141345	0.000141345	10	128	34	1756
Arsenic product	0.000141345	0.000141345	10	128	34	1756
Island	0.000143702	0.000143702	15	123	69	1721
Mantle cell lymphoma	0.000144753	0.000144753	9	129	28	1762
Unknown (origin)	0.000146434	0.000146434	29	109	191	1599
Relapse phase	0.000157036	0.000157036	20	118	110	1680
mg/mL	0.000159443	0.000159443	4	134	5	1785
Proline dipeptidase	0.000159443	0.000159443	4	134	5	1785
Shock	0.000160456	0.000160456	33	105	231	1559
Shock (& [post abortion])	0.000160456	0.000160456	33	105	231	1559
Highly significant	0.00016264	0.00016264	11	127	41	1749
Paper	0.000167396	0.000167396	13	125	55	1735
Tumor size	0.000170225	0.000170225	12	126	48	1742
Hydrogen peroxide	0.000177332	0.000177332	16	122	78	1712
Genetic polymorphism	0.00017798	0.00017798	17	121	86	1704
Urticaria	0.000185479	0.000185479	8	130	23	1767
Ewing's sarcoma	0.000185479	0.000185479	8	130	23	1767
Tobacco smoking behavior	0.000187547	0.000187547	21	117	120	1670
Tobacco smoking behavior - finding	0.000187547	0.000187547	21	117	120	1670
Survival time	0.000196283	0.000196283	9	129	29	1761
At risk	0.000203717	0.000203717	13	125	56	1734
Age at diagnosis	0.000206004	0.000206004	6	132	13	1777
Lumbar spine structure	0.000206004	0.000206004	6	132	13	1777
Entire lumbar spine	0.000206004	0.000206004	6	132	13	1777
Vitamin D	0.000239396	0.000239396	17	121	88	1702
Effusion	0.000239472	0.000239472	10	128	36	1754
Folic acid	0.000239472	0.000239472	10	128	36	1754
Nodule	0.000248314	0.000248314	5	133	9	1781
Endocrine therapy	0.000248314	0.000248314	5	133	9	1781
Coronary artery structure	0.000251191	0.000251191	26	112	168	1622
Entire coronary artery	0.000251191	0.000251191	26	112	168	1622
Drug	0.000256455	0.000256455	36	102	267	1523
(Lymph node metastases) or (secondary and unspecified malignant neoplasm of lymph nodes)	0.000258683	0.000258683	11	127	43	1747
Interleukin-5	0.000259067	0.000259067	12	126	50	1740
Cytochrome p450 CYP1A1 enzyme	0.000260299	0.000260299	8	130	24	1766
In	0.000267864	0.000267864	89	49	896	894
Chromatin	0.000268172	0.000268172	41	97	320	1470
Instability	0.000277615	0.000277615	26	112	169	1621
Tumor tissue sample	0.000297026	0.000297026	13	125	58	1732
Health	0.000297026	0.000297026	13	125	58	1732
Acute myeloid leukemia, disease	0.000303462	0.000303462	23	115	142	1648
Frequency	0.000323126	0.000323126	44	94	355	1435
Actinic cheilitis	0.000337801	0.000337801	6	132	14	1776
Bone structure of lumbar vertebra	0.000337801	0.000337801	6	132	14	1776
Ulcerative	0.000341183	0.000341183	21	117	125	1665
Endometriosis of uterus	0.000345568	0.000345568	9	129	31	1759
Deterioration of status	0.000346221	0.000346221	18	120	99	1691
Singular	0.000353366	0.000353366	71	67	671	1119
Chronic renal impairment	0.000356004	0.000356004	13	125	59	1731
Tumor suppressor gene	0.000366034	0.000366034	17	121	91	1699
Cytoplasmic matrix	0.000376307	0.000376307	32	106	231	1559
(Herpes simplex (& [type 1] or [type 2])) or (scrumpox)	0.000377814	0.000377814	14	124	67	1723
Herpes simplex	0.000377814	0.000377814	14	124	67	1723
(Herpes simplex [& viral infection]) or (scrumpox)	0.000377814	0.000377814	14	124	67	1723
Examination	0.000379741	0.000379741	16	122	83	1707
Examination - action	0.000379741	0.000379741	16	122	83	1707
Cystic	0.000381832	0.000381832	22	116	135	1655
Prostatic	0.000382652	0.000382652	21	117	126	1664
Centrosome	0.000384665	0.000384665	12	126	52	1738
Leiomyoma	0.000389284	0.000389284	10	128	38	1752
Extreme	0.000389284	0.000389284	10	128	38	1752
Histology	0.000398839	0.000398839	11	127	45	1745
RNA polymerase II	0.000398839	0.000398839	11	127	45	1745
Frequent	0.000409685	0.000409685	41	97	326	1464
Aberrant	0.00042287	0.00042287	45	93	370	1420
Second	0.000439212	0.000439212	38	100	295	1495
Structure of umbilical vein	0.000444562	0.000444562	14	124	68	1722
Entire fetal umbilical vein	0.000444562	0.000444562	14	124	68	1722
Fetal umbilical vein structure	0.000444562	0.000444562	14	124	68	1722
Laryngeal	0.000448617	0.000448617	18	120	101	1689
Laryngeal route	0.000448617	0.000448617	18	120	101	1689
Coronary arteriosclerosis	0.000448719	0.000448719	24	114	155	1635
Hylan	0.000449063	0.000449063	3	135	3	1787
Analyte	0.000449063	0.000449063	3	135	3	1787
Kaposi's sarcoma	0.000449063	0.000449063	3	135	3	1787
Power output	0.000449063	0.000449063	3	135	3	1787
Hypopituitarism	0.000449063	0.000449063	3	135	3	1787
Pneumoperitoneum	0.000449063	0.000449063	3	135	3	1787
(Pneumoperitoneum) or (induction of)	0.000449063	0.000449063	3	135	3	1787
Pneumoperitoneum (procedure or disorder)	0.000449063	0.000449063	3	135	3	1787
Stress management	0.000449063	0.000449063	3	135	3	1787
Form of breast	0.000449063	0.000449063	3	135	3	1787
Hashimoto's thyroiditis	0.000449063	0.000449063	3	135	3	1787
Polycystic kidney disease	0.000449655	0.000449655	9	129	32	1758
Equal	0.000449655	0.000449655	9	129	32	1758
Repaired	0.000449681	0.000449681	4	134	6	1784
Malignant lymphoma (clinical)	0.000449681	0.000449681	4	134	6	1784
Angiosarcoma	0.000449681	0.000449681	4	134	6	1784
Hemangiosarcoma	0.000449681	0.000449681	4	134	6	1784
Microcephaly, normal intelligence and immunodeficiency	0.000449681	0.000449681	4	134	6	1784
Multiple myeloma	0.000450448	0.000450448	26	112	174	1616
Myeloma	0.000450448	0.000450448	26	112	174	1616
Histological grade	0.000460172	0.000460172	7	131	20	1770
Trophoblastic disease (& [various moles])	0.000465971	0.000465971	5	133	10	1780
Actinic keratosis	0.000465971	0.000465971	5	133	10	1780
Vitreous body structure	0.000465971	0.000465971	5	133	10	1780
Folic acid preparation	0.000465971	0.000465971	5	133	10	1780
Ulcerative colitis	0.000467531	0.000467531	19	119	110	1680
Proctocolitis	0.000467531	0.000467531	19	119	110	1680
Bronchial	0.000477277	0.000477277	20	118	119	1671
Dysplasia	0.000479045	0.000479045	21	117	128	1662
Established	0.000484503	0.000484503	31	107	224	1566
Suppressive	0.000492658	0.000492658	54	84	474	1316
Acute myeloid leukemia	0.000495748	0.000495748	24	114	156	1634
Chronic myeloid leukemia	0.000519673	0.000519673	15	123	77	1713
Snail	0.000521144	0.000521144	14	124	69	1721
Recent	0.00052612	0.00052612	29	109	205	1585
Surgical lengthening - action	0.000527582	0.000527582	6	132	15	1775
Aseptic necrosis of bone	0.000527582	0.000527582	6	132	15	1775
Progesterone	0.000547061	0.000547061	24	114	157	1633
Progesterone preparation	0.000547061	0.000547061	24	114	157	1633
Somatomedin C	0.000547061	0.000547061	24	114	157	1633
Urinary bladder structure	0.000566705	0.000566705	35	103	267	1523
Entire bladder	0.000566705	0.000566705	35	103	267	1523
Congenital cystic kidney disease	0.000578254	0.000578254	9	129	33	1757
Helicobacter pylori	0.00058532	0.00058532	22	116	139	1651
Coronary (atherosclerosis or artery disease) or triple vessel disease of the heart	0.000596046	0.000596046	21	117	130	1660
Borderline	0.000610179	0.000610179	10	128	40	1750
Antioncogene	0.000622709	0.000622709	17	121	95	1695
Female child	0.000643632	0.000643632	8	130	27	1763
Lower limb structure	0.000643632	0.000643632	8	130	27	1763
Crisis	0.000643632	0.000643632	8	130	27	1763
Valine	0.000646283	0.000646283	7	131	21	1769
Hepatitis	0.000656555	0.000656555	35	103	269	1521
Inflammatory disease of liver	0.000656555	0.000656555	35	103	269	1521
Therapy	0.000658277	0.000658277	52	86	456	1334
Therapeutic procedure	0.000658277	0.000658277	52	86	456	1334
Screening	0.000663374	0.000663374	21	117	131	1659
Screening (& [health check])	0.000663374	0.000663374	21	117	131	1659
Screening intent	0.000663374	0.000663374	21	117	131	1659
Condition	0.000663864	0.000663864	24	114	159	1631
Coronary artery disease	0.00066974	0.00066974	20	118	122	1668
Chronic lymphocytic leukemia	0.000693386	0.000693386	15	123	79	1711
Course	0.000695928	0.000695928	33	105	249	1541
Retinoid	0.000725109	0.000725109	11	127	48	1742
Lactic acid	0.000735541	0.000735541	9	129	34	1756
Chemical element	0.000738072	0.000738072	52	86	458	1332
Generalized	0.000749942	0.000749942	49	89	424	1366
Coordination	0.000757229	0.000757229	16	122	88	1702
Pituitary adenoma	0.000791083	0.000791083	6	132	16	1774
Benign neoplasm of pituitary gland: [craniopharyngeal duct] or [adenoma]	0.000791083	0.000791083	6	132	16	1774
Peritoneal dialysis	0.000791083	0.000791083	6	132	16	1774
Peritoneal dialysis route	0.000791083	0.000791083	6	132	16	1774
Polycystic kidney disease, adult type	0.000791083	0.000791083	6	132	16	1774
Rheumatoid arthritis	0.000797775	0.000797775	29	109	210	1580
Suppressor gene	0.000801015	0.000801015	17	121	97	1693
Keratosis	0.000801628	0.000801628	5	133	11	1779
Pituitary dependent hypercortisolism	0.000801628	0.000801628	5	133	11	1779
Bombesin	0.000801628	0.000801628	5	133	11	1779
Proteasome inhibitor	0.000801628	0.000801628	5	133	11	1779
Worse	0.00081813	0.00081813	21	117	133	1657
Agranular endoplasmic reticulum	0.000821819	0.000821819	14	124	72	1718
Exon	0.00084659	0.00084659	40	98	326	1464
Thyroid structure	0.00084659	0.00084659	40	98	326	1464
Human immunodeficiency virus type I	0.000861808	0.000861808	27	111	191	1599
Problem drinker	0.000874023	0.000874023	11	127	49	1741
(Angioneurotic oedema) or (urticaria)	0.000887543	0.000887543	7	131	22	1768
Choriocarcinoma	0.000887543	0.000887543	7	131	22	1768
(Malignant hydatidiform mole (& choriadenoma destruens)) or (invasive mole - placenta) or (choriocarcinoma)	0.000887543	0.000887543	7	131	22	1768
Aggregate	0.00092598	0.00092598	10	128	42	1748
Human cytomegalovirus 5	0.000926115	0.000926115	9	129	35	1755
Birth weight	0.000926115	0.000926115	9	129	35	1755
Birth weight finding	0.000926115	0.000926115	9	129	35	1755
Diagnostic intent	0.00092666	0.00092666	23	115	153	1637
Occurrence	0.00092749	0.00092749	30	108	222	1568
Age	0.000927895	0.000927895	47	91	405	1385
Current chronological age	0.000927895	0.000927895	47	91	405	1385
Body mass index	0.000940006	0.000940006	12	126	57	1733
Intrauterine	0.000961874	0.000961874	13	125	65	1725
Intrauterine route	0.000961874	0.000961874	13	125	65	1725
Idiopathic urticaria	0.000986556	0.000986556	4	134	7	1783
Chronic idiopathic urticaria	0.000986556	0.000986556	4	134	7	1783
Disorder of cardiovascular system	0.001021456	0.001021456	17	121	99	1691
Groups	0.00103632	0.00103632	32	106	244	1546
Vitamin	0.001083029	0.001083029	25	113	174	1616
Greater	0.001083424	0.001083424	48	90	419	1371
Gene amplification	0.001089623	0.001089623	8	130	29	1761
Hematologic	0.001089623	0.001089623	8	130	29	1761
Hot	0.001089623	0.001089623	8	130	29	1761
Subtype	0.001107007	0.001107007	27	111	194	1596
Proto-oncogene	0.001119353	0.001119353	13	125	66	1724
MAY BE A	0.001134079	0.001134079	63	75	596	1194
Nasal	0.00114112	0.00114112	20	118	127	1663
Nasal route	0.00114112	0.00114112	20	118	127	1663
Methylenedioxyamphetamine	0.001145839	0.001145839	6	132	17	1773
Occupational	0.001145839	0.001145839	6	132	17	1773
Somatotropin releasing factor	0.001154996	0.001154996	9	129	36	1754
(Congenital) or (acquired) cystic kidney disease (& [cyst] or [polycystic] or [fibrocystic] kidney)	0.001154996	0.001154996	9	129	36	1754
Kidney: [congenital cystic disease] or [fibrocystic] or [polycystic] or [sponge]	0.001154996	0.001154996	9	129	36	1754
Sputum	0.001194696	0.001194696	7	131	23	1767
Myeloid leukemia	0.001197649	0.001197649	28	110	205	1585
Amino acid	0.001206541	0.001206541	37	101	299	1491
Abnormal	0.001239006	0.001239006	47	91	410	1380
Progesterone receptor	0.001248459	0.001248459	11	127	51	1739
Parameter	0.001248459	0.001248459	11	127	51	1739
Relapsing	0.001263727	0.001263727	20	118	128	1662
Invasive	0.001288231	0.001288231	37	101	300	1490
Mycosis fungoides	0.001289656	0.001289656	5	133	12	1778
Mycosis fungoides (clinical)	0.001289656	0.001289656	5	133	12	1778
Platinum	0.001289656	0.001289656	5	133	12	1778
Biologic	0.001325394	0.001325394	49	89	434	1356
Insight	0.00132552	0.00132552	31	107	237	1553
(Bronchus carcinoma) or (lung carcinoma) or (Ca trachea/bronchus/lung)	0.00135652	0.00135652	15	123	84	1706
Alpha	0.001388658	0.001388658	62	76	588	1202
Oncogene	0.001397483	0.001397483	20	118	129	1661
Clear	0.00140059	0.00140059	25	113	177	1613
Neoplasm of breast	0.001418358	0.001418358	16	122	93	1697
Infertile	0.001448331	0.001448331	17	121	102	1688
Caucasian	0.001451592	0.001451592	18	120	111	1679
European race	0.001451592	0.001451592	18	120	111	1679
Lipid peroxidation	0.001480209	0.001480209	11	127	52	1738
Rhabdomyosarcoma	0.001480209	0.001480209	11	127	52	1738
Human immunodeficiency virus	0.00148453	0.00148453	21	117	139	1651
Progressive	0.001537257	0.001537257	33	105	260	1530
Upper	0.001539093	0.001539093	15	123	85	1705
Human growth hormone	0.001539093	0.001539093	15	123	85	1705
Causing	0.001563362	0.001563362	37	101	303	1487
Damage	0.001568997	0.001568997	65	73	627	1163
Anaplastic large cell lymphoma, T cell and Null cell type	0.001579447	0.001579447	7	131	24	1766
Microalbuminuria	0.001610993	0.001610993	6	132	18	1772
Limbal	0.001610993	0.001610993	6	132	18	1772
Certain	0.001616916	0.001616916	35	103	282	1508
Protein level - finding	0.001631969	0.001631969	21	117	140	1650
Essential hypertension	0.001641292	0.001641292	10	128	45	1745
Preoperative	0.001641292	0.001641292	10	128	45	1745
Oral	0.001686784	0.001686784	39	99	326	1464
Cryotherapy	0.001694479	0.001694479	3	135	4	1786
Cryotherapy (& organ NOC NOS)	0.001694479	0.001694479	3	135	4	1786
Cryotherapy - action	0.001694479	0.001694479	3	135	4	1786
Triage	0.001694479	0.001694479	3	135	4	1786
Everolimus	0.001694479	0.001694479	3	135	4	1786
Serum protein	0.001694479	0.001694479	3	135	4	1786
Growth delay	0.001694479	0.001694479	3	135	4	1786
Quality of life satisfaction	0.001694479	0.001694479	3	135	4	1786
Cyanotic congenital heart disease	0.001694479	0.001694479	3	135	4	1786
Birth length	0.001694479	0.001694479	3	135	4	1786
Structure of vastus lateralis muscle	0.001694479	0.001694479	3	135	4	1786
Keratinocyte	0.001749271	0.001749271	23	115	160	1630
Magnetic resonance: [imaging] or [study]	0.001749873	0.001749873	9	129	38	1752
Lactate	0.001753944	0.001753944	8	130	31	1759
Finding relating to focusing	0.001753944	0.001753944	8	130	31	1759
Finding related to focusing	0.001753944	0.001753944	8	130	31	1759
Nasal polyp	0.001753944	0.001753944	8	130	31	1759
Medulloblastoma	0.001766759	0.001766759	12	126	61	1729
Lead	0.00181599	0.00181599	54	84	498	1292
Coagulation time, activated	0.001827873	0.001827873	64	74	618	1172
Sclerosis	0.001842311	0.001842311	35	103	284	1506
Spinocerebellar ataxia	0.001855478	0.001855478	4	134	8	1782
Cerebral palsy	0.001855478	0.001855478	4	134	8	1782
Cerebral palsy (&/or infantile) &/or infantile hemiplegia	0.001855478	0.001855478	4	134	8	1782
Endocrine exophthalmos	0.001855478	0.001855478	4	134	8	1782
Malignant neoplasm of colon (& NOS)	0.001855478	0.001855478	4	134	8	1782
Spastic paraparesis	0.001855478	0.001855478	4	134	8	1782
Paraparesis	0.001855478	0.001855478	4	134	8	1782
Follicular thyroid carcinoma	0.001855478	0.001855478	4	134	8	1782
T-lymphotropic virus	0.001873957	0.001873957	20	118	132	1658
Solid	0.001874179	0.001874179	14	124	78	1712
Solid substance	0.001874179	0.001874179	14	124	78	1712
Various	0.001885595	0.001885595	48	90	429	1361
Good	0.001942558	0.001942558	19	119	123	1667
Giant	0.001966653	0.001966653	15	123	87	1703
Gigantism	0.001966653	0.001966653	15	123	87	1703
Hyperkeratosis	0.001966939	0.001966939	5	133	13	1777
Melphalan	0.001966939	0.001966939	5	133	13	1777
Coeliac disease	0.001966939	0.001966939	5	133	13	1777
Oxaliplatin	0.001966939	0.001966939	5	133	13	1777
Ape	0.001966939	0.001966939	5	133	13	1777
Flap	0.001966939	0.001966939	5	133	13	1777
Gorilla	0.001966939	0.001966939	5	133	13	1777
Great ape	0.001966939	0.001966939	5	133	13	1777
Hylobatidae	0.001966939	0.001966939	5	133	13	1777
Family Hominidae	0.001966939	0.001966939	5	133	13	1777
Genus Pongo	0.001966939	0.001966939	5	133	13	1777
Inverse	0.001992538	0.001992538	18	120	114	1676
Master	0.002011867	0.002011867	16	122	96	1694
Integral	0.002011867	0.002011867	16	122	96	1694
Evaluation - action	0.002017935	0.002017935	17	121	105	1685
Diabetes mellitus type 2	0.002017935	0.002017935	17	121	105	1685
Poisoning	0.002047038	0.002047038	28	110	212	1578
Refractory	0.002047657	0.002047657	12	126	62	1728
Nucleolus	0.002054395	0.002054395	7	131	25	1765
(Fetal growth retardation NOS) or (intrauterine growth retardation)	0.002054395	0.002054395	7	131	25	1765
Finding	0.0020804	0.0020804	27	111	202	1588
Hyperplasia of prostate	0.002127996	0.002127996	9	129	39	1751
Benign prostatic hyperplasia	0.002127996	0.002127996	9	129	39	1751
Tau	0.002128503	0.002128503	14	124	79	1711
Oral route	0.002147147	0.002147147	39	99	330	1460
Meningioma	0.002188707	0.002188707	8	130	32	1758
Ascorbic acid	0.002188707	0.002188707	8	130	32	1758
Gene rearrangement	0.002207075	0.002207075	6	132	19	1771
Threonine	0.002251048	0.002251048	16	122	97	1693
Grade	0.002353936	0.002353936	21	117	144	1646
No incoordination	0.002450716	0.002450716	26	112	194	1596
Extensive	0.002456256	0.002456256	23	115	164	1626
China	0.002489336	0.002489336	15	123	89	1701
Myelodysplastic syndrome	0.002568652	0.002568652	9	129	40	1750
Myelodysplastic syndrome (morphology)	0.002568652	0.002568652	9	129	40	1750
Myelodysplastic syndrome (clinical)	0.002568652	0.002568652	9	129	40	1750
Intractable	0.002585486	0.002585486	13	125	72	1718
Genome	0.002598185	0.002598185	19	119	126	1664
Entire adenoid	0.002632943	0.002632943	7	131	26	1764
Endometrioid carcinoma	0.002632943	0.002632943	7	131	26	1764
Factor I	0.002632943	0.002632943	7	131	26	1764
Fetal gestational age	0.002632943	0.002632943	7	131	26	1764
Complement factor I	0.002632943	0.002632943	7	131	26	1764
Erythrocytosis	0.002632943	0.002632943	7	131	26	1764
Etiology	0.002667	0.002667	23	115	165	1625
Benign	0.00266946	0.00266946	25	113	185	1605
Tumor stage	0.002704052	0.002704052	8	130	33	1757
Leucine	0.002719812	0.002719812	12	126	64	1726
Complete	0.002722912	0.002722912	55	83	518	1272
alpha-Synuclein	0.002751737	0.002751737	10	128	48	1742
Cortisol	0.002751737	0.002751737	10	128	48	1742
Hydrocortisone	0.002751737	0.002751737	10	128	48	1742
Endometrial structure	0.002801233	0.002801233	16	122	99	1691
Entire endometrium	0.002801233	0.002801233	16	122	99	1691
No effect	0.002806753	0.002806753	21	117	146	1644
Unrelated	0.00285452	0.00285452	19	119	127	1663
In situ	0.002863572	0.002863572	22	116	156	1634
Assay technique	0.002863572	0.002863572	22	116	156	1634
Aldose	0.002872015	0.002872015	5	133	14	1776
ID-1	0.002872015	0.002872015	5	133	14	1776
Cholesteatoma	0.002872015	0.002872015	5	133	14	1776
(Cholesteatoma middle ear) or (middle ear polyp)	0.002872015	0.002872015	5	133	14	1776
Human menopausal gonadotropin	0.002872015	0.002872015	5	133	14	1776
Thymine	0.002872015	0.002872015	5	133	14	1776
Stable	0.002888906	0.002888906	37	101	313	1477
Virus	0.002920841	0.002920841	52	86	484	1306
Peroxide	0.00293981	0.00293981	13	125	73	1717
Cystic fibrosis	0.00293981	0.00293981	13	125	73	1717
Glutathione peroxidase	0.002955747	0.002955747	6	132	20	1770
Annexin A2	0.002955747	0.002955747	6	132	20	1770
Genus Pan	0.002955747	0.002955747	6	132	20	1770
Position	0.003007795	0.003007795	27	111	207	1583
Recent episode	0.003059518	0.003059518	21	117	147	1643
Tamoxifen	0.00307887	0.00307887	9	129	41	1749
Recurrent	0.003109171	0.003109171	32	106	260	1530
Helicobacter	0.00311578	0.00311578	16	122	100	1690
Genetic predisposition	0.003117835	0.003117835	12	126	65	1725
Inactive	0.003134991	0.003134991	23	115	167	1623
Liposarcoma	0.003141209	0.003141209	4	134	9	1781
Marginal zone lymphoma	0.003141209	0.003141209	4	134	9	1781
Motor neuron disease	0.003141209	0.003141209	4	134	9	1781
Hospital	0.003141209	0.003141209	4	134	9	1781
Secondary polycythemia	0.003141209	0.003141209	4	134	9	1781
RBC count raised	0.003141209	0.003141209	4	134	9	1781
Iodide salt	0.003141209	0.003141209	4	134	9	1781
Cardinalis cardinalis	0.003141209	0.003141209	4	134	9	1781
Neoplasm	0.003213575	0.003213575	99	39	1086	704
Virus type	0.003228846	0.003228846	11	127	57	1733
Small cell carcinoma of lung	0.003309747	0.003309747	8	130	34	1756
Age-related macular degeneration	0.003309747	0.003309747	8	130	34	1756
Polyp	0.003309747	0.003309747	8	130	34	1756
Etoposide	0.003329202	0.003329202	7	131	27	1763
Not significant	0.003329202	0.003329202	7	131	27	1763
Yeast	0.003332968	0.003332968	13	125	74	1716
Tumor progression	0.003367288	0.003367288	33	105	272	1518
Individual	0.003367288	0.003367288	33	105	272	1518
Undifferentiated	0.003393995	0.003393995	23	115	168	1622
Cardiovascular disease (& [circulatory] or [heart])	0.003393995	0.003393995	23	115	168	1622
SP1	0.003460757	0.003460757	31	107	251	1539
High frequency	0.003486197	0.003486197	15	123	92	1698
Gestational	0.003486197	0.003486197	15	123	92	1698
Drug or medicament	0.003603621	0.003603621	30	108	241	1549
Drug, medicament or biological substance	0.003603621	0.003603621	30	108	241	1549
Pharmaceutical / biologic product	0.003603621	0.003603621	30	108	241	1549
Chondrosarcoma	0.003666021	0.003666021	9	129	42	1748
Chondrosarcoma, no ICD-O subtype	0.003666021	0.003666021	9	129	42	1748
Differential diagnosis	0.003725275	0.003725275	11	127	58	1732
Normal tissue	0.003725275	0.003725275	11	127	58	1732
Hereditary	0.003732473	0.003732473	17	121	111	1679
Malignant tumor of thyroid gland	0.003768039	0.003768039	13	125	75	1715
High blood pressure (& [essential hypertension])	0.003779635	0.003779635	10	128	50	1740
Exercise	0.003809681	0.003809681	26	112	200	1590
Reductase	0.003833222	0.003833222	16	122	102	1688
Entire lower leg, from knee to ankle	0.003879533	0.003879533	6	132	21	1769
Lower leg structure	0.003879533	0.003879533	6	132	21	1769
Proliferative diabetic retinopathy	0.003879533	0.003879533	6	132	21	1769
Selenium	0.003879533	0.003879533	6	132	21	1769
Selenium product	0.003879533	0.003879533	6	132	21	1769
Symptom	0.003879533	0.003879533	6	132	21	1769
Ubiquitin	0.003883582	0.003883582	25	113	190	1600
Lymphoid leukemia	0.003883858	0.003883858	15	123	93	1697
Diabetes mellitus	0.003967803	0.003967803	22	116	160	1630
Diabetes mellitus (& [ketoacidosis])	0.003967803	0.003967803	22	116	160	1630
Asbestosis	0.003997034	0.003997034	3	135	5	1785
(Asbestosis) or (byssinosis) or (pleural plaque disease)	0.003997034	0.003997034	3	135	5	1785
UICC	0.003997034	0.003997034	3	135	5	1785
Fibrous dysplasia	0.003997034	0.003997034	3	135	5	1785
Gestational trophoblastic disease	0.003997034	0.003997034	3	135	5	1785
Trophoblastic disease	0.003997034	0.003997034	3	135	5	1785
Behavior showing reduced motor activity	0.003997034	0.003997034	3	135	5	1785
Discrepancy	0.003997034	0.003997034	3	135	5	1785
Sinusitis	0.003997034	0.003997034	3	135	5	1785
Sinusitis (& acute)	0.003997034	0.003997034	3	135	5	1785
Guam	0.003997034	0.003997034	3	135	5	1785
Clear cell sarcoma	0.003997034	0.003997034	3	135	5	1785
Malignant melanoma of soft tissues	0.003997034	0.003997034	3	135	5	1785
Primary Sj�gren's syndrome	0.003997034	0.003997034	3	135	5	1785
Progeria syndrome	0.003997034	0.003997034	3	135	5	1785
Progeria	0.003997034	0.003997034	3	135	5	1785
Blindness	0.003997034	0.003997034	3	135	5	1785
Hereditary disease	0.003997034	0.003997034	3	135	5	1785
Biological function	0.004016008	0.004016008	8	130	35	1755
[Carcinoma in situ] or [Bowen's disease] or [Erythroplasia] or [Queyrats's erythroplasia]	0.004016008	0.004016008	8	130	35	1755
Aldehyde reductase	0.004044232	0.004044232	5	133	15	1775
NADPH:quinone reductase	0.004044232	0.004044232	5	133	15	1775
Good prognosis	0.004044232	0.004044232	5	133	15	1775
Prognosis good	0.004044232	0.004044232	5	133	15	1775
Essential thrombocythemia	0.004044232	0.004044232	5	133	15	1775
Idiopathic thrombocythemia	0.004044232	0.004044232	5	133	15	1775
Adenoidal structure	0.004157875	0.004157875	7	131	28	1762
Intraductal carcinoma, noninfiltrating	0.004157875	0.004157875	7	131	28	1762
Early stage	0.004271489	0.004271489	21	117	151	1639
Classic	0.004281143	0.004281143	11	127	59	1731
Hepatitis C	0.004324179	0.004324179	18	120	122	1668
Viral hepatitis C	0.004324179	0.004324179	18	120	122	1668
Genetic marker	0.0043378	0.0043378	9	129	43	1747
Convergence	0.0043378	0.0043378	9	129	43	1747
Convergent gaze	0.0043378	0.0043378	9	129	43	1747
Myeloid	0.004513532	0.004513532	42	96	377	1413
Malignant, metastatic site	0.004533572	0.004533572	38	100	332	1458
Depressive disorder	0.004568545	0.004568545	27	111	213	1577
Coronary atherosclerosis	0.004568545	0.004568545	27	111	213	1577
Minimal	0.004630505	0.004630505	21	117	152	1638
Status	0.004664896	0.004664896	51	87	482	1308
Toxic effect	0.004700782	0.004700782	26	112	203	1587
Base	0.004732456	0.004732456	18	120	123	1667
Alkali	0.004732456	0.004732456	18	120	123	1667
Slightly	0.00477687	0.00477687	13	125	77	1713
Somatropin	0.00477687	0.00477687	13	125	77	1713
Mild	0.004787618	0.004787618	38	100	333	1457
Paralysis	0.004833441	0.004833441	8	130	36	1754
Somatomedin A	0.004833441	0.004833441	8	130	36	1754
Normal karyotype	0.004924702	0.004924702	4	134	10	1780
Varices	0.004924702	0.004924702	4	134	10	1780
Hepatoblastoma	0.004924702	0.004924702	4	134	10	1780
Hepatoblastoma (clinical)	0.004924702	0.004924702	4	134	10	1780
Tonsil	0.004924702	0.004924702	4	134	10	1780
Tonsillar structure (palatine)	0.004924702	0.004924702	4	134	10	1780
Entire palatine tonsil	0.004924702	0.004924702	4	134	10	1780
Stage 4	0.004924702	0.004924702	4	134	10	1780
Juvenile myelomonocytic leukemia	0.004924702	0.004924702	4	134	10	1780
Vision problem	0.004924702	0.004924702	4	134	10	1780
Short	0.004957351	0.004957351	30	108	246	1544
Mucous membrane structure	0.004957351	0.004957351	30	108	246	1544
Free radical	0.00500153	0.00500153	6	132	22	1768
Construction	0.00500153	0.00500153	6	132	22	1768
Fall	0.00500153	0.00500153	6	132	22	1768
Melanoma: [skin] or [malignant]	0.005091467	0.005091467	10	128	52	1738
Glioblastoma multiforme	0.005091467	0.005091467	10	128	52	1738
Silent	0.005091467	0.005091467	10	128	52	1738
Cervix uteri structure	0.005102185	0.005102185	9	129	44	1746
Velocity	0.005134137	0.005134137	7	131	29	1761
Measure	0.005134137	0.005134137	7	131	29	1761
Hyperthermia	0.005134137	0.005134137	7	131	29	1761
Body temperature above reference range	0.005134137	0.005134137	7	131	29	1761
Linear	0.005156753	0.005156753	52	86	496	1294
(Liver/biliary/pancreas+GIT NOS) or (biliary disease) or (gallbladder disease) or (liver disease)	0.005160862	0.005160862	16	122	105	1685
European	0.005172109	0.005172109	18	120	124	1666
Radical	0.0052094	0.0052094	12	126	69	1721
Tumor cells, uncertain whether benign or malignant	0.005284042	0.005284042	44	94	403	1387
Hepatitis C virus	0.005379683	0.005379683	14	124	87	1703
Variable	0.005410307	0.005410307	22	116	164	1626
Repression - mental defense mechanism	0.005514617	0.005514617	46	92	427	1363
Burkitt lymphoma	0.005522935	0.005522935	5	133	16	1774
Burkitt's lymphoma (clinical)	0.005522935	0.005522935	5	133	16	1774
Adenocarcinoma of endometrium	0.005522935	0.005522935	5	133	16	1774
Myelomonocytic leukemia	0.005522935	0.005522935	5	133	16	1774
Angiotensinogen	0.005522935	0.005522935	5	133	16	1774
Progressing to	0.005522935	0.005522935	5	133	16	1774
Fetal membranes	0.005522935	0.005522935	5	133	16	1774
Extraembryonic membranes structure	0.005522935	0.005522935	5	133	16	1774
Evaluation	0.005663636	0.005663636	24	114	185	1605
Chronic sinusitis	0.005772975	0.005772975	8	130	37	1753
Lysine	0.005864771	0.005864771	15	123	97	1693
Prolactin	0.005864771	0.005864771	15	123	97	1693
Ribosome	0.005869443	0.005869443	10	128	53	1737
Acetyltransferase	0.005869443	0.005869443	10	128	53	1737
Bicalutamide	0.005903863	0.005903863	2	136	2	1788
ENV gene	0.005903863	0.005903863	2	136	2	1788
Surgical margins	0.005903863	0.005903863	2	136	2	1788
Amelanotic melanoma	0.005903863	0.005903863	2	136	2	1788
Basaloid squamous cell carcinoma	0.005903863	0.005903863	2	136	2	1788
Lichen sclerosus et atrophicus	0.005903863	0.005903863	2	136	2	1788
Low-grade squamous intraepithelial lesion	0.005903863	0.005903863	2	136	2	1788
Hysterectomy	0.005903863	0.005903863	2	136	2	1788
Pazopanib	0.005903863	0.005903863	2	136	2	1788
L-Glutamine	0.005903863	0.005903863	2	136	2	1788
Mousse	0.005903863	0.005903863	2	136	2	1788
Tissue sensitivity	0.005903863	0.005903863	2	136	2	1788
Orlistat	0.005903863	0.005903863	2	136	2	1788
Anovulation	0.005903863	0.005903863	2	136	2	1788
Down's syndrome	0.005903863	0.005903863	2	136	2	1788
Serum protein profile	0.005903863	0.005903863	2	136	2	1788
Human growth hormone recombinant	0.005903863	0.005903863	2	136	2	1788
Cushing's syndrome	0.005903863	0.005903863	2	136	2	1788
Sheep dip	0.005903863	0.005903863	2	136	2	1788
Ovarian cyst	0.005903863	0.005903863	2	136	2	1788
Cyst of ovary	0.005903863	0.005903863	2	136	2	1788
Selegiline	0.005903863	0.005903863	2	136	2	1788
First episode	0.005903863	0.005903863	2	136	2	1788
2-Oxoglutarate	0.005903863	0.005903863	2	136	2	1788
Traumatic arthropathy	0.005903863	0.005903863	2	136	2	1788
Panitumumab	0.005903863	0.005903863	2	136	2	1788
Cytoplasmic vacuolation	0.005903863	0.005903863	2	136	2	1788
Magnetic resonance study	0.005903863	0.005903863	2	136	2	1788
Partial pressure	0.005903863	0.005903863	2	136	2	1788
Single bolus	0.005903863	0.005903863	2	136	2	1788
Single photon emission computed tomography - action	0.005903863	0.005903863	2	136	2	1788
Sodium lactate	0.005903863	0.005903863	2	136	2	1788
Mandibuloacral dysostosis	0.005903863	0.005903863	2	136	2	1788
(Werner's syndrome) or (other specified endocrine disorder NOS)	0.005903863	0.005903863	2	136	2	1788
Psoralen	0.005903863	0.005903863	2	136	2	1788
Paget's disease of bone	0.005903863	0.005903863	2	136	2	1788
Osteitis deformans	0.005903863	0.005903863	2	136	2	1788
Bowen's disease	0.005903863	0.005903863	2	136	2	1788
Extramammary Paget's disease	0.005903863	0.005903863	2	136	2	1788
Thickening of pleura	0.005903863	0.005903863	2	136	2	1788
Able	0.005955193	0.005955193	45	93	417	1373
Relationship	0.005966749	0.005966749	48	90	452	1338
Lytic	0.005967408	0.005967408	9	129	45	1745
Possible diagnosis	0.00597452	0.00597452	86	52	926	864
Affecting	0.006193511	0.006193511	69	69	708	1082
Antimicrobial susceptibility test	0.006200911	0.006200911	56	82	548	1242
Known	0.006250136	0.006250136	48	90	453	1337
Neuropathology	0.006273507	0.006273507	7	131	30	1760
Orthotopic	0.006273507	0.006273507	7	131	30	1760
Aneuploidy	0.006345118	0.006345118	6	132	23	1767
With severity	0.006345118	0.006345118	6	132	23	1767
Leiostomus xanthurus	0.006345118	0.006345118	6	132	23	1767
Doxorubicin	0.006355197	0.006355197	11	127	62	1728
Surgery	0.006470406	0.006470406	15	123	98	1692
Obtained	0.006512511	0.006512511	24	114	187	1603
Degree	0.006628395	0.006628395	29	109	240	1550
Residual	0.006629663	0.006629663	14	124	89	1701
Transacetylase	0.006737495	0.006737495	10	128	54	1736
Labor	0.006737495	0.006737495	10	128	54	1736
Box - unit of product usage	0.006803833	0.006803833	19	119	137	1653
Lichen	0.006845802	0.006845802	8	130	38	1752
Lichen of skin	0.006845802	0.006845802	8	130	38	1752
Magnetic resonance imaging	0.006845802	0.006845802	8	130	38	1752
X-linked inheritance	0.006845802	0.006845802	8	130	38	1752
Pyruvate	0.006941915	0.006941915	9	129	46	1744
Pyruvic acid	0.006941915	0.006941915	9	129	46	1744
Aggregation	0.007137239	0.007137239	23	115	178	1612
With	0.007199578	0.007199578	45	93	421	1369
Noise-induced hearing loss	0.007280743	0.007280743	4	134	11	1779
Arising in	0.007280743	0.007280743	4	134	11	1779
Carcinoid tumor	0.007280743	0.007280743	4	134	11	1779
Triptolide	0.007280743	0.007280743	4	134	11	1779
Iodine	0.007280743	0.007280743	4	134	11	1779
Iodine product	0.007280743	0.007280743	4	134	11	1779
Troglitazone	0.007280743	0.007280743	4	134	11	1779
Mucinous adenocarcinoma	0.007280743	0.007280743	4	134	11	1779
Entire vastus lateralis muscle	0.007280743	0.007280743	4	134	11	1779
Occasional	0.007280743	0.007280743	4	134	11	1779
Craniosynostosis syndrome	0.007280743	0.007280743	4	134	11	1779
Raloxifene	0.007346726	0.007346726	5	133	17	1773
In vitro fertilization	0.007346726	0.007346726	5	133	17	1773
Thrombocythemia	0.007346726	0.007346726	5	133	17	1773
Thrombocytosis	0.007346726	0.007346726	5	133	17	1773
Down-regulation	0.007378707	0.007378707	61	77	613	1177
Concurrent	0.007416672	0.007416672	12	126	72	1718
Fragment of	0.007446534	0.007446534	13	125	81	1709
People	0.007446534	0.007446534	13	125	81	1709
Chronic hepatitis	0.007446534	0.007446534	13	125	81	1709
Chronic hepatitis (& [NOS] or [active B] or [active] or [persistent])	0.007446534	0.007446534	13	125	81	1709
Corneal dystrophy	0.007544388	0.007544388	3	135	6	1784
Diacylglycerol acyltransferase	0.007544388	0.007544388	3	135	6	1784
Pseudoexfoliation of lens capsule	0.007544388	0.007544388	3	135	6	1784
Bexarotene	0.007544388	0.007544388	3	135	6	1784
Capecitabine	0.007544388	0.007544388	3	135	6	1784
Blood group antigen Ku	0.007544388	0.007544388	3	135	6	1784
Lutein	0.007544388	0.007544388	3	135	6	1784
On admission	0.007544388	0.007544388	3	135	6	1784
Hexokinase 2	0.007544388	0.007544388	3	135	6	1784
pN1 category	0.007544388	0.007544388	3	135	6	1784
Ricin	0.007544388	0.007544388	3	135	6	1784
Lean body mass	0.007544388	0.007544388	3	135	6	1784
Thyroid eye disease (&monitoring)	0.007544388	0.007544388	3	135	6	1784
Strap	0.007544388	0.007544388	3	135	6	1784
HTLV-1-associated myelopathy-tropical spastic paraparesis	0.007544388	0.007544388	3	135	6	1784
Vinorelbine	0.007544388	0.007544388	3	135	6	1784
Glutamine	0.007702353	0.007702353	10	128	55	1735
1-phosphatidylinositol 3-kinase	0.00774322	0.00774322	25	113	200	1590
With type	0.007803867	0.007803867	22	116	169	1621
Chronic obstructive lung disease	0.007803867	0.007803867	22	116	169	1621
Cyclophosphamide	0.007933675	0.007933675	6	132	24	1766
High risk of	0.008034323	0.008034323	9	129	47	1743
Understanding	0.0080582	0.0080582	31	107	265	1525
Entire lower limb	0.0080633	0.0080633	8	130	39	1751
Migration inhibiting factor	0.0080633	0.0080633	8	130	39	1751
Melanocyte hormone inhibiting factor	0.0080633	0.0080633	8	130	39	1751
Ferritin	0.0080633	0.0080633	8	130	39	1751
Intracellular ferritin	0.0080633	0.0080633	8	130	39	1751
Stabilization	0.008074221	0.008074221	32	106	276	1514
Sirolimus	0.008271286	0.008271286	13	125	82	1708
Equilibrium	0.008297367	0.008297367	12	126	73	1717
WAS A	0.008415533	0.008415533	29	109	244	1546
Aggressive behavior	0.008770877	0.008770877	10	128	56	1734
Progression	0.008873075	0.008873075	88	50	963	827
Purpose	0.009104555	0.009104555	7	131	32	1758
Gestational diabetes mellitus	0.009104555	0.009104555	7	131	32	1758
Non-Hodgkin's lymphoma (clinical)	0.009104555	0.009104555	7	131	32	1758
Quercetin	0.009104555	0.009104555	7	131	32	1758
Myelofibrosis	0.009104555	0.009104555	7	131	32	1758
(Other blood diseases NOS) or (myelofibrosis)	0.009104555	0.009104555	7	131	32	1758
Thrombin-antithrombin complex	0.009149999	0.009149999	11	127	65	1725
Cell of Claudius	0.009149999	0.009149999	11	127	65	1725
Cysteine	0.009168087	0.009168087	17	121	121	1669
Age related macular degeneration	0.009436962	0.009436962	8	130	40	1750
Acetate	0.009436962	0.009436962	8	130	40	1750
Acetate compound	0.009436962	0.009436962	8	130	40	1750
Homozygote	0.009436962	0.009436962	8	130	40	1750
Dynamic	0.009527075	0.009527075	31	107	268	1522
Protium	0.009552777	0.009552777	5	133	18	1772
Medullary thyroid carcinoma	0.009552777	0.009552777	5	133	18	1772
Low birth weight infant	0.009552777	0.009552777	5	133	18	1772
Light-for-dates without fetal malnutrition	0.009552777	0.009552777	5	133	18	1772
Scoliosis	0.009552777	0.009552777	5	133	18	1772
Congenital postural scoliosis	0.009552777	0.009552777	5	133	18	1772
Acquired scoliosis	0.009552777	0.009552777	5	133	18	1772
Scoliosis deformity of spine	0.009552777	0.009552777	5	133	18	1772
Report	0.009564652	0.009564652	78	60	834	956
Cytochrome p450 CYP3A4 enzyme	0.00979029	0.00979029	6	132	25	1765
Marginal zone B-cell lymphoma	0.00979029	0.00979029	6	132	25	1765
Feels unwell	0.00979029	0.00979029	6	132	25	1765
Metformin	0.00979029	0.00979029	6	132	25	1765
Interferes with	0.009814674	0.009814674	21	117	162	1628
Stat	0.009826127	0.009826127	14	124	93	1697
Infant	0.009950033	0.009950033	10	128	57	1733
Shift	0.009959332	0.009959332	20	118	152	1638
Limited	0.010052525	0.010052525	30	108	258	1532
Property	0.010136836	0.010136836	13	125	84	1706
Increasing	0.010230078	0.010230078	56	82	560	1230
Mesothelioma	0.010267611	0.010267611	11	127	66	1724
Mesothelioma, malignant	0.010267611	0.010267611	11	127	66	1724
Muscle weakness	0.010276287	0.010276287	4	134	12	1778
Pleomorphic adenoma	0.010276287	0.010276287	4	134	12	1778
Antiestrogen	0.010276287	0.010276287	4	134	12	1778
Estrogen antagonist	0.010276287	0.010276287	4	134	12	1778
DNA topoisomerase	0.010276287	0.010276287	4	134	12	1778
Tissue specimen from placenta	0.010276287	0.010276287	4	134	12	1778
Lithocholic acid	0.010276287	0.010276287	4	134	12	1778
Vascular dementia	0.010276287	0.010276287	4	134	12	1778
Multi-infarct dementia	0.010276287	0.010276287	4	134	12	1778
Cord blood	0.010303966	0.010303966	12	126	75	1715
Consistent with	0.010345823	0.010345823	42	96	394	1396
Low	0.010646019	0.010646019	72	66	760	1030
Reversible	0.010790039	0.010790039	14	124	94	1696
Not detected	0.010790039	0.010790039	14	124	94	1696
Determined by	0.010816517	0.010816517	19	119	143	1647
Heterochromatin	0.010827768	0.010827768	7	131	33	1757
Activin A	0.010827768	0.010827768	7	131	33	1757
Taiwan	0.010978318	0.010978318	8	130	41	1749
Fetal growth restriction	0.010978318	0.010978318	8	130	41	1749
Major depressive disorder	0.010978318	0.010978318	8	130	41	1749
Peripheral T-cell lymphoma	0.011246857	0.011246857	10	128	58	1732
T-cell lymphoma (clinical)	0.011246857	0.011246857	10	128	58	1732
Phosphoprotein phosphatase	0.011439417	0.011439417	12	126	76	1714
Constant	0.011439417	0.011439417	12	126	76	1714
Construction of shunt	0.011487764	0.011487764	11	127	67	1723
Migratory	0.011535229	0.011535229	16	122	114	1676
Partial	0.011826103	0.011826103	31	107	272	1518
Breast tissue sample	0.011937494	0.011937494	6	132	26	1764
Adjustment	0.011937494	0.011937494	6	132	26	1764
Antineoplastic agent	0.011937494	0.011937494	6	132	26	1764
Myelosclerosis with myeloid metaplasia	0.011937494	0.011937494	6	132	26	1764
Blocking	0.011989101	0.011989101	35	103	317	1473
Thought block	0.011989101	0.011989101	35	103	317	1473
Malignant neoplasm of liver	0.012106814	0.012106814	9	129	50	1740
Adequate	0.012106814	0.012106814	9	129	50	1740
Medical	0.012176242	0.012176242	5	133	19	1771
Member of	0.012260979	0.012260979	15	123	105	1685
Clostridium difficile toxin	0.012462763	0.012462763	3	135	7	1783
Glandular hyperplasia	0.012462763	0.012462763	3	135	7	1783
Buccal	0.012462763	0.012462763	3	135	7	1783
Buccal route	0.012462763	0.012462763	3	135	7	1783
Entire vitreous body	0.012462763	0.012462763	3	135	7	1783
Splenic marginal zone B-cell lymphoma	0.012462763	0.012462763	3	135	7	1783
Left ventricular mass	0.012462763	0.012462763	3	135	7	1783
Delirium	0.012462763	0.012462763	3	135	7	1783
Kuhnt-Junius degeneration	0.012462763	0.012462763	3	135	7	1783
Mining/quarrying/well drilling (& [miners (& coal)] or [quarryers] or [tunnellers])	0.012462763	0.012462763	3	135	7	1783
Digital X-ray	0.012462763	0.012462763	3	135	7	1783
Subacute bacterial endocarditis	0.012462763	0.012462763	3	135	7	1783
Magnetic resonance spectroscopy	0.012462763	0.012462763	3	135	7	1783
Vacuolation	0.012462763	0.012462763	3	135	7	1783
Machine	0.012462763	0.012462763	3	135	7	1783
Age at menarche	0.012462763	0.012462763	3	135	7	1783
Cystine	0.012462763	0.012462763	3	135	7	1783
Cytidine diphosphate	0.012462763	0.012462763	3	135	7	1783
Cytarabine	0.012462763	0.012462763	3	135	7	1783
Myeloid metaplasia	0.012462763	0.012462763	3	135	7	1783
Sodium arsenite	0.012462763	0.012462763	3	135	7	1783
Monoclonal gammopathy of undetermined significance	0.012462763	0.012462763	3	135	7	1783
Disease due to Rhinovirus	0.012462763	0.012462763	3	135	7	1783
Entire vocal cord	0.012462763	0.012462763	3	135	7	1783
Part of	0.012500492	0.012500492	40	98	375	1415
Vascular endothelial growth factor	0.012623221	0.012623221	18	120	135	1655
Diabetic retinopathy	0.012668431	0.012668431	10	128	59	1731
Diabetes + eye manifestation (& [cataract] or [retinopathy])	0.012668431	0.012668431	10	128	59	1731
Strong	0.012668602	0.012668602	53	85	529	1261
Curcumin stain	0.012669426	0.012669426	12	126	77	1713
Catalase	0.012698859	0.012698859	8	130	42	1748
Macular degeneration	0.012698859	0.012698859	8	130	42	1748
Carcinoma in situ	0.012776885	0.012776885	7	131	34	1756
Carcinoma in situ tumor	0.012776885	0.012776885	7	131	34	1756
Phosphoric monoester hydrolase	0.013190231	0.013190231	30	108	263	1527
Fast	0.013536271	0.013536271	13	125	87	1703
2-Jan	0.013536271	0.013536271	13	125	87	1703
Aging	0.013588863	0.013588863	33	105	297	1493
Fragmentation	0.013758918	0.013758918	9	129	51	1739
Apoptosis	0.013800585	0.013800585	90	48	1002	788
Incomplete	0.013835757	0.013835757	31	107	275	1515
Oral submucosal fibrosis	0.013969331	0.013969331	4	134	13	1777
Submucous fibrosis	0.013969331	0.013969331	4	134	13	1777
Clostridium	0.013969331	0.013969331	4	134	13	1777
Cytologic	0.013969331	0.013969331	4	134	13	1777
Magnetic resonance imaging - action	0.013969331	0.013969331	4	134	13	1777
Cytochrome p450 CYP1B1 enzyme	0.013969331	0.013969331	4	134	13	1777
Normal pregnancy	0.013969331	0.013969331	4	134	13	1777
Minimal change disease	0.013969331	0.013969331	4	134	13	1777
Fibromyalgia	0.013969331	0.013969331	4	134	13	1777
Fibromyositis	0.013969331	0.013969331	4	134	13	1777
Psychotic symptom present	0.013969331	0.013969331	4	134	13	1777
Embryonal rhabdomyosarcoma	0.013969331	0.013969331	4	134	13	1777
Temozolomide	0.013969331	0.013969331	4	134	13	1777
Viral gene	0.013969331	0.013969331	4	134	13	1777
Human T-lymphotropic virus 1	0.013969331	0.013969331	4	134	13	1777
Hepatitis B virus	0.013998883	0.013998883	12	126	78	1712
Management	0.014221848	0.014221848	10	128	60	1730
Drug resistance	0.014258947	0.014258947	11	127	69	1721
Glomerular filtration	0.014397006	0.014397006	6	132	27	1763
Histologic	0.014419218	0.014419218	19	119	147	1643
Unable	0.014504607	0.014504607	15	123	107	1683
Complex	0.014558142	0.014558142	101	37	1153	637
Intervertebral	0.014609958	0.014609958	8	130	43	1747
Air	0.014609958	0.014609958	8	130	43	1747
Medical air	0.014609958	0.014609958	8	130	43	1747
Stress	0.014719456	0.014719456	80	58	872	918
Identified	0.014791109	0.014791109	90	48	1004	786
Lichen planus	0.014967104	0.014967104	7	131	35	1755
Carotid atherosclerosis	0.014967104	0.014967104	7	131	35	1755
Region	0.014969377	0.014969377	89	49	991	799
Pathogenesis	0.015236814	0.015236814	80	58	873	917
Quinone	0.01524974	0.01524974	5	133	20	1770
PC3	0.01524974	0.01524974	5	133	20	1770
Psychotic disorder	0.01524974	0.01524974	5	133	20	1770
Nuclease	0.01524974	0.01524974	5	133	20	1770
Mobility	0.0154327	0.0154327	12	126	79	1711
Adjuvant	0.0154327	0.0154327	12	126	79	1711
Intervention	0.01545426	0.01545426	19	119	148	1642
Uncovered	0.015573036	0.015573036	9	129	52	1738
Multinucleate giant cell	0.015573036	0.015573036	9	129	52	1738
Recognition	0.015701601	0.015701601	36	102	334	1456
Weak	0.015705827	0.015705827	18	120	138	1652
Polycystic ovary syndrome	0.015821644	0.015821644	11	127	70	1720
Repeat	0.016242667	0.016242667	30	108	267	1523
Containing	0.016290402	0.016290402	43	95	416	1374
Use of	0.016561536	0.016561536	23	115	191	1599
Stage 1	0.016722796	0.016722796	8	130	44	1746
Granular corneal dystrophy	0.016813463	0.016813463	2	136	3	1787
Carcinoma ex pleomorphic adenoma	0.016813463	0.016813463	2	136	3	1787
Loss of scalp hair	0.016813463	0.016813463	2	136	3	1787
Gastric dysplasia	0.016813463	0.016813463	2	136	3	1787
Bowenoid papulosis	0.016813463	0.016813463	2	136	3	1787
Urine sediment	0.016813463	0.016813463	2	136	3	1787
Tubal metaplasia	0.016813463	0.016813463	2	136	3	1787
Oropharyngeal structure	0.016813463	0.016813463	2	136	3	1787
Timed up and go mobility test	0.016813463	0.016813463	2	136	3	1787
Entire oropharynx	0.016813463	0.016813463	2	136	3	1787
Follicular dendritic cell sarcoma	0.016813463	0.016813463	2	136	3	1787
Vital capacity	0.016813463	0.016813463	2	136	3	1787
Amlodipine	0.016813463	0.016813463	2	136	3	1787
Entire ligamentum flavum	0.016813463	0.016813463	2	136	3	1787
Structure of ligamentum flavum	0.016813463	0.016813463	2	136	3	1787
Sari - garment	0.016813463	0.016813463	2	136	3	1787
Sari - microbial strain	0.016813463	0.016813463	2	136	3	1787
Prednisone	0.016813463	0.016813463	2	136	3	1787
Triamcinolone acetonide	0.016813463	0.016813463	2	136	3	1787
Excessive weight gain	0.016813463	0.016813463	2	136	3	1787
Triamcinolone	0.016813463	0.016813463	2	136	3	1787
Prednisone preparation	0.016813463	0.016813463	2	136	3	1787
Triamcinolone preparation	0.016813463	0.016813463	2	136	3	1787
Stage C	0.016813463	0.016813463	2	136	3	1787
Pesticide	0.016813463	0.016813463	2	136	3	1787
Blood concentration, test strip measurement	0.016813463	0.016813463	2	136	3	1787
Blood concentration, dipstick - finding	0.016813463	0.016813463	2	136	3	1787
Exposure to ionizing radiation	0.016813463	0.016813463	2	136	3	1787
alpha Ketoglutarate	0.016813463	0.016813463	2	136	3	1787
Vitreous humor	0.016813463	0.016813463	2	136	3	1787
Pneumothorax	0.016813463	0.016813463	2	136	3	1787
Persistent pulmonary hypertension of the newborn	0.016813463	0.016813463	2	136	3	1787
Lower limb ischemia	0.016813463	0.016813463	2	136	3	1787
Erythema infectiosum	0.016813463	0.016813463	2	136	3	1787
External ear structure	0.016813463	0.016813463	2	136	3	1787
Entire vitreous humor	0.016813463	0.016813463	2	136	3	1787
Structure of vitreous humor	0.016813463	0.016813463	2	136	3	1787
Costello syndrome	0.016813463	0.016813463	2	136	3	1787
Paternal age	0.016813463	0.016813463	2	136	3	1787
Entire amnion	0.016813463	0.016813463	2	136	3	1787
Leukodystrophy	0.016813463	0.016813463	2	136	3	1787
Poor glycemic control	0.016813463	0.016813463	2	136	3	1787
Kwashiorkor	0.016813463	0.016813463	2	136	3	1787
Islet cell hyperplasia	0.016813463	0.016813463	2	136	3	1787
Direct injection of sperm into cytoplasm of the oocyte	0.016813463	0.016813463	2	136	3	1787
Interleukin-2 therapy	0.016813463	0.016813463	2	136	3	1787
Bypass graft	0.016813463	0.016813463	2	136	3	1787
Homoharringtonine	0.016813463	0.016813463	2	136	3	1787
Enteroaggregative Escherichia coli	0.016813463	0.016813463	2	136	3	1787
Atypical glandular hyperplasia	0.016813463	0.016813463	2	136	3	1787
Heart block	0.016813463	0.016813463	2	136	3	1787
Learning disability	0.016813463	0.016813463	2	136	3	1787
Cholinesterase	0.016813463	0.016813463	2	136	3	1787
Learning disability - specialty	0.016813463	0.016813463	2	136	3	1787
Volatile oil	0.016813463	0.016813463	2	136	3	1787
Ophthalmoplegia	0.016813463	0.016813463	2	136	3	1787
Diabetic polyneuropathy	0.016813463	0.016813463	2	136	3	1787
Raynaud's phenomenon	0.016813463	0.016813463	2	136	3	1787
Endoscopy	0.016813463	0.016813463	2	136	3	1787
Endoscopy &/or administration	0.016813463	0.016813463	2	136	3	1787
Dressing	0.016813463	0.016813463	2	136	3	1787
Congenital scoliosis	0.016813463	0.016813463	2	136	3	1787
Congenital lordosis &/or scoliosis	0.016813463	0.016813463	2	136	3	1787
(Nursing care - dressing) or (dressing)	0.016813463	0.016813463	2	136	3	1787
Application of dressing	0.016813463	0.016813463	2	136	3	1787
Protective cup	0.016855633	0.016855633	18	120	139	1651
Duplication	0.01697579	0.01697579	12	126	80	1710
Gradual	0.017189496	0.017189496	6	132	28	1762
Trisomy	0.017189496	0.017189496	6	132	28	1762
Episode of	0.01741316	0.01741316	7	131	36	1754
Infrequent	0.01741316	0.01741316	7	131	36	1754
Nephrotic syndrome	0.01741316	0.01741316	7	131	36	1754
Methyltransferase	0.017510175	0.017510175	11	127	71	1719
Widespread	0.017510175	0.017510175	11	127	71	1719
Glucocorticoid receptor	0.017510175	0.017510175	11	127	71	1719
Displacement	0.017557862	0.017557862	9	129	53	1737
Infiltrating duct carcinoma	0.017557862	0.017557862	9	129	53	1737
Unstable status	0.017557862	0.017557862	9	129	53	1737
Compatible with	0.017709585	0.017709585	43	95	418	1372
Manipulation	0.017752446	0.017752446	10	128	62	1728
Systemic lupus erythematosus	0.017826555	0.017826555	21	117	171	1619
Partner in relationship	0.018286014	0.018286014	22	116	182	1608
Trophoblast structure	0.018338842	0.018338842	17	121	130	1660
Series	0.018338842	0.018338842	17	121	130	1660
Episodic	0.018408257	0.018408257	4	134	14	1776
Benzene	0.018408257	0.018408257	4	134	14	1776
Informing	0.018408257	0.018408257	4	134	14	1776
Polymer	0.018408257	0.018408257	4	134	14	1776
Irinotecan	0.018408257	0.018408257	4	134	14	1776
Grade 3	0.018408257	0.018408257	4	134	14	1776
Altitude	0.018408257	0.018408257	4	134	14	1776
Vitamin C preparation	0.018408257	0.018408257	4	134	14	1776
Hemin	0.018408257	0.018408257	4	134	14	1776
Duodenal ulcer	0.018408257	0.018408257	4	134	14	1776
Duodenal ulcer disease	0.018408257	0.018408257	4	134	14	1776
Spastic	0.018408257	0.018408257	4	134	14	1776
Needle	0.018408257	0.018408257	4	134	14	1776
Perineural route	0.018408257	0.018408257	4	134	14	1776
Oxidative phosphorylation	0.018408257	0.018408257	4	134	14	1776
Regression - mental defense mechanism	0.018455626	0.018455626	15	123	110	1680
Cytomegalovirus	0.018633052	0.018633052	12	126	81	1709
Human cytomegalovirus group virus	0.018633052	0.018633052	12	126	81	1709
Intimate	0.018802929	0.018802929	5	133	21	1769
Digestive tract function	0.018802929	0.018802929	5	133	21	1769
Nuclear envelope	0.018802929	0.018802929	5	133	21	1769
Dynein	0.018802929	0.018802929	5	133	21	1769
Dynein ATPase	0.018802929	0.018802929	5	133	21	1769
Prostatectomy	0.018802929	0.018802929	5	133	21	1769
Fork	0.018802929	0.018802929	5	133	21	1769
Hashimoto thyroiditis	0.018802929	0.018802929	5	133	21	1769
4-Methoxyamphetamine	0.018802929	0.018802929	5	133	21	1769
Susceptibility	0.018826022	0.018826022	62	76	650	1140
Fluctuating	0.018827133	0.018827133	3	135	8	1782
Clostridium difficile	0.018827133	0.018827133	3	135	8	1782
Precipitation	0.018827133	0.018827133	3	135	8	1782
Sunitinib	0.018827133	0.018827133	3	135	8	1782
Hexosamine	0.018827133	0.018827133	3	135	8	1782
Protein conformation	0.018827133	0.018827133	3	135	8	1782
Hyperandrogenization syndrome	0.018827133	0.018827133	3	135	8	1782
Non-esterified fatty acid	0.018827133	0.018827133	3	135	8	1782
Intravitreal route	0.018827133	0.018827133	3	135	8	1782
Macular retinal edema	0.018827133	0.018827133	3	135	8	1782
Second trimester	0.018827133	0.018827133	3	135	8	1782
Wheezing	0.018827133	0.018827133	3	135	8	1782
Exudative age-related macular degeneration	0.018827133	0.018827133	3	135	8	1782
Arylesterase	0.018827133	0.018827133	3	135	8	1782
Entamoeba histolytica	0.018827133	0.018827133	3	135	8	1782
Immunology	0.018827133	0.018827133	3	135	8	1782
Entamoeba	0.018827133	0.018827133	3	135	8	1782
Genetic counseling	0.018827133	0.018827133	3	135	8	1782
Diabetic foot	0.018827133	0.018827133	3	135	8	1782
Entire umbilical cord	0.019048286	0.019048286	8	130	45	1745
Umbilical cord structure	0.019048286	0.019048286	8	130	45	1745
Evidence of	0.019181375	0.019181375	63	75	663	1127
Circumferential	0.019352588	0.019352588	18	120	141	1649
Fusion protein	0.019365916	0.019365916	13	125	91	1699
Retinopathy	0.019365916	0.019365916	13	125	91	1699
min	0.019365916	0.019365916	13	125	91	1699
Peripheral blood	0.0194153	0.0194153	22	116	183	1607
Family history	0.019721935	0.019721935	9	129	54	1736
Plication	0.019896909	0.019896909	16	122	121	1669
Peroxidase	0.020129204	0.020129204	7	131	37	1753
Peroxidase stain	0.020129204	0.020129204	7	131	37	1753
Depth	0.020129204	0.020129204	7	131	37	1753
Endurance	0.020129204	0.020129204	7	131	37	1753
Suspected	0.020334372	0.020334372	6	132	29	1761
Oral lichen planus	0.020334372	0.020334372	6	132	29	1761
Scleroderma	0.020334372	0.020334372	6	132	29	1761
Scleroderma (fungus)	0.020334372	0.020334372	6	132	29	1761
Scleroderma syndrome	0.020334372	0.020334372	6	132	29	1761
Hypothalamic inhibiting factor	0.020334372	0.020334372	6	132	29	1761
Malignant glioma	0.020334372	0.020334372	6	132	29	1761
Abortion	0.020334372	0.020334372	6	132	29	1761
Result	0.020370996	0.020370996	59	79	615	1175
Phase	0.020398858	0.020398858	49	89	493	1297
Cercopithecine herpesvirus 1	0.020409355	0.020409355	12	126	82	1708
Decrease	0.02083003	0.02083003	66	72	703	1087
1/3 meter	0.020880263	0.020880263	20	118	163	1627
Extending	0.020918663	0.020918663	23	115	195	1595
Hydrogen	0.02111509	0.02111509	17	121	132	1658
Entire lymph node	0.02113707	0.02113707	24	114	206	1584
Structure of lymph node	0.02113707	0.02113707	24	114	206	1584
Scaffold	0.021517649	0.021517649	15	123	112	1678
Restenosis	0.021596996	0.021596996	8	130	46	1744
Fish	0.021596996	0.021596996	8	130	46	1744
Estimated	0.021596996	0.021596996	8	130	46	1744
Mitochondrial membrane	0.022073593	0.022073593	9	129	55	1735
Surgical	0.022073593	0.022073593	9	129	55	1735
Albumin	0.022073593	0.022073593	9	129	55	1735
Direct	0.022371337	0.022371337	85	53	950	840
Ratio	0.022485536	0.022485536	34	104	319	1471
Haptoglobin	0.022862165	0.022862165	5	133	22	1768
Mycosis	0.022862165	0.022862165	5	133	22	1768
Neoplasm of pituitary gland	0.022862165	0.022862165	5	133	22	1768
Muscle tissue	0.022862165	0.022862165	5	133	22	1768
Glomerular filtration rate	0.022862165	0.022862165	5	133	22	1768
Formed	0.022896711	0.022896711	37	101	354	1436
No evidence of	0.022912191	0.022912191	13	125	93	1697
Carrier of disorder	0.022912191	0.022912191	13	125	93	1697
Manifest	0.022912191	0.022912191	13	125	93	1697
Koreans	0.023128681	0.023128681	7	131	38	1752
Entire oral cavity	0.023128681	0.023128681	7	131	38	1752
Basal cell carcinoma	0.023128681	0.023128681	7	131	38	1752
(Basal cell carcinoma) or (Bowen's disease) or (rodent ulcer) or (skin Ca - excluding melanoma) or (Ca skin - other)	0.023128681	0.023128681	7	131	38	1752
Dutch	0.023128681	0.023128681	7	131	38	1752
Onset	0.023145318	0.023145318	41	97	401	1389
Henoch-Sch�nlein purpura	0.023631539	0.023631539	4	134	15	1775
Autoimmune purpura	0.023631539	0.023631539	4	134	15	1775
Examined for	0.023631539	0.023631539	4	134	15	1775
Stromal tumor	0.023631539	0.023631539	4	134	15	1775
Arsenic trioxide	0.023631539	0.023631539	4	134	15	1775
Nutritional disorder	0.023631539	0.023631539	4	134	15	1775
Kaposi's sarcoma (clinical)	0.023631539	0.023631539	4	134	15	1775
Entire cytotrophoblast	0.023631539	0.023631539	4	134	15	1775
Structure of cytotrophoblast	0.023631539	0.023631539	4	134	15	1775
Adolescent idiopathic scoliosis	0.023631539	0.023631539	4	134	15	1775
Idiopathic scoliosis	0.023631539	0.023631539	4	134	15	1775
Tau protein	0.023631539	0.023631539	4	134	15	1775
Subclass	0.023631539	0.023631539	4	134	15	1775
Seminal plasma	0.023631539	0.023631539	4	134	15	1775
Clinical diagnosis	0.023631539	0.023631539	4	134	15	1775
Termination of pregnancy	0.023849588	0.023849588	6	132	30	1760
Current	0.023986472	0.023986472	33	105	309	1481
Binding protein	0.024120663	0.024120663	21	117	176	1614
Ghrelin	0.024211559	0.024211559	10	128	65	1725
Dystrophy	0.024338299	0.024338299	12	126	84	1706
Microscopy	0.024338299	0.024338299	12	126	84	1706
Adenovirus	0.024338299	0.024338299	12	126	84	1706
Adenovirus (& infection)	0.024338299	0.024338299	12	126	84	1706
Small	0.024377808	0.024377808	61	77	645	1145
Blunted	0.024379082	0.024379082	8	130	47	1743
Upstream	0.024439436	0.024439436	43	95	426	1364
Acute leukemia	0.024620921	0.024620921	9	129	56	1734
Illness	0.024620921	0.024620921	9	129	56	1734
Accurate	0.024620921	0.024620921	9	129	56	1734
Systemic sclerosis	0.024857722	0.024857722	13	125	94	1696
Scleroderma (& [systemic sclerosis])	0.024857722	0.024857722	13	125	94	1696
Scleroderma (& [acrosclerosis] or [systemic sclerosis])	0.024857722	0.024857722	13	125	94	1696
Interleukin-8	0.025998147	0.025998147	19	119	156	1634
Malignant neoplasm of skin: [other] or [basal cell carcinoma] or [epithelioma] or [malignant neoplasm of sebaceous gland] or [malignant neoplasm of sweat gland] or [epithelioma basal cell]	0.026424233	0.026424233	7	131	39	1751
ret	0.026424233	0.026424233	7	131	39	1751
RET proto-oncogene	0.026424233	0.026424233	7	131	39	1751
Delta	0.026615805	0.026615805	20	118	167	1623
Reactive	0.026653262	0.026653262	39	99	381	1409
Supratentorial	0.026670095	0.026670095	3	135	9	1781
Lymphoblast	0.026670095	0.026670095	3	135	9	1781
Multiple system atrophy	0.026670095	0.026670095	3	135	9	1781
Entire trunk	0.026670095	0.026670095	3	135	9	1781
Growth pattern	0.026670095	0.026670095	3	135	9	1781
Peripheral T-cell lymphoma (clinical)	0.026670095	0.026670095	3	135	9	1781
Chronic interstitial cystitis	0.026670095	0.026670095	3	135	9	1781
Histone deacetylase inhibitor	0.026670095	0.026670095	3	135	9	1781
Phase 2	0.026670095	0.026670095	3	135	9	1781
Menarche	0.026670095	0.026670095	3	135	9	1781
Vorinostat	0.026670095	0.026670095	3	135	9	1781
Bronchioloalveolar carcinoma - disorder	0.026670095	0.026670095	3	135	9	1781
Chronic urticaria	0.026670095	0.026670095	3	135	9	1781
Superoxide dismutase	0.02670155	0.02670155	10	128	66	1724
Observation	0.02670155	0.02670155	10	128	66	1724
Status of invasion by tumor	0.02670155	0.02670155	10	128	66	1724
Somatomedin	0.02670155	0.02670155	10	128	66	1724
Reporter	0.02681694	0.02681694	15	123	115	1675
Congenital	0.026855384	0.026855384	18	120	146	1644
Fibrillation	0.027371713	0.027371713	9	129	57	1733
Femoral	0.027404222	0.027404222	8	130	48	1742
Multiple polyps	0.027404222	0.027404222	8	130	48	1742
Asthenia	0.027450233	0.027450233	5	133	23	1767
Group A	0.027450233	0.027450233	5	133	23	1767
Response to treatment	0.027450233	0.027450233	5	133	23	1767
Adenoid cystic carcinoma	0.027450233	0.027450233	5	133	23	1767
Finding related to therapeutic response	0.027450233	0.027450233	5	133	23	1767
Operator gene	0.027450233	0.027450233	5	133	23	1767
(Hemangioma) or (glomus tumor)	0.027450233	0.027450233	5	133	23	1767
Amniotic fluid	0.027450233	0.027450233	5	133	23	1767
Coagulation factor IX	0.027450233	0.027450233	5	133	23	1767
Lifestyle	0.027450233	0.027450233	5	133	23	1767
Colecalciferol	0.027450233	0.027450233	5	133	23	1767
Cholecalciferol	0.027450233	0.027450233	5	133	23	1767
Cholecalciferol preparation	0.027450233	0.027450233	5	133	23	1767
State	0.027518368	0.027518368	54	84	562	1228
Lymphocytic	0.027627282	0.027627282	17	121	136	1654
Atrophy	0.027631059	0.027631059	19	119	157	1633
Vitiligo	0.027751478	0.027751478	6	132	31	1759
Circular	0.027751478	0.027751478	6	132	31	1759
Entire articular cartilage	0.027751478	0.027751478	6	132	31	1759
Structure of articular cartilage	0.027751478	0.027751478	6	132	31	1759
Acidosis	0.027751478	0.027751478	6	132	31	1759
Fluorouracil	0.027751478	0.027751478	6	132	31	1759
Interleukin-11	0.027751478	0.027751478	6	132	31	1759
Origins	0.027751478	0.027751478	6	132	31	1759
Related	0.028453277	0.028453277	78	60	866	924
Step	0.028474732	0.028474732	31	107	290	1500
Sensitive	0.028607113	0.028607113	33	105	313	1477
Venous structure	0.028784343	0.028784343	15	123	116	1674
Entire vein	0.028784343	0.028784343	15	123	116	1674
Immediate	0.029113759	0.029113759	13	125	96	1694
Component	0.029168965	0.029168965	51	87	527	1263
Impaired	0.029273412	0.029273412	60	78	638	1152
Multiple sclerosis	0.029341024	0.029341024	19	119	158	1632
Patient dead (& O/E (& condition fatal))	0.029353927	0.029353927	67	71	726	1064
Gastrointestinal stromal tumor, uncertain malignant potential	0.02966774	0.02966774	4	134	16	1774
Procedure	0.02966774	0.02966774	4	134	16	1774
Uncertain	0.02966774	0.02966774	4	134	16	1774
Carcinoid tumor - morphology	0.02966774	0.02966774	4	134	16	1774
LIM	0.02966774	0.02966774	4	134	16	1774
Synovial sarcoma	0.02966774	0.02966774	4	134	16	1774
colonies	0.02966774	0.02966774	4	134	16	1774
Followed by	0.029733272	0.029733272	38	100	372	1418
Entire myometrium	0.030027594	0.030027594	7	131	40	1750
Myometrial structure	0.030027594	0.030027594	7	131	40	1750
Burn injury	0.030027594	0.030027594	7	131	40	1750
Longitudinal	0.030027594	0.030027594	7	131	40	1750
Burn	0.030027594	0.030027594	7	131	40	1750
Tretinoin	0.030238748	0.030238748	16	122	127	1663
Rectal	0.030333421	0.030333421	9	129	58	1732
Rectal route	0.030333421	0.030333421	9	129	58	1732
Ischemic stroke	0.030601402	0.030601402	11	127	77	1713
Superior	0.031130126	0.031130126	19	119	159	1631
Analysis	0.031173018	0.031173018	93	45	1067	723
Plasminogen activator inhibitor-1	0.031276385	0.031276385	14	124	107	1683
Moderate	0.031657799	0.031657799	20	118	170	1620
Coma	0.031932446	0.031932446	2	136	4	1786
Friedreich's ataxia	0.031932446	0.031932446	2	136	4	1786
Essential amino acid	0.031932446	0.031932446	2	136	4	1786
Squamous intraepithelial lesion	0.031932446	0.031932446	2	136	4	1786
Malignant rhabdoid tumor	0.031932446	0.031932446	2	136	4	1786
Malignant disease	0.031932446	0.031932446	2	136	4	1786
Li-Fraumeni syndrome	0.031932446	0.031932446	2	136	4	1786
Mule	0.031932446	0.031932446	2	136	4	1786
Equus asinus (male) X Equus caballus (female) intragenus hybrid	0.031932446	0.031932446	2	136	4	1786
Progressive multifocal leukoencephalopathy	0.031932446	0.031932446	2	136	4	1786
Tic	0.031932446	0.031932446	2	136	4	1786
Peritoneal fibrosis	0.031932446	0.031932446	2	136	4	1786
Neuroendocrine tumor	0.031932446	0.031932446	2	136	4	1786
nmol	0.031932446	0.031932446	2	136	4	1786
Isolated somatotropin deficiency	0.031932446	0.031932446	2	136	4	1786
Placental function	0.031932446	0.031932446	2	136	4	1786
Intensive care unit	0.031932446	0.031932446	2	136	4	1786
Mifepristone	0.031932446	0.031932446	2	136	4	1786
Mifepristone product	0.031932446	0.031932446	2	136	4	1786
Vinyl chloride	0.031932446	0.031932446	2	136	4	1786
Exocrine pancreatic insufficiency	0.031932446	0.031932446	2	136	4	1786
Polyvinyl chloride dental material	0.031932446	0.031932446	2	136	4	1786
Valley	0.031932446	0.031932446	2	136	4	1786
Valproate sodium	0.031932446	0.031932446	2	136	4	1786
Atypical antipsychotic	0.031932446	0.031932446	2	136	4	1786
Spinal fluid	0.031932446	0.031932446	2	136	4	1786
Cystectomy	0.031932446	0.031932446	2	136	4	1786
Hepatitis E virus	0.031932446	0.031932446	2	136	4	1786
Acute mountain sickness	0.031932446	0.031932446	2	136	4	1786
Entire external ear	0.031932446	0.031932446	2	136	4	1786
Bladder excision	0.031932446	0.031932446	2	136	4	1786
Mediator of inflammation	0.031932446	0.031932446	2	136	4	1786
Doppler	0.031932446	0.031932446	2	136	4	1786
Doppler studies	0.031932446	0.031932446	2	136	4	1786
Parathion	0.031932446	0.031932446	2	136	4	1786
Oven	0.031932446	0.031932446	2	136	4	1786
Cellulose sodium phosphate	0.031932446	0.031932446	2	136	4	1786
Claudication (& [intermittent])	0.031932446	0.031932446	2	136	4	1786
Head circumference	0.031932446	0.031932446	2	136	4	1786
Lower urinary tract symptoms	0.031932446	0.031932446	2	136	4	1786
Claudication	0.031932446	0.031932446	2	136	4	1786
Entire neurohypophysis	0.031932446	0.031932446	2	136	4	1786
Neurohypophysis structure	0.031932446	0.031932446	2	136	4	1786
Entire umbilical artery	0.031932446	0.031932446	2	136	4	1786
Structure of umbilical artery	0.031932446	0.031932446	2	136	4	1786
Limping	0.031932446	0.031932446	2	136	4	1786
Angiofibroma	0.031932446	0.031932446	2	136	4	1786
Weight for height	0.031932446	0.031932446	2	136	4	1786
Burning mouth syndrome	0.031932446	0.031932446	2	136	4	1786
Glossopyrosis	0.031932446	0.031932446	2	136	4	1786
Filariasis	0.031932446	0.031932446	2	136	4	1786
Disease due to superfamily Filarioidea	0.031932446	0.031932446	2	136	4	1786
alpha>1< Anti-trypsin	0.031932446	0.031932446	2	136	4	1786
Thrombosis of retinal vein	0.031932446	0.031932446	2	136	4	1786
Entire retinal vein	0.031932446	0.031932446	2	136	4	1786
Structure of retinal vein	0.031932446	0.031932446	2	136	4	1786
Referral	0.031932446	0.031932446	2	136	4	1786
Patient referral	0.031932446	0.031932446	2	136	4	1786
Kobus kob	0.031932446	0.031932446	2	136	4	1786
Carnitine palmitoyltransferase	0.031932446	0.031932446	2	136	4	1786
Serum progesterone (& level)	0.031932446	0.031932446	2	136	4	1786
Folate intake	0.031932446	0.031932446	2	136	4	1786
Diseases: [gastric] or [oesophageal]	0.031932446	0.031932446	2	136	4	1786
Germans	0.031932446	0.031932446	2	136	4	1786
Scalp structure	0.031932446	0.031932446	2	136	4	1786
Entire scalp	0.031932446	0.031932446	2	136	4	1786
Activity analysis	0.031932446	0.031932446	2	136	4	1786
Structure of achilles tendon	0.031932446	0.031932446	2	136	4	1786
Structure of ureteropelvic junction	0.031932446	0.031932446	2	136	4	1786
Olfactory neuroblastoma	0.031932446	0.031932446	2	136	4	1786
Esthesioneuroblastoma	0.031932446	0.031932446	2	136	4	1786
Antistreptolysin O	0.031932446	0.031932446	2	136	4	1786
Mitochondrial cytopathy	0.031932446	0.031932446	2	136	4	1786
Thyroid dysfunction	0.031932446	0.031932446	2	136	4	1786
Neuroma	0.031932446	0.031932446	2	136	4	1786
Neuroma, no ICD-O subtype	0.031932446	0.031932446	2	136	4	1786
Alcoholic cirrhosis	0.031932446	0.031932446	2	136	4	1786
Portal cirrhosis	0.031932446	0.031932446	2	136	4	1786
Alcoholic cirrhosis of liver	0.031932446	0.031932446	2	136	4	1786
Operable	0.031932446	0.031932446	2	136	4	1786
Bronchitis	0.031932446	0.031932446	2	136	4	1786
Varix	0.031932446	0.031932446	2	136	4	1786
Weakly positive	0.031932446	0.031932446	2	136	4	1786
Intervertebral disc structure	0.032054614	0.032054614	6	132	32	1758
Entire intervertebral disc	0.032054614	0.032054614	6	132	32	1758
Structure of intervertebral disc	0.032054614	0.032054614	6	132	32	1758
Paternal	0.032054614	0.032054614	6	132	32	1758
Aspirin	0.032054614	0.032054614	6	132	32	1758
Entire gallbladder	0.032224837	0.032224837	10	128	68	1722
Taiwanese	0.032224837	0.032224837	10	128	68	1722
Approximate	0.032301265	0.032301265	23	115	203	1587
White - ethnic group	0.032301265	0.032301265	23	115	203	1587
White color	0.032301265	0.032301265	23	115	203	1587
Intracranial tumor	0.032586169	0.032586169	5	133	24	1766
Highly sensitive	0.032586169	0.032586169	5	133	24	1766
Acute promyelocytic leukemia	0.032586169	0.032586169	5	133	24	1766
Hemangioma	0.032586169	0.032586169	5	133	24	1766
Procollagen	0.032586169	0.032586169	5	133	24	1766
Sorafenib	0.032586169	0.032586169	5	133	24	1766
Death	0.033317251	0.033317251	67	71	730	1060
X-ray	0.033431229	0.033431229	17	121	139	1651
Diagnostic imaging procedure using X-rays	0.033431229	0.033431229	17	121	139	1651
Plain radiography	0.033431229	0.033431229	17	121	139	1651
Radiographic imaging procedure	0.033431229	0.033431229	17	121	139	1651
Ulcer	0.033513119	0.033513119	9	129	59	1731
Polycystic ovaries	0.03383142	0.03383142	12	126	88	1702
month	0.033882422	0.033882422	13	125	98	1692
Stage	0.033923944	0.033923944	49	89	507	1283
Xenograft	0.033949504	0.033949504	7	131	41	1749
Idiopathic fibrosing alveolitis, chronic form	0.033949504	0.033949504	7	131	41	1749
Rosiglitazone	0.033949504	0.033949504	7	131	41	1749
Follow-up status	0.033949504	0.033949504	7	131	41	1749
Papillary thyroid carcinoma	0.034219594	0.034219594	8	130	50	1740
Ligament	0.034219594	0.034219594	8	130	50	1740
Structure of ligament	0.034219594	0.034219594	8	130	50	1740
Entire ligament	0.034219594	0.034219594	8	130	50	1740
Hormone	0.034458223	0.034458223	37	101	364	1426
Arterial structure	0.03448782	0.03448782	34	104	329	1461
Recruitment	0.034812452	0.034812452	57	81	606	1184
Gallbladder structure	0.035269903	0.035269903	10	128	69	1721
Distributions	0.035269903	0.035269903	10	128	69	1721
SP3	0.035269903	0.035269903	10	128	69	1721
Unknown	0.035775489	0.035775489	23	115	205	1585
Australia	0.03598955	0.03598955	3	135	10	1780
Feces	0.03598955	0.03598955	3	135	10	1780
Precursor B-cell lymphoblastic leukemia	0.03598955	0.03598955	3	135	10	1780
Squamous cell carcinoma of skin	0.03598955	0.03598955	3	135	10	1780
White blood cell count	0.03598955	0.03598955	3	135	10	1780
Leukoencephalopathy	0.03598955	0.03598955	3	135	10	1780
Uremia	0.03598955	0.03598955	3	135	10	1780
Normal weight	0.03598955	0.03598955	3	135	10	1780
Glucose tolerance test	0.03598955	0.03598955	3	135	10	1780
Glucose tolerance (& blood (& test)	0.03598955	0.03598955	3	135	10	1780
Trunk structure	0.03598955	0.03598955	3	135	10	1780
Somatotropin binding globulin	0.03598955	0.03598955	3	135	10	1780
Rotation - action	0.03598955	0.03598955	3	135	10	1780
Musculoskeletal rotation	0.03598955	0.03598955	3	135	10	1780
Antenatal	0.03598955	0.03598955	3	135	10	1780
Dasatinib	0.03598955	0.03598955	3	135	10	1780
Air pollution	0.03598955	0.03598955	3	135	10	1780
Incision	0.03598955	0.03598955	3	135	10	1780
Incision - attribute	0.03598955	0.03598955	3	135	10	1780
Nutrition	0.03598955	0.03598955	3	135	10	1780
Euthyroid	0.03598955	0.03598955	3	135	10	1780
(Thyroid hormone tests normal) or (euthyroid)	0.03598955	0.03598955	3	135	10	1780
Hetastarch	0.03598955	0.03598955	3	135	10	1780
Idiopathic hypereosinophilic syndrome	0.03598955	0.03598955	3	135	10	1780
Endometrial hyperplasia	0.03598955	0.03598955	3	135	10	1780
Asia	0.03598955	0.03598955	3	135	10	1780
Endometrial cystic hyperplasia	0.03598955	0.03598955	3	135	10	1780
Ribonucleotide	0.03598955	0.03598955	3	135	10	1780
Counseling	0.03598955	0.03598955	3	135	10	1780
Patient counseling	0.03598955	0.03598955	3	135	10	1780
Oral mucosa	0.03598955	0.03598955	3	135	10	1780
Oral mucous membrane structure	0.03598955	0.03598955	3	135	10	1780
Sunlight	0.036535745	0.036535745	4	134	17	1773
(Poisoning (& [drug] &/or [biological substance] or [medicinal])) or (overdose: [biological substance] or [drug])	0.036535745	0.036535745	4	134	17	1773
Pterygium	0.036535745	0.036535745	4	134	17	1773
Spots on skin	0.036535745	0.036535745	4	134	17	1773
Polycythemia vera	0.036535745	0.036535745	4	134	17	1773
(Solitary myeloma) or (polycythemia [rubra] vera) or (other uncertain neoplasms NOS)	0.036535745	0.036535745	4	134	17	1773
Polycythemia vera (clinical)	0.036535745	0.036535745	4	134	17	1773
Structure of head of femur	0.036535745	0.036535745	4	134	17	1773
Acute respiratory distress	0.036535745	0.036535745	4	134	17	1773
Entire mucous membrane of nose	0.036535745	0.036535745	4	134	17	1773
C reactive protein	0.036571104	0.036571104	12	126	89	1701
Italy	0.036771691	0.036771691	6	132	33	1757
RPE	0.036771691	0.036771691	6	132	33	1757
Monitor	0.036771691	0.036771691	6	132	33	1757
Subclinical	0.036771691	0.036771691	6	132	33	1757
T-plasminogen activator	0.036917461	0.036917461	9	129	60	1730
Tests	0.036917461	0.036917461	9	129	60	1730
Postoperative period	0.036917461	0.036917461	9	129	60	1730
Young	0.03744623	0.03744623	28	110	262	1528
Secondary malignant neoplastic disease	0.03761529	0.03761529	23	115	206	1584
Context	0.038015592	0.038015592	27	111	251	1539
Japan	0.038199633	0.038199633	7	131	42	1748
Probe	0.038199633	0.038199633	7	131	42	1748
Synoviocytes	0.038199633	0.038199633	7	131	42	1748
Cytochrome p450 CYP2E1 enzyme	0.038285139	0.038285139	5	133	25	1765
Synovitis	0.038285139	0.038285139	5	133	25	1765
Synovitis &/or tenosynovitis	0.038285139	0.038285139	5	133	25	1765
Sleep apnea (& [obstructive])	0.038285139	0.038285139	5	133	25	1765
Sleep apnea	0.038285139	0.038285139	5	133	25	1765
Breast milk	0.038285139	0.038285139	5	133	25	1765
Adult T-cell leukemia	0.038285139	0.038285139	5	133	25	1765
Adult T-cell leukemia/lymphoma	0.038285139	0.038285139	5	133	25	1765
Site of	0.038462703	0.038462703	29	109	274	1516
Entire spine	0.03851128	0.03851128	10	128	70	1720
Status pre-	0.039079904	0.039079904	16	122	131	1659
Satellite	0.039290104	0.039290104	11	127	80	1710
Site	0.039731033	0.039731033	77	61	864	926
Crystal - body material	0.039932438	0.039932438	33	105	321	1469
Crystal - human material	0.039932438	0.039932438	33	105	321	1469
Crystal - natural material	0.039932438	0.039932438	33	105	321	1469
PREVENT	0.040197933	0.040197933	37	101	368	1422
Abdominal	0.040265049	0.040265049	15	123	121	1669
Responsive	0.040835749	0.040835749	18	120	153	1637
Tightness sensation quality	0.04155781	0.04155781	16	122	132	1658
Consequence of	0.04155781	0.04155781	16	122	132	1658
Classical	0.041623674	0.041623674	20	118	175	1615
Malignant tumor of rectum	0.041913435	0.041913435	6	132	34	1756
Excellent	0.041913435	0.041913435	6	132	34	1756
Left ventricular hypertrophy	0.041913435	0.041913435	6	132	34	1756
Knee region structure	0.041913435	0.041913435	6	132	34	1756
Entire knee region	0.041913435	0.041913435	6	132	34	1756
Does not play	0.042061105	0.042061105	13	125	101	1689
Retinitis	0.042061105	0.042061105	13	125	101	1689
Hybridization	0.042108631	0.042108631	8	130	52	1738
Prolonged	0.042199359	0.042199359	26	112	242	1548
Entire placenta	0.042521494	0.042521494	17	121	143	1647
Stabilized	0.042536212	0.042536212	11	127	81	1709
Serine	0.04260886	0.04260886	32	106	311	1479
Androstenedione	0.042786514	0.042786514	7	131	43	1747
Oxidoreductase	0.042786514	0.042786514	7	131	43	1747
Postprandial	0.042786514	0.042786514	7	131	43	1747
Histidine	0.042786514	0.042786514	7	131	43	1747
Method	0.042909966	0.042909966	15	123	122	1668
Epidermal growth factor	0.043639772	0.043639772	19	119	165	1625
Karyotype	0.044245165	0.044245165	4	134	18	1772
Karyotype determination	0.044245165	0.044245165	4	134	18	1772
Entire mouth region	0.044245165	0.044245165	4	134	18	1772
Mouth region structure	0.044245165	0.044245165	4	134	18	1772
Superficial ulcer	0.044245165	0.044245165	4	134	18	1772
Cyclosporin - chemical	0.044245165	0.044245165	4	134	18	1772
Bone matrix	0.044245165	0.044245165	4	134	18	1772
Somatic mutation	0.044245165	0.044245165	4	134	18	1772
Polydeoxyribonucleotide synthase (ATP)	0.044245165	0.044245165	4	134	18	1772
Resveratrol	0.044424376	0.044424376	9	129	62	1728
View	0.044424376	0.044424376	9	129	62	1728
Eq	0.044424376	0.044424376	9	129	62	1728
Routine	0.044558388	0.044558388	5	133	26	1764
After exercise	0.044558388	0.044558388	5	133	26	1764
Apnea	0.044558388	0.044558388	5	133	26	1764
Leukotriene	0.044558388	0.044558388	5	133	26	1764
Myopathy	0.044558388	0.044558388	5	133	26	1764
Disorder of muscle	0.044558388	0.044558388	5	133	26	1764
Muscular dystrophy &/or myopathies	0.044558388	0.044558388	5	133	26	1764
Entire foot	0.044558388	0.044558388	5	133	26	1764
Foot structure	0.044558388	0.044558388	5	133	26	1764
Pruritus	0.044558388	0.044558388	5	133	26	1764
Evaluation procedure	0.045050744	0.045050744	17	121	144	1646
Placental structure	0.045050744	0.045050744	17	121	144	1646
Microbial culture	0.045391197	0.045391197	27	111	255	1535
Entire	0.045734072	0.045734072	12	126	92	1698
Intraepithelial route	0.045964316	0.045964316	11	127	82	1708
Introduction	0.046473212	0.046473212	8	130	53	1737
Dementia	0.046473212	0.046473212	8	130	53	1737
Regional	0.046575104	0.046575104	89	49	1027	763
Mole	0.046755352	0.046755352	3	135	11	1779
Melanocytic nevus (clinical)	0.046755352	0.046755352	3	135	11	1779
Talpidae	0.046755352	0.046755352	3	135	11	1779
Hemodialysis route	0.046755352	0.046755352	3	135	11	1779
Competitive binding	0.046755352	0.046755352	3	135	11	1779
Allosteric regulation	0.046755352	0.046755352	3	135	11	1779
Motions	0.046755352	0.046755352	3	135	11	1779
Chordoma	0.046755352	0.046755352	3	135	11	1779
Lactate dehydrogenase	0.046755352	0.046755352	3	135	11	1779
Blood group antigen I	0.046755352	0.046755352	3	135	11	1779
Phosphoenolpyruvate carboxykinase (ATP)	0.046755352	0.046755352	3	135	11	1779
Cytochrome p450 CYP2D6 enzyme	0.046755352	0.046755352	3	135	11	1779
Blood group antigen i	0.046755352	0.046755352	3	135	11	1779
Tuberous	0.046755352	0.046755352	3	135	11	1779
Tuberous sclerosis	0.046755352	0.046755352	3	135	11	1779
(Congenital anomaly NOS) or (thyroglossal cyst) or (situs inversus) or (Marfan's syndrome) or (tuberose sclerosis)	0.046755352	0.046755352	3	135	11	1779
Tuberous sclerosis syndrome	0.046755352	0.046755352	3	135	11	1779
Noonan syndrome	0.046755352	0.046755352	3	135	11	1779
Noonan's syndrome	0.046755352	0.046755352	3	135	11	1779
Docosahexaenoic acid	0.046755352	0.046755352	3	135	11	1779
Pollution	0.046755352	0.046755352	3	135	11	1779
Pathological process	0.046755352	0.046755352	3	135	11	1779
Genus Parvovirus	0.046755352	0.046755352	3	135	11	1779
Squamous epithelium	0.046755352	0.046755352	3	135	11	1779
Clinic	0.046755352	0.046755352	3	135	11	1779
Cystatin C	0.046755352	0.046755352	3	135	11	1779
Gait	0.046755352	0.046755352	3	135	11	1779
Keratoconus	0.046755352	0.046755352	3	135	11	1779
(Keratoconus) or (corneal disorders NOS)	0.046755352	0.046755352	3	135	11	1779
Malignant tumor	0.046755352	0.046755352	3	135	11	1779
Fibrous	0.047488538	0.047488538	6	132	35	1755
Man	0.047488538	0.047488538	6	132	35	1755
Carcinoma of larynx	0.047717487	0.047717487	7	131	44	1746
Measurement	0.048537842	0.048537842	9	129	63	1727
Papillary	0.048569904	0.048569904	15	123	124	1666
Vectors	0.049115092	0.049115092	12	126	93	1697
Cholangiocarcinoma	0.049462652	0.049462652	10	128	73	1717
Transplant of kidney	0.049462652	0.049462652	10	128	73	1717
Special	0.049578244	0.049578244	11	127	83	1707
Nonalcoholic fatty liver	0.049578244	0.049578244	11	127	83	1707
Fatty liver	0.049578244	0.049578244	11	127	83	1707
Steatosis of liver	0.049578244	0.049578244	11	127	83	1707
Hydatidiform mole	0.050556053	0.050556053	2	136	5	1785
Hydatidiform mole, benign	0.050556053	0.050556053	2	136	5	1785
Umbilical hernia	0.050556053	0.050556053	2	136	5	1785
(Umbilical hernia) or (paraumbilical hernia) or (omphalocele)	0.050556053	0.050556053	2	136	5	1785
Congenital omphalocele	0.050556053	0.050556053	2	136	5	1785
Cortical dysplasia	0.050556053	0.050556053	2	136	5	1785
Squamous cell papilloma, inverted	0.050556053	0.050556053	2	136	5	1785
Verrucous carcinoma	0.050556053	0.050556053	2	136	5	1785
Keratoacanthoma	0.050556053	0.050556053	2	136	5	1785
(Acquired keratoderma NOS) or (acquired xeroderma) or (eratoacanthoma)	0.050556053	0.050556053	2	136	5	1785
Supplies	0.050556053	0.050556053	2	136	5	1785
Forced vital capacity	0.050556053	0.050556053	2	136	5	1785
Nicotinamide adenine dinucleotide phosphate	0.050556053	0.050556053	2	136	5	1785
Nephroblastoma	0.050556053	0.050556053	2	136	5	1785
Recurrent disease	0.050556053	0.050556053	2	136	5	1785
Hypercortisolism	0.050556053	0.050556053	2	136	5	1785
Hydroxyurea	0.050556053	0.050556053	2	136	5	1785
Hydroxycarbamide	0.050556053	0.050556053	2	136	5	1785
Mediastinal large B-cell lymphoma	0.050556053	0.050556053	2	136	5	1785
Eating disorder	0.050556053	0.050556053	2	136	5	1785
Thoracic structure	0.050556053	0.050556053	2	136	5	1785
Factory	0.050556053	0.050556053	2	136	5	1785
Thrombophilia	0.050556053	0.050556053	2	136	5	1785
Steroid-sensitive nephrotic syndrome	0.050556053	0.050556053	2	136	5	1785
Dactinomycin	0.050556053	0.050556053	2	136	5	1785
Tears	0.050556053	0.050556053	2	136	5	1785
Oxygen concentration	0.050556053	0.050556053	2	136	5	1785
Other retinal disorders &/or retinopathies	0.050556053	0.050556053	2	136	5	1785
Mechanical force	0.050556053	0.050556053	2	136	5	1785
Ophthalmic conformer	0.050556053	0.050556053	2	136	5	1785
Normal coronary arteries	0.050556053	0.050556053	2	136	5	1785
Gleason score	0.050556053	0.050556053	2	136	5	1785
Male genital	0.050556053	0.050556053	2	136	5	1785
Neuroepithelioma	0.050556053	0.050556053	2	136	5	1785
Folic acid deficiency	0.050556053	0.050556053	2	136	5	1785
Exercise tolerance	0.050556053	0.050556053	2	136	5	1785
Entire lower urinary tract	0.050556053	0.050556053	2	136	5	1785
Lower urinary tract structure	0.050556053	0.050556053	2	136	5	1785
Systemic sclerosis, diffuse	0.050556053	0.050556053	2	136	5	1785
Postpartum state	0.050556053	0.050556053	2	136	5	1785
Dipstick assessment of hemoglobin concentration	0.050556053	0.050556053	2	136	5	1785
Unclassified	0.050556053	0.050556053	2	136	5	1785
Adenosquamous carcinoma	0.050556053	0.050556053	2	136	5	1785
Adenosquamous cell carcinoma	0.050556053	0.050556053	2	136	5	1785
Palmitoyltransferase	0.050556053	0.050556053	2	136	5	1785
Polynucleotide	0.050556053	0.050556053	2	136	5	1785
Daunorubicin	0.050556053	0.050556053	2	136	5	1785
RNA polymerase III	0.050556053	0.050556053	2	136	5	1785
Chlamydophila	0.050556053	0.050556053	2	136	5	1785
Angioimmunoblastic T-cell lymphoma	0.050556053	0.050556053	2	136	5	1785
Gait type	0.050556053	0.050556053	2	136	5	1785
Shield	0.050556053	0.050556053	2	136	5	1785
Cheilitis	0.050556053	0.050556053	2	136	5	1785
Arecoline	0.050556053	0.050556053	2	136	5	1785
(Oral soft tissue diseases NOS) or (canker) or (cheilitis) or (mucocele of mouth)	0.050556053	0.050556053	2	136	5	1785
Camellia sinensis extract	0.050556053	0.050556053	2	136	5	1785
Delivery system	0.050556053	0.050556053	2	136	5	1785
Budesonide	0.050556053	0.050556053	2	136	5	1785
Depression	0.050638387	0.050638387	22	116	201	1589
Ectopic	0.050962128	0.050962128	21	117	190	1600
Tobacco	0.051125608	0.051125608	8	130	54	1736
Alpha subunit	0.051125608	0.051125608	8	130	54	1736
Vimentin	0.051125608	0.051125608	8	130	54	1736
Obese	0.05113204	0.05113204	20	118	179	1611
Conjugated	0.051413248	0.051413248	5	133	27	1763
Expanding	0.051413248	0.051413248	5	133	27	1763
(Hemangioma &/or lymphangioma) or (angioma)	0.051413248	0.051413248	5	133	27	1763
Puberty	0.051413248	0.051413248	5	133	27	1763
Paradoxical	0.051413248	0.051413248	5	133	27	1763
ft	0.051413248	0.051413248	5	133	27	1763
Ocular	0.051551049	0.051551049	13	125	104	1686
Metaphase	0.052796877	0.052796877	4	134	19	1771
Papilloma (except papilloma of bladder M-81201)	0.052796877	0.052796877	4	134	19	1771
Human gene	0.052796877	0.052796877	4	134	19	1771
Transacylase	0.052796877	0.052796877	4	134	19	1771
Aneurysmal	0.052796877	0.052796877	4	134	19	1771
Mimicry	0.052796877	0.052796877	4	134	19	1771
Personality	0.052796877	0.052796877	4	134	19	1771
Mediastinal	0.052796877	0.052796877	4	134	19	1771
Giant cell arteritis	0.052796877	0.052796877	4	134	19	1771
Mosaicism	0.052796877	0.052796877	4	134	19	1771
Sickle cell anemia	0.052796877	0.052796877	4	134	19	1771
Circumference	0.052796877	0.052796877	4	134	19	1771
Coagulation factor II	0.052796877	0.052796877	4	134	19	1771
Monoclonal antibody	0.052897679	0.052897679	9	129	64	1726
Biopsy	0.052998656	0.052998656	7	131	45	1745
Availability of	0.053288436	0.053288436	17	121	147	1643
Insufficient	0.053381523	0.053381523	11	127	84	1706
Vital	0.053381523	0.053381523	11	127	84	1706
Surrounding	0.053392757	0.053392757	14	124	115	1675
Functional behavioral assessment	0.053503614	0.053503614	6	132	36	1754
Diabetes mellitus type 1	0.053503614	0.053503614	6	132	36	1754
Family Bovidae	0.053503614	0.053503614	6	132	36	1754
Tag	0.053503614	0.053503614	6	132	36	1754
Resonance	0.053536789	0.053536789	10	128	74	1716
Distant	0.053536789	0.053536789	10	128	74	1716
Rho	0.053672813	0.053672813	18	120	158	1632
Serum	0.053916472	0.053916472	52	86	558	1232
Pathologic	0.054065538	0.054065538	42	96	436	1354
Healed	0.0548269	0.0548269	26	112	248	1542
Maintained	0.055672012	0.055672012	16	122	137	1653
Disease of liver	0.055672012	0.055672012	16	122	137	1653
Lumbar	0.056070631	0.056070631	8	130	55	1735
Pulmonary fibrosis	0.056770382	0.056770382	14	124	116	1674
Fibrosis of lung	0.056770382	0.056770382	14	124	116	1674
Hyperplasia	0.057145354	0.057145354	28	110	272	1518
Acute phase	0.057507948	0.057507948	9	129	65	1725
Connection	0.057829061	0.057829061	10	128	75	1715
Annexin	0.058634852	0.058634852	7	131	46	1744
Atrial fibrillation	0.058634852	0.058634852	7	131	46	1744
(Atrial fibrillation) or (atrial flutter)	0.058634852	0.058634852	7	131	46	1744
Sphingosine	0.058634852	0.058634852	7	131	46	1744
Gender	0.058645418	0.058645418	13	125	106	1684
Periodic	0.058853194	0.058853194	5	133	28	1762
Retraction	0.058853194	0.058853194	5	133	28	1762
Grades	0.058853194	0.058853194	5	133	28	1762
Intraductal route	0.058853194	0.058853194	5	133	28	1762
Male infertility	0.058853194	0.058853194	5	133	28	1762
Fruit	0.058915041	0.058915041	3	135	12	1778
Melanocytic nevus	0.058915041	0.058915041	3	135	12	1778
Ploidy	0.058915041	0.058915041	3	135	12	1778
Malignant peripheral nerve sheath tumor	0.058915041	0.058915041	3	135	12	1778
Arabs	0.058915041	0.058915041	3	135	12	1778
Diffuse non-Hodgkin's lymphoma, lymphoblastic (clinical)	0.058915041	0.058915041	3	135	12	1778
(Carcinomatosis) or (disseminated Ca - unspecified site) or (metastatic carcinoma)	0.058915041	0.058915041	3	135	12	1778
Construction - action	0.058915041	0.058915041	3	135	12	1778
Creation - action	0.058915041	0.058915041	3	135	12	1778
Ferroxidase	0.058915041	0.058915041	3	135	12	1778
Interleukins	0.058915041	0.058915041	3	135	12	1778
Tolerance test	0.058915041	0.058915041	3	135	12	1778
Complication	0.058915041	0.058915041	3	135	12	1778
Zinc deficiency	0.058915041	0.058915041	3	135	12	1778
Adult respiratory distress syndrome	0.058915041	0.058915041	3	135	12	1778
Prematurity of fetus	0.058915041	0.058915041	3	135	12	1778
Therapeutic response	0.058915041	0.058915041	3	135	12	1778
Tremor	0.058915041	0.058915041	3	135	12	1778
Familial combined hyperlipidemia	0.058915041	0.058915041	3	135	12	1778
Vocal cord structure	0.058915041	0.058915041	3	135	12	1778
Diathesis	0.05909736	0.05909736	62	76	686	1104
Accident due to exposure to weather conditions	0.059677708	0.059677708	51	87	549	1241
Effect of exposure to external cause	0.059677708	0.059677708	51	87	549	1241
Developmental academic disorder	0.059963177	0.059963177	6	132	37	1753
Gaseous substance	0.059963177	0.059963177	6	132	37	1753
Beta-hemolytic Streptococcus, group A	0.059963177	0.059963177	6	132	37	1753
Material	0.059963177	0.059963177	6	132	37	1753
Imatinib	0.059963177	0.059963177	6	132	37	1753
Family history with explicit context	0.059963177	0.059963177	6	132	37	1753
Nodular	0.059963177	0.059963177	6	132	37	1753
Synovial fluid	0.059963177	0.059963177	6	132	37	1753
Cigarette smoke	0.060282713	0.060282713	12	126	96	1694
Turnover technique	0.060800344	0.060800344	27	111	262	1528
Nicotiana tabacum	0.06131225	0.06131225	8	130	56	1734
Superficial	0.06131225	0.06131225	8	130	56	1734
Localized	0.061728129	0.061728129	36	102	368	1422
Rapidly	0.061859066	0.061859066	28	110	274	1516
Paraquat	0.062183662	0.062183662	4	134	20	1770
Grading	0.062183662	0.062183662	4	134	20	1770
Polymerase chain reaction	0.062183662	0.062183662	4	134	20	1770
Chorionic gonadotropin preparation	0.062183662	0.062183662	4	134	20	1770
Picture	0.062183662	0.062183662	4	134	20	1770
Congenital heart disease	0.062183662	0.062183662	4	134	20	1770
Simian virus 40	0.062183662	0.062183662	4	134	20	1770
Erythroleukemia, FAB M6	0.062183662	0.062183662	4	134	20	1770
Acute myeloid leukemia, M6 type	0.062183662	0.062183662	4	134	20	1770
1,25-Dihydroxyvitamin D3	0.062183662	0.062183662	4	134	20	1770
Cataract	0.062183662	0.062183662	4	134	20	1770
Impaired cognition	0.062342602	0.062342602	10	128	76	1714
Hypertension of pregnancy (& [pre-eclampsia])	0.062372116	0.062372116	9	129	66	1724
Invasiveness	0.062476332	0.062476332	19	119	172	1618
Nitric oxide	0.063576242	0.063576242	30	108	298	1492
Oxygen	0.06388876	0.06388876	36	102	369	1421
Times	0.063961273	0.063961273	14	124	118	1672
Spermatozoa	0.063961273	0.063961273	14	124	118	1672
Kappa	0.064355739	0.064355739	12	126	97	1693
Associated morphology	0.064492044	0.064492044	24	114	229	1561
Hearing loss (& [deafness])	0.064629611	0.064629611	7	131	47	1743
Rest	0.064629611	0.064629611	7	131	47	1743
Retrograde	0.064629611	0.064629611	7	131	47	1743
Retrograde direction	0.064629611	0.064629611	7	131	47	1743
Previous	0.065595054	0.065595054	16	122	140	1650
Proximal	0.065916536	0.065916536	35	103	358	1432
Latent	0.065957984	0.065957984	11	127	87	1703
Cognitive function: initiation	0.066244804	0.066244804	38	100	394	1396
Messenger	0.066377055	0.066377055	13	125	108	1682
Manifestation of	0.066853562	0.066853562	8	130	57	1733
Suspected diagnosis	0.066869645	0.066869645	6	132	38	1752
Add	0.066869645	0.066869645	6	132	38	1752
Clinical stage	0.066869645	0.066869645	6	132	38	1752
Clinical stage finding	0.066869645	0.066869645	6	132	38	1752
Cognitive discrimination	0.066869645	0.066869645	6	132	38	1752
Zeta	0.066869645	0.066869645	6	132	38	1752
Drug-induced	0.066869645	0.066869645	6	132	38	1752
Stimulator	0.066869645	0.066869645	6	132	38	1752
Hydrocarbon	0.066869645	0.066869645	6	132	38	1752
Lip structure	0.066877948	0.066877948	5	133	29	1761
Entire lip	0.066877948	0.066877948	5	133	29	1761
African American	0.066877948	0.066877948	5	133	29	1761
Divergence	0.066877948	0.066877948	5	133	29	1761
Body composition	0.066877948	0.066877948	5	133	29	1761
Growth factor	0.067188207	0.067188207	51	87	553	1237
Pre-eclampsia	0.067493036	0.067493036	9	129	67	1723
Severe pre-eclampsia	0.067493036	0.067493036	9	129	67	1723
Gingival route	0.067493036	0.067493036	9	129	67	1723
Depletion	0.069108855	0.069108855	31	107	312	1478
Affect	0.069816209	0.069816209	62	76	692	1098
B lymphocyte	0.070569377	0.070569377	35	103	360	1430
Copper	0.070985165	0.070985165	7	131	48	1742
Multiple	0.071218037	0.071218037	76	62	872	918
Plural	0.071218037	0.071218037	76	62	872	918
Preliminary	0.072043757	0.072043757	10	128	78	1712
Venous	0.072043757	0.072043757	10	128	78	1712
Entire renal artery	0.072061886	0.072061886	2	136	6	1784
Structure of renal artery	0.072061886	0.072061886	2	136	6	1784
Pneumoconiosis	0.072061886	0.072061886	2	136	6	1784
Lung disease: [pneumoconioses] or [occupational] or [due to external agents]	0.072061886	0.072061886	2	136	6	1784
Reduplication	0.072061886	0.072061886	2	136	6	1784
Wiskott-Aldrich syndrome	0.072061886	0.072061886	2	136	6	1784
Chromosomal translocation	0.072061886	0.072061886	2	136	6	1784
Steinert myotonic dystrophy syndrome	0.072061886	0.072061886	2	136	6	1784
Entire pharynx	0.072061886	0.072061886	2	136	6	1784
Granzyme A	0.072061886	0.072061886	2	136	6	1784
Endoscopic approach	0.072061886	0.072061886	2	136	6	1784
Erythromycin	0.072061886	0.072061886	2	136	6	1784
Kashin-Bek disease	0.072061886	0.072061886	2	136	6	1784
Glutathione transferase	0.072061886	0.072061886	2	136	6	1784
Dysmenorrhea	0.072061886	0.072061886	2	136	6	1784
Dysmenorrhoea (& spasmodic)	0.072061886	0.072061886	2	136	6	1784
Upper aerodigestive tract structure	0.072061886	0.072061886	2	136	6	1784
Primiparous	0.072061886	0.072061886	2	136	6	1784
Para 1	0.072061886	0.072061886	2	136	6	1784
Organic phosphorus compound	0.072061886	0.072061886	2	136	6	1784
Ischemic colitis	0.072061886	0.072061886	2	136	6	1784
Mountain sickness	0.072061886	0.072061886	2	136	6	1784
Anoxia due to high altitude	0.072061886	0.072061886	2	136	6	1784
Structure of rotator cuff including muscles and tendons	0.072061886	0.072061886	2	136	6	1784
Asphyxia	0.072061886	0.072061886	2	136	6	1784
Asphyxiation	0.072061886	0.072061886	2	136	6	1784
Carcinosarcoma	0.072061886	0.072061886	2	136	6	1784
Insulin-like growth factor binding protein 3	0.072061886	0.072061886	2	136	6	1784
Normal range	0.072061886	0.072061886	2	136	6	1784
Equine species	0.072061886	0.072061886	2	136	6	1784
Intracoronary route	0.072061886	0.072061886	2	136	6	1784
Exceptionally large baby	0.072061886	0.072061886	2	136	6	1784
Moderate to severe	0.072061886	0.072061886	2	136	6	1784
Oocyte recovery	0.072061886	0.072061886	2	136	6	1784
Refractory anemia	0.072061886	0.072061886	2	136	6	1784
Refractory anemia (clinical)	0.072061886	0.072061886	2	136	6	1784
Farnesyl-diphosphate farnesyltransferase	0.072061886	0.072061886	2	136	6	1784
Grade 1	0.072061886	0.072061886	2	136	6	1784
Girdle	0.072061886	0.072061886	2	136	6	1784
Frontotemporal dementia	0.072061886	0.072061886	2	136	6	1784
Progressive supranuclear palsy	0.072061886	0.072061886	2	136	6	1784
Progressive supranuclear ophthalmoplegia	0.072061886	0.072061886	2	136	6	1784
Supranuclear paralysis	0.072061886	0.072061886	2	136	6	1784
Essential tremor	0.072061886	0.072061886	2	136	6	1784
Benign essential tremor	0.072061886	0.072061886	2	136	6	1784
Saudi Arabia	0.072061886	0.072061886	2	136	6	1784
Alkylating agent	0.072061886	0.072061886	2	136	6	1784
Luteinization	0.072061886	0.072061886	2	136	6	1784
Glucose intake	0.072061886	0.072061886	2	136	6	1784
Chlorpyrifos	0.072061886	0.072061886	2	136	6	1784
Glycol	0.072061886	0.072061886	2	136	6	1784
Childhood obesity	0.072061886	0.072061886	2	136	6	1784
Wet	0.072061886	0.072061886	2	136	6	1784
Thais	0.072061886	0.072061886	2	136	6	1784
Brachial	0.072061886	0.072061886	2	136	6	1784
Bone morphogenic protein	0.072061886	0.072061886	2	136	6	1784
Gammopathy	0.072061886	0.072061886	2	136	6	1784
Monoclonal gammopathy	0.072061886	0.072061886	2	136	6	1784
Monoclonal gammopathy (clinical)	0.072061886	0.072061886	2	136	6	1784
Monoclonal gammopathy of uncertain significance	0.072061886	0.072061886	2	136	6	1784
Monoclonal paraproteinemia (& gammopathy)	0.072061886	0.072061886	2	136	6	1784
Hyperphosphatemia	0.072061886	0.072061886	2	136	6	1784
Spain	0.072390893	0.072390893	4	134	21	1769
Seminal fluid	0.072390893	0.072390893	4	134	21	1769
Niacin	0.072390893	0.072390893	4	134	21	1769
Phosphatidic acid	0.072390893	0.072390893	4	134	21	1769
(Congenital anomalies CVS) or (congenital heart disease) or (congenital defect heart)	0.072390893	0.072390893	4	134	21	1769
Alcoholism	0.072390893	0.072390893	4	134	21	1769
(Alcohol dependence syndrome [including alcoholism]) or (alcohol problem drinking)	0.072390893	0.072390893	4	134	21	1769
Stage 2	0.072390893	0.072390893	4	134	21	1769
Cytoplasmic accumulation	0.072390893	0.072390893	4	134	21	1769
Thyroid hormone receptor	0.072390893	0.072390893	4	134	21	1769
Corrected	0.072390893	0.072390893	4	134	21	1769
Itching	0.072390893	0.072390893	4	134	21	1769
Therapeutic agent	0.072390893	0.072390893	4	134	21	1769
Oropharyngeal route	0.072398753	0.072398753	3	135	13	1777
Leiomyosarcoma	0.072398753	0.072398753	3	135	13	1777
Epidermolysis	0.072398753	0.072398753	3	135	13	1777
Acid reflux &/or oesophagitis	0.072398753	0.072398753	3	135	13	1777
Regulatory sequence	0.072398753	0.072398753	3	135	13	1777
Old age	0.072398753	0.072398753	3	135	13	1777
Relaxin	0.072398753	0.072398753	3	135	13	1777
Structure of amnion	0.072398753	0.072398753	3	135	13	1777
Blast crisis	0.072398753	0.072398753	3	135	13	1777
Exudative	0.072398753	0.072398753	3	135	13	1777
Outer mitochondrial membrane	0.072398753	0.072398753	3	135	13	1777
T category	0.072398753	0.072398753	3	135	13	1777
Insulin-like growth factor binding protein	0.072398753	0.072398753	3	135	13	1777
Severe myopia	0.072398753	0.072398753	3	135	13	1777
Celecoxib	0.072398753	0.072398753	3	135	13	1777
Celecoxib product	0.072398753	0.072398753	3	135	13	1777
Gemcitabine	0.072398753	0.072398753	3	135	13	1777
Vocal	0.072398753	0.072398753	3	135	13	1777
Diabetes + nephropathy (& [Kimmelstiel-Wilson syndrome])	0.072501408	0.072501408	15	123	131	1659
Diabetes mellitus: [with renal manifestation] or [nephropathy]	0.072501408	0.072501408	15	123	131	1659
Donor	0.072501408	0.072501408	15	123	131	1659
Monocyte	0.072595652	0.072595652	22	116	209	1581
Profound	0.072852795	0.072852795	17	121	153	1637
Cerebrospinal fluid	0.072872931	0.072872931	9	129	68	1722
Entire vertebral column	0.07304086	0.07304086	12	126	99	1691
Sufficient	0.073601483	0.073601483	53	85	581	1209
Time	0.073662969	0.073662969	57	81	631	1159
Scale	0.074223357	0.074223357	6	132	39	1751
Scale - rank	0.074223357	0.074223357	6	132	39	1751
Ciclosporin	0.074223357	0.074223357	6	132	39	1751
Entire temporal lobe	0.074223357	0.074223357	6	132	39	1751
Temporal lobe structure	0.074223357	0.074223357	6	132	39	1751
Unstimulated	0.07548362	0.07548362	5	133	30	1760
Brazil	0.07548362	0.07548362	5	133	30	1760
Deaminase	0.07548362	0.07548362	5	133	30	1760
Fibroblast	0.076025846	0.076025846	24	114	233	1557
Destruction - action	0.076532052	0.076532052	17	121	154	1636
Event	0.076572142	0.076572142	67	71	759	1031
Performed	0.07666638	0.07666638	16	122	143	1647
Lupus erythematosus	0.076965233	0.076965233	21	117	199	1591
Episodic ataxia	0.077094972	0.077094972	1	137	1	1789
Episodic ataxia type 2	0.077094972	0.077094972	1	137	1	1789
Nystagmus	0.077094972	0.077094972	1	137	1	1789
Nystagmus (& [congenital])	0.077094972	0.077094972	1	137	1	1789
Nystagmus &/or other irregular eye movements	0.077094972	0.077094972	1	137	1	1789
Chronic diarrhea	0.077094972	0.077094972	1	137	1	1789
Hyperhidrosis	0.077094972	0.077094972	1	137	1	1789
Torticollis	0.077094972	0.077094972	1	137	1	1789
Severe myoclonic epilepsy in infancy	0.077094972	0.077094972	1	137	1	1789
Electroencephalography	0.077094972	0.077094972	1	137	1	1789
Consciousness	0.077094972	0.077094972	1	137	1	1789
Decreased level of consciousness	0.077094972	0.077094972	1	137	1	1789
Skew deviation	0.077094972	0.077094972	1	137	1	1789
Progressive cerebellar ataxia	0.077094972	0.077094972	1	137	1	1789
Level of consciousness	0.077094972	0.077094972	1	137	1	1789
(Chronic diarrhoea) or (other non-infective gastroenteritis and colitis NOS)	0.077094972	0.077094972	1	137	1	1789
Torticollis (& [NOS])	0.077094972	0.077094972	1	137	1	1789
Familial hypokalemic periodic paralysis	0.077094972	0.077094972	1	137	1	1789
Excessive sweating	0.077094972	0.077094972	1	137	1	1789
Consciousness related finding	0.077094972	0.077094972	1	137	1	1789
Hypokalemic periodic paralysis	0.077094972	0.077094972	1	137	1	1789
Micropinocytotic vesicle	0.077094972	0.077094972	1	137	1	1789
Anal intraepithelial neoplasia	0.077094972	0.077094972	1	137	1	1789
Nevus remnant	0.077094972	0.077094972	1	137	1	1789
Branchial cleft	0.077094972	0.077094972	1	137	1	1789
Penile intraepithelial neoplasia	0.077094972	0.077094972	1	137	1	1789
Cervical biopsy	0.077094972	0.077094972	1	137	1	1789
Normal uterine cervix	0.077094972	0.077094972	1	137	1	1789
Cigarette consumption	0.077094972	0.077094972	1	137	1	1789
Endocervical adenocarcinoma	0.077094972	0.077094972	1	137	1	1789
False negative	0.077094972	0.077094972	1	137	1	1789
Human papilloma virus infection	0.077094972	0.077094972	1	137	1	1789
Smokeless tobacco keratosis	0.077094972	0.077094972	1	137	1	1789
Autosomal aneuploidy	0.077094972	0.077094972	1	137	1	1789
Lipomatous tumor	0.077094972	0.077094972	1	137	1	1789
Microglandular hyperplasia	0.077094972	0.077094972	1	137	1	1789
Stage IVa	0.077094972	0.077094972	1	137	1	1789
Routine procedure	0.077094972	0.077094972	1	137	1	1789
(Branchial cleft) or (branchial cleft sinus (& [fistula]))	0.077094972	0.077094972	1	137	1	1789
Stage 4A	0.077094972	0.077094972	1	137	1	1789
[truncated: 5,368 more rows]
